# Supplementary material for: Genome-wide diversity and gene expression profiling of Babesia microti isolates identify polymorphic genes that mediate host-pathogen interactions
Source: Sci Rep. 2016 Oct 18;6:35284. doi: 10.1038/srep35284 (PMC5082761; doi:10.1038/srep35284)
Supplement: Supplementary Dataset 1 [file srep35284-s2.xls]

## Sheet: synthesis
Locus_ID	CHRLOC	Product_name	R1(gene)	UPol(gene)	Mt	Api	AG	P_array	CLOC	Diff	Host	DH	Moy	Cmean	Bmlength	ID_Pf	Name
BBM_01g00004	CHREND	BMN1 family, Pseudo gene			0	0				1			36.8768	Q4	116
BBM_01g00005	CHREND	Tpr related protein, putative			0	0	TM	NS		1			69.3198	Q4	438
BBM_01g00010	CHREND	BMN2 family, Pseudo gene			0	0				0			10.5407	Q4	91
BBM_01g00015		LGT, TPK, Thiamine pyrophosphokinase			0	0				0			229.981	Q3	211
BBM_01g00020		LGT, LDH, L-lactate dehydrogenase			0	0				0			1547.79	Top10	332	PF3D7_1324900	LDH
BBM_01g00025		small ubiquitin-related modifier			0	0			UB	0			603.924	Q1	95	PF3D7_0505800	SUMO
BBM_01g00026		hypothetical protein			0	0				0			201.87	Q3	1187
BBM_01g00040		hypothetical protein			1	0				0			246.22	Q3	288
BBM_01g00045		TBC domain containing protein			0	0			Traf	0			423.082	Q2	335	PF3D7_1348500
BBM_01g00050		Thioredoxin-like			0	0				0			764.349	Q1	579	PF3D7_1419200
BBM_01g00055		hypothetical protein			0	0				0			320.278	Q2	559
BBM_01g00070		conserved protein, unknown function			0	0				0			115.947	Q4	124	PF3D7_1201900
BBM_01g00075		NOP15, nucleolar protein 15			0	0			NUC	0			130.501	Q3	120
BBM_01g00076		conserved protein, unknown function			0	0				0			1154.09	Q1	1474	PF3D7_0321800
BBM_01g00087		U3 small nucleolar RNA-associated protein 15 homolog			0	0			NUC	0			496.339	Q2	477
BBM_01g00090		hypothetical protein			1	0				0			137.996	Q3	515
BBM_01g00095		conserved protein, unknown function			0	1				0			114.147	Q4	376	PF3D7_0913700
BBM_01g00100		arginyl-tRNA synthetase			0	1			tRNA	0			475.154	Q2	678
BBM_01g00105		pseudouridylate synthase			0	1				0			75.9836	Q4	428	PF3D7_0914000
BBM_01g00115		Transcriptional repressor TCF25			0	0			NUC	0			429.415	Q2	581	PF3D7_0506800	TCF25
BBM_01g00120		Actin			0	0			NUC	0			265.917	Q3	447	PF3D7_1103600	ALP2a
BBM_01g00125		putative transcription factor			0	0			NUC	0			146.141	Q3	130	PF3D7_1128200	MBF1
BBM_01g00130		farnesyl diphosphate synthase			0	0				0			370.796	Q2	348	PF3D7_1128400	GGPPS
BBM_01g00145		conserved protein, unknown function			0	0				0			140.984	Q3	252	PF3D7_1144600
BBM_01g00150		hypothetical protein			0	0				1			75.4379	Q4	178
BBM_01g00160		phd finger protein, putative			0	0			NUC	0			620.381	Q1	283	PF3D7_1141800
BBM_01g00165		Ubiquitin thioesterase otu2			0	0			UB	0			122.038	Q4	185	PF3D7_0923100
BBM_01g00170		DPM1, dolichol-phosphate mannosyltransferase			0	0			ERG	0			233.643	Q3	236	PF3D7_1141600	DPM1
BBM_01g00171		phosphatidylinositol N-acetylglucosaminyltransferase subunit H, putative (PIGH)			0	0			ERG	0			74.5547	Q4	162	PF3D7_1141400	PIGH
BBM_01g00173		hypothetical protein			0	0				0			818.183	Q1	532
BBM_01g00175		hypothetical protein			0	0				0			859.213	Q1	362
BBM_01g00180		WD domain G-beta repeat			0	0			NUC	0			769.548	Q1	897	PF3D7_1448000
BBM_01g00185		ATM1 putative			0	0	TM			1			8394.24	Top10	631	PF3D7_1447900	MDR2
BBM_01g00195		Ankyrin repeats (3 copies)			0	0				1			262.964	Q3	154
BBM_01g00200		translation initiation factor eIF-4E			0	0				0			476.431	Q2	236	PF3D7_0315100	eIF4E
BBM_01g00201		hypothetical protein			1	0				0			102.38	Q4	132
BBM_01g00202		WD repeat-containing protein 55			0	0			NUC	0			25.3961	Q4	136	PF3D7_0526300
BBM_01g00210		Cystein Rich Modular Protein, CRMP	1		0	0	TM			0			142.77	Q3	2657	PF3D7_0718300	CRMP2
BBM_01g00211		hypothetical protein			0	0				0			136.24	Q3	475
BBM_01g00213		Cystein Rich Modular Protein, CRMP			0	0	TM			0			246.785	Q3	2245
BBM_01g00215		GTP-binding protein LepA			0	1				0			98.6711	Q4	651	PF3D7_0911700
BBM_01g00220		hypothetical protein			0	0	SEC			0			165.156	Q3	351
BBM_01g00225		ubiquinol-cytochrome c reductase cytochrome c1 subunit			1	0				0			719.268	Q1	394	PF3D7_1462700
BBM_01g00230		glyceraldehyde 3-phosphate dehydrogenase, GAPDH			0	1				0			5453.16	Top10	357
BBM_01g00231		hypothetical protein			0	0				0			43.663	Q4	371
BBM_01g00232		replication factor C subunit 3/5			0	0			NUC	0			157.044	Q3	347	PF3D7_1463200	RFC3
BBM_01g00233		CCAAT-binding transcription factor, putative			0	0			NUC	0			99.1954	Q4	105	PF3D7_1308100
BBM_01g00234		glyceraldehyde 3-phosphate dehydrogenase, GAPDH			0	1				0			5409.11	Top10	357	PF3D7_1462800	GAPDH
BBM_01g00235		hypothetical protein			0	0	SEC			0			117.789	Q4	231
BBM_01g00240		conserved protein, unknown function			0	0	SEC			0			630.478	Q1	1377	PF3D7_1004200
BBM_01g00245		hypothetical protein			0	0				0			186.973	Q3	277
BBM_01g00250		condensin complex subunit 1			0	0				0			383.128	Q2	1319	PF3D7_1403100
BBM_01g00255		Gastrulation defective protein 1			0	0				0			256.344	Q3	537	PF3D7_1033500
BBM_01g00256		conserved protein, unknown function			0	0	SEC			0			513.83	Q2	411	PF3D7_0501900
BBM_01g00275		microfibrillar-associated protein 1			0	0			NUC	0			173.311	Q3	395	PF3D7_1324200
BBM_01g00280		hypothetical protein			1	0				0			143.155	Q3	651
BBM_01g00285		26S proteasome regulatory subunit N10			0	0			PROT	0			217.554	Q3	258	PF3D7_0807800	RPN10
BBM_01g00290		20S proteasome subunit alpha 1			0	0			PROT	0			732.749	Q1	250	PF3D7_0807500
BBM_01g00295		tyrosyl-tRNA synthetase			1	0			tRNA	0			351.196	Q2	410	PF3D7_0807900	TyrRS
BBM_01g00300		XRN2, RAT1, 5'-3' exoribonuclease 2		1	0	0		NS	NUC	1			1851.73	Top10	796	PF3D7_0909400
BBM_01g00310		Exportin-7			0	0			NUP	0			1249.89	Q1	1110	PF3D7_0910100
BBM_01g00315		antiviral helicase SKI2	2		0	0				0			522.852	Q2	1071
BBM_01g00320		hypothetical protein			0	0				0			182.557	Q3	524
BBM_01g00325		small nuclear ribonucleoprotein D3			0	0			NUC	0			78.9281	Q4	142	PF3D7_0909800	SNRPD3
BBM_01g00330		FHA domain protein, putative			0	0				1			1202.96	Q1	478	PF3D7_0909700
BBM_01g00335		conserved protein, unknown function			1	0				0			243.085	Q3	721	PF3D7_1315200
BBM_01g00336		hypothetical protein			1	0				0			314.39	Q2	399
BBM_01g00337		apoptosis-related protein (ARP)			0	0				0			809.56	Q1	132	PF3D7_0909300	ARP
BBM_01g00350		hypothetical protein			0	0				0			147.755	Q3	486
BBM_01g00360		tRNA pseudouridine synthase			0	0			tRNA	0			41.3408	Q4	296	PF3D7_0908700
BBM_01g00365		hypothetical protein			0	0				0			898.837	Q1	284
BBM_01g00370		A1 cistron-splicing factor AAR2			0	0			NUC	0			575.52	Q2	401	PF3D7_1305400
BBM_01g00375		hypothetical protein			0	0				0			281.304	Q2	286
BBM_01g00380		hypothetical protein			0	0	TM			0			405.835	Q2	679
BBM_01g00385		conserved protein, unknown function			0	1	SEC			0			440.01	Q2	468	PF3D7_1306200
BBM_01g00390		BmGPI1, B microti specific			0	0	GPI			0			57.4237	Q4	828
BBM_01g00395		hypothetical protein			0	0	SEC			0			30.6211	Q4	597
BBM_01g00400		hypothetical protein			0	0				0			174.044	Q3	202
BBM_01g00405		DnaJ homolog subfamily C member 8			0	0			NUC	0			112.074	Q4	304	PF3D7_1307200
BBM_01g00410		ubiquitin-conjugating enzyme E2 variant			0	0			UB	0			322.52	Q2	139	PF3D7_0305700
BBM_01g00415		NLI interacting factor-like phosphatase			0	0				0			688.286	Q1	248
BBM_01g00420		conserved protein, unknown function			0	0				0			847.331	Q1	857	PF3D7_1305000
BBM_01g00425		BmGPI2, B microti specific			0	0	GPI	NS		0			696.89	Q1	512
BBM_01g00430		BmGPI3, B microti specific			0	0	GPI	NS		1			278.22	Q2	530
BBM_01g00435		BmGPI4, B microti specific, 24 tandem repeat, IPR011004			0	0	GPI			0			307.057	Q2	648	PF3D7_1106500
BBM_01g00440		Elongation factor Tu GTP binding domain	1		0	0				0			252.861	Q3	989	PF3D7_1003800
BBM_01g00445		conserved protein, unknown function			0	0				0			347.355	Q2	407	PF3D7_1473900
BBM_01g00446		hypothetical protein			0	0				0			249.269	Q3	688
BBM_01g00470		Prp8 binding protein			0	0			NUC	0			89.7833	Q4	307	PF3D7_0822800
BBM_01g00475		26S proteasome regulatory subunit T4			0	0			PROT	0			167.733	Q3	400	PF3D7_1306400	RPT4
BBM_01g00480		hypothetical protein	2		0	1	TM			5			423.883	Q2	1862
BBM_01g00481		hypothetical protein			0	0				3			712.935	Q1	2462
BBM_01g00495		CGI-141 protein homolog, putative			0	0	TM			0			183.47	Q3	131	PF3D7_0419200
BBM_01g00500		hypothetical protein			0	0				0			475.082	Q2	227
BBM_01g00501		hypothetical protein			0	0	SEC			0			112.14	Q4	224
BBM_01g00505		hypothetical protein			0	0				0			301.198	Q2	432
BBM_01g00506		hypothetical protein			0	0				1			33.9998	Q4	134
BBM_01g00510		conserved protein, unknown function			0	0				0			76.596	Q4	739	PF3D7_1328000
BBM_01g00511		conserved protein, unknown function			0	0	TM			0			1845.47	Top10	622	PF3D7_1003000
BBM_01g00512		conserved protein, unknown function			0	1				0			69.6025	Q4	195	PF3D7_1003200
BBM_01g00513		hypothetical protein			0	0				0			168.711	Q3	644
BBM_01g00535		Ribosome biogenesis GTPase A			0	1			NUC	0			554.619	Q2	569	PF3D7_0410700	RbgA
BBM_01g00536		3-prime overlapp with BBM_01g00535			0	0				0			62.0972	Q4	87	PF3D7_1003100
BBM_01g00540		peptide alpha-N-acetyltransferase			0	0			NUC	0			368.856	Q2	150	PF3D7_1003300
BBM_01g00545		small subunit ribosomal protein S20e			0	0			RIB	0			4987	Top10	119	PF3D7_1003500
BBM_01g00555		RAP1-interacting factor 1			0	0				0			5812.33	Top10	256	PF3D7_1003600	IMC1c
BBM_01g00560		conserved protein, unknown function			0	0				0			252.116	Q3	692	PF3D7_1003700
BBM_01g00565		conserved protein, unknown function			1	1				1	Host	DH	439.852	Q2	299	PF3D7_1305100
BBM_01g00570		transcription factor with AP2 domain(s) (ApiAP2)			0	0				1			135.449	Q3	279	PF3D7_1305200	ApiAP2
BBM_01g00575		V-type H+-transporting ATPase 54 kD subunit			0	0			ERG	0			105.595	Q4	423	PF3D7_1306600
BBM_01g00580		RED-like protein, putative	1		0	0			NUC	0			607.969	Q1	333	PF3D7_1306800
BBM_01g00585		U1 small nuclear ribonucleoprotein A			0	0			NUC	0			264.413	Q3	291	PF3D7_1306900
BBM_01g00590		exosome complex component RRP40			0	0			Traf	0			484.289	Q2	232	PF3D7_1307000	RRP40
BBM_01g00595		UTP6, U3 small nucleolar RNA-associated protein 6			0	0			NUC	0			202.834	Q3	664
BBM_01g00600		DNA-(apurinic or apyrimidinic site) lyase			0	0			NUC	1			629.323	Q1	444	PF3D7_0305600
BBM_01g00605		DNA-directed RNA polymerase subunit alpha			0	1				1			146.827	Q3	506	PF3D7_1307600
BBM_01g00610		hypothetical protein			0	0				0			317.791	Q2	449
BBM_01g00615		conserved protein, unknown function			0	0				0			490.556	Q2	625	PF3D7_1307700
BBM_01g00620		hypothetical protein			0	0				0			151.463	Q3	188
BBM_01g00625		tripartite motif protein, putative			0	0				0			366.111	Q2	255	PF3D7_1307900
BBM_01g00630		smad nuclear-interacting protein 1		1	0	0		NS	NUC	0			65.3435	Q4	201	PF3D7_1307800
BBM_01g00635		Scd6-like Sm domain			0	0			NUC	0			386.286	Q2	325	PF3D7_1474900	CITH
BBM_01g00640		NOL10, ENP2, ribosome biogenesis protein ENP2			0	0			NUC	0			308.389	Q2	522	PF3D7_0801500
BBM_01g00645		TBC domain containing protein			0	0			Traf	0			92.9906	Q4	327	PF3D7_1473100
BBM_01g00655		RNA polymerase II subunit A C-terminal domain phosphatase	1		0	0				0			188.26	Q3	525	PF3D7_1012700	NIF4
BBM_01g00656		hypothetical protein			0	0	SEC			0			270.711	Q3	470
BBM_01g00670		Uncharacterized protein KIAA0195			0	0	TM			0			682.615	Q1	1379	PF3D7_1019500.2
BBM_01g00700		protein phosphatase 5			0	0				0			362.529	Q2	486	PF3D7_1355500	PP5
BBM_01g00705		RNA polymerase II subunit A C-terminal domain phosphatase		1	0	0		NS	NUC	2			382.46	Q2	664	PF3D7_1355700	NIF3
BBM_01g00710		splicing factor 3B subunit 5			0	0			NUC	0			87.6921	Q4	84	PF3D7_1355800	SF3B5
BBM_01g00711		Cg2 protein (CG2)			0	0				0			168.902	Q3	626	PF3D7_0709300	CG2
BBM_01g00725		hypothetical protein			0	1				0			127.45	Q4	169
BBM_01g00730		RNA pseudouridylate synthase, putative			0	1				0			144.701	Q3	292	PF3D7_1228500
BBM_01g00735		hypothetical protein			1	0	TM			0			517.022	Q2	466
BBM_01g00737		hypothetical protein			0	0				0			148.207	Q3	74
BBM_01g00740		DnaJ homolog subfamily C member 9			0	0			NUC	0			127.965	Q4	228	PF3D7_1473200
BBM_01g00745		26S proteasome regulatory subunit N8			0	0			PROT	0			152.897	Q3	288	PF3D7_0912900	RPN8
BBM_01g00750		conserved protein, unknown function			1	0				0			112.07	Q4	170	PF3D7_0913000
BBM_01g00755		large subunit ribosomal protein L36e			0	1			RIB	0			1304.81	Q1	111	PF3D7_1109900	RPL36
BBM_01g00756		ENP1, BYSL, essential nuclear protein 1			0	0			NUC	0			489.104	Q2	415	PF3D7_1109400
BBM_01g00770		hypothetical protein			0	0				0			80.7896	Q4	330
BBM_01g00780		translation initiation factor eIF-4F			0	0			NUC	0			4287.68	Top10	853	PF3D7_1107300	PAIP1
BBM_01g00785		peptide chain release factor 2 (Chloroplaste?)			1	1				0			669.037	Q1	359	PF3D7_0704900
BBM_01g00790		conserved protein, unknown function			0	0				0			532.408	Q2	199	PF3D7_0721400
BBM_01g00795		hypothetical protein			0	0				0			435.182	Q2	969
BBM_01g00800		hypothetical protein			0	0				0			2497.34	Top10	272
BBM_01g00805		Sec14 domain containing protein			0	0			Traf	0			763.88	Q1	382	PF3D7_0626400
BBM_01g00810		hypothetical protein			1	0	TM			0			284.129	Q2	251
BBM_01g00815		CSNK2B, casein kinase II subunit beta			0	0			NUC	0			156.686	Q3	227	PF3D7_1103700	CK2beta1
BBM_01g00820		ATP-dependent DNA helicase Q-like 4B			0	0				0			863.996	Q1	706	PF3D7_0918600	RECQ1
BBM_01g00825		DKC1, NOLA4, CBF5, H/ACA ribonucleoprotein complex subunit 4			0	0			NUC	0			565.341	Q2	440	PF3D7_1417500	CBF5
BBM_01g00830		CCR4-Not complex component Not1			0	0				0			439.005	Q2	1973
BBM_01g00840		autophagy-related protein 4			1	0			ERG	0			1046	Q1	297	PF3D7_1417300	ATG4
BBM_01g00841		conserved protein, unknown function			1	0		NS		0			677.337	Q1	652	PF3D7_1417600
BBM_01g00842		hypothetical protein			0	0				0			392.295	Q2	904
BBM_01g00870		solute carrier family 20			0	0			ERG	0			1061.11	Q1	516	PF3D7_1340900	PiT
BBM_01g00875		conserved protein, unknown function			0	0				0			281.086	Q2	674	PF3D7_1319400
BBM_01g00880		tRNA (guanine-N2-)-methyltransferase		1	0	0		NS	tRNA	0			285.171	Q2	534	PF3D7_1319300
BBM_01g00885		Cation transporting ATPase C-terminus	1		0	0			ERG	0			804.668	Q1	992	PF3D7_0106300	ATP6
BBM_01g00886		Ca2+-transporting ATPase			0	0			NUC	0			229.284	Q3	146	PF3D7_1030000	SPT4
BBM_01g00890		ATP-dependent RNA helicase DHX8/PRP22		1	0	0		NS	NUC	0			551.748	Q2	1102	PF3D7_1030100	PRP22
BBM_01g00895		Uncharacterized WD repeat-containing protein C25H1.08c			0	0				0			236.001	Q3	393
BBM_01g00900		hypothetical protein	1		0	0				0			664.566	Q1	613
BBM_01g00910		Choline/ethanolamine kinase			0	0				0			724.028	Q1	445	PF3D7_1401800	CK
BBM_01g00915		transcription elongation factor S-II			0	0			NUC	0			251.797	Q3	289	PF3D7_0714500
BBM_01g00920		hypothetical protein			0	0				0			1310.32	Q1	115
BBM_01g00925		EMG1, NEP1, essential for mitotic growth 1			0	0			NUC	0			804.242	Q1	215	PF3D7_0821500	NEP1
BBM_01g00930		hypothetical protein			0	0				0			206.203	Q3	596
BBM_01g00935		clathrin coat assembly protein AP180, putative		1	0	0		NS	Traf	0			3518.65	Top10	402	PF3D7_1245800
BBM_01g00940		hypothetical protein			0	0				0			150.243	Q3	185
BBM_01g00945		hypothetical protein			0	1	SEC			0			220.91	Q3	773
BBM_01g00950		large subunit ribosomal protein L3e			0	0			RIB	0			3629.07	Top10	390	PF3D7_1027800	RPL3
BBM_01g00955		hypothetical protein			0	0				2	Host	DH	112.336	Q4	105
BBM_01g00960		hypothetical protein			0	0				1	Host	DH	592.082	Q1	299
BBM_01g00961		DHHC palmitoyltransferase			0	0			ERG	0			183.119	Q3	289	PF3D7_1027900	DHHC10
BBM_01g00967		tRNA (carboxymethyluridine(34)-5-O)-methyltransferase			0	0			tRNA	0			383.406	Q2	228	PF3D7_1028000
BBM_01g00970		EBP2, EBNA1BP2, rRNA-processing protein EBP2			0	0			NUC	0			278.438	Q2	249	PF3D7_1028300	EBP2
BBM_01g00975		RPF2, ribosome production factor 2			0	0			NUC	0			393.539	Q2	295	PF3D7_1028400
BBM_01g00980		hypothetical protein			0	0				0			952.551	Q1	440
BBM_01g00985		conserved protein, unknown function		1	0	0	SEC	IgM/IgG		0			3414.67	Top10	1025	PF3D7_0822900
BBM_01g00990		conserved protein, unknown function			0	0				0			218.823	Q3	98	PF3D7_1028800
BBM_01g00995		hypothetical protein			0	1	SEC	NS		4			0.5851	Q4	153
BBM_01g00996		merozoite TRAP-like protein (MTRAP)	1	1	0	0	TM			0			2467.9	Top10	921	PF3D7_1028700	MTRAP
BBM_01g00997		hypothetical protein			0	0				0			391.881	Q2	95
BBM_01g01005		mRNA processing protein, putative			0	0			NUC	0			223.023	Q3	230	PF3D7_0933000
BBM_01g01007		hypothetical protein			0	0	SEC			0			440.088	Q2	788
BBM_01g01010		RAP protein, putative			0	0			ROP	0			154.255	Q3	427	PF3D7_1029800
BBM_01g01015		SUN domain-containing protein 2			0	0	TM			0			266.22	Q3	682	PF3D7_1439300
BBM_01g01017		Sec63 Brl domain			0	0				0			237.619	Q3	1860	PF3D7_1439100
BBM_01g01020		Coenzyme Q-binding protein COQ10 homolog mitochondrial		3	1	0				0			78.034	Q4	161	PF3D7_0807400
BBM_01g01025		potassium channel (K1)			0	0		NS		0			676.932	Q1	1187	PF3D7_1227200	K1
BBM_01g01030		DEAD/DEAH box helicase			0	0				0			617.097	Q1	588
BBM_01g01035		hypothetical protein		1	0	0		NS		0			1097.69	Q1	638
BBM_01g01040		CCR4-NOT transcription complex subunit 9			0	0			NUC	0			230.348	Q3	388	PF3D7_0507600	CAF40
BBM_01g01045		tubulin beta			0	0			ERG	4	Host	DH	36767.4	Top10	438	PF3D7_1008700
BBM_01g01050		Kanadaptin			0	0				0			310.121	Q2	306
BBM_01g01055		GTPase Obg			1	0				0			334.489	Q2	358	PF3D7_0824300
BBM_01g01060		conserved protein, unknown function			0	0				0			207.734	Q3	716	PF3D7_0824200
BBM_01g01065		conserved protein, unknown function			0	0				1			682.37	Q1	448	PF3D7_0717600
BBM_01g01070		minichromosome maintenance protein 7 (cell division control protein			0	0			NUC	0			487.072	Q2	752	PF3D7_0705400	MCM7
BBM_01g01075		hypothetical protein			0	0				0			10.4125	Q4	131
BBM_01g01080		hypothetical protein			0	0	SEC			0			91.1606	Q4	456
BBM_01g01085		Formin Homology 2 Domain			0	0				1			3257.82	Top10	1558	PF3D7_1219000
BBM_01g01090		hexaprenyl-diphosphate synthase			1	0				0			546.006	Q2	388	PF3D7_0202700	OPP
BBM_01g01095		TBC domain containing protein			0	0			Traf	0			40.4911	Q4	311	PF3D7_0907200
BBM_01g01096		hypothetical protein	1		0	0				1	Host	DH	24.8052	Q4	48
BBM_01g01100		hypothetical protein			0	0				0			89.0329	Q4	671
BBM_01g01105		autophagy-related protein 3, putative (ATG3)			0	0			ERG	0			106.196	Q4	249	PF3D7_0905700.2	ATG3
BBM_01g01110		PP-loop family	1		0	1	TM			0			127.478	Q4	732	PF3D7_0411200
BBM_01g01115		hypothetical protein			0	1				0			133.447	Q3	241
BBM_01g01120		DEAD box ATP-dependent RNA helicase, putative			1	0				0			256.216	Q3	626	PF3D7_0411400
BBM_01g01121		conserved protein, unknown function			0	0				0			1181.23	Q1	810	PF3D7_1036900
BBM_01g01122		hypothetical protein			0	0				0			394.609	Q2	288
BBM_01g01135		Conserved hypothetical ATP binding protein			0	0			NUC	0			216.005	Q3	345	PF3D7_1349800
BBM_01g01140		aarF domain-containing kinase			1	0				1			1901.14	Top10	583	PF3D7_0810200	ABCK1
BBM_01g01145		50S ribosomal protein L33 cyanelle			0	1			RIB	0			838.649	Q1	165	PF3D7_0810100
BBM_01g01150		diazepam-binding inhibitor (GABA receptor modulator,			0	0			ERG	0			559.459	Q2	89	PF3D7_0810000
BBM_01g01155		transcription factor with AP2 domain(s) (ApiAP2)			0	0			NUC	1			12853.8	Top10	669	PF3D7_0613800	ApiAP2
BBM_01g01160		thioredoxin-like protein			1	0				0			115.982	Q4	392	PF3D7_0717900
BBM_01g01165		chromatin assembly factor 1 subunit B			0	0			NUC	0			143.612	Q3	394	PF3D7_0501800	CAF1
BBM_01g01170		DNA polymerase alpha subunit A			1	0				0			744.98	Q1	1472	PF3D7_0411900
BBM_01g01175		hypothetical protein			0	0				0			223.455	Q3	460
BBM_01g01180		Splicing factor U2af large subunit A	1		0	0			NUC	0			299.508	Q2	464	PF3D7_0716000
BBM_01g01185		Ribosomal protein S12/S23			1	0			RIB	0			57.4202	Q4	246	PF3D7_0412100
BBM_01g01195		Transmembrane emp24 domain-containing protein eca			0	0			Traf	0			188.584	Q3	221	PF3D7_0526900
BBM_01g01200		minichromosome maintenance protein 3			0	0			NUC	0			873.064	Q1	948
BBM_01g01205		ubiquitin-conjugating enzyme E2 N			0	0			UB	0			185.544	Q3	158	PF3D7_0527100	UBC13
BBM_01g01210		Nicalin			0	0				0			321.195	Q2	641	PF3D7_1013300
BBM_01g01211		conserved protein, unknown function			1	0				1			411.853	Q2	207	PF3D7_1023300
BBM_01g01212		hypothetical protein			0	0				0			69.9822	Q4	56
BBM_01g01220		DNA topoisomerase II			0	0			NUC	0			395.157	Q2	1309	PF3D7_1433500
BBM_01g01225		conserved protein, unknown function			0	0				0			78.7246	Q4	89	PF3D7_1025800
BBM_01g01230		conserved protein, unknown function			0	0				0			22.0262	Q4	165	PF3D7_1025700
BBM_01g01235		conserved protein, unknown function			1	0				0			45.6843	Q4	182	PF3D7_1134400
BBM_01g01240		hypothetical protein			0	0	TM			0			125.478	Q4	465
BBM_01g01245		conserved protein, unknown function			0	0				0			245.566	Q3	249	PF3D7_0505600
BBM_01g01250		cytochrome c oxidase subunit XVII assembly protein			1	0				0			64.119	Q4	110	PF3D7_1025600	COX17
BBM_01g01251		hypothetical protein			0	0	SEC			0			148.493	Q3	131
BBM_01g01255		hypothetical protein			0	0				0			605.743	Q1	273
BBM_01g01256		hypothetical protein			0	1				0			462.814	Q2	595
BBM_01g01270		conserved protein, unknown function	1		0	0				0			184.467	Q3	244	PF3D7_1345900
BBM_01g01271		nuclear import protein MOG1, putative			0	0			NUP	0			393.77	Q2	161	PF3D7_1346200
BBM_01g01275		protein transport protein SEC61 subunit alpha			0	0			Traf	0			3894.4	Top10	472	PF3D7_1346100	SEC61
BBM_01g01280		hypothetical protein			0	1				0			2739.49	Top10	1076
BBM_01g01285		conserved protein, unknown function			0	0				0			204.75	Q3	359	PF3D7_0812000
BBM_01g01290		large subunit ribosomal protein L3			1	0			RIB	0			41.7012	Q4	322	PF3D7_1245400
BBM_01g01291		Probable GTP-binding protein EngB			1	1				0			230.169	Q3	472	PF3D7_0812220
BBM_01g01300		V-type H+-transporting ATPase subunit I			0	0			ERG	0			620.831	Q1	812	PF3D7_0806800
BBM_01g01305		conserved protein, unknown function			0	1	SEC			0			266.156	Q3	522	PF3D7_0806900
BBM_01g01310		YEATS domain-containing protein 4			0	0				0			153.623	Q3	298	PF3D7_0807000
BBM_01g01320		DEAD/DEAH box helicase			0	0				0			161.983	Q3	622
BBM_01g01325		conserved protein, unknown function			0	0	TM			0			657.996	Q1	359	PF3D7_0807200
BBM_01g01335		hypothetical protein			0	0	TM			0			113.231	Q4	80
BBM_01g01340		hypothetical protein			0	0				0			69.9857	Q4	79
BBM_01g01341		hypothetical protein			0	0				0			134.361	Q3	233
BBM_01g01355		AAA domain	1		0	0				0			162.813	Q3	897	PF3D7_1010200
BBM_01g01360		hypothetical protein			1	0				0			292.988	Q2	176
BBM_01g01365		hypothetical protein			0	0				1			47.3008	Q4	356
BBM_01g01370		conserved protein, unknown function			0	0				0			224.244	Q3	272	PF3D7_1326700
BBM_01g01371		conserved protein, unknown function			1	1				0			85.364	Q4	1001	PF3D7_1131400
BBM_01g01385		translation initiation factor EIF-2B subunit related		1	0	0			NUC	0			463.22	Q2	926	PF3D7_1322300
BBM_01g01390		hypothetical protein			0	0				0			71.6606	Q4	218
BBM_01g01395		hypothetical protein			0	0				0			96.528	Q4	208
BBM_01g01400		conserved protein, unknown function			0	1				0			497.6	Q2	634	PF3D7_1304600
BBM_01g01405		Polycomb group RING finger protein 1			0	0				0			255.999	Q3	428
BBM_01g01410		hypothetical protein			0	0				0			247.942	Q3	358
BBM_01g01415		DNA ligase 1			1	0				0			519.473	Q2	778	PF3D7_1304100	LigI
BBM_01g01425		CorA-like Mg2+ transporter protein, putative			0	0			ERG	0			523.136	Q2	380	PF3D7_1304200.1
BBM_01g01430		Transcription elongation factor 1 homolog			0	0			NUC	0			227.035	Q3	175	PF3D7_0914600
BBM_01g01435		conserved protein, unknown function			0	0				0			307.825	Q2	191	PF3D7_1303900
BBM_01g01440		transporter, putative	1		0	0	TM			0			1236.51	Q1	460	PF3D7_0914700
BBM_01g01445		ubiquitin-conjugating enzyme E2 I			1	0			UB	0			1639.75	Top10	159	PF3D7_0915100	UBC9
BBM_01g01450		NADH dehydrogenase			1	0				0			190.821	Q3	554	PF3D7_0915000	NDH2
BBM_01g01451		hypothetical protein			0	0				0			275.786	Q2	896
BBM_01g01465		conserved protein, unknown function			0	0				0			106.872	Q4	383	PF3D7_0507800
BBM_01g01470		protoporphyrinogen oxidase			0	1				0			496.808	Q2	356	PF3D7_0508300	TPT
BBM_01g01480		Regulator of chromosome condensation (RCC1) repeat			0	0			Traf	0			362.055	Q2	1407	PF3D7_0508500	RCC1
BBM_01g01485		ATP-dependent RNA helicase DDX46/PRP5	1		0	0				0			406.97	Q2	1128
BBM_01g01490		CAX-interacting protein 4			0	0				0			456.736	Q2	187	PF3D7_0508600
BBM_01g01495		6-phosphogluconolactonase			0	0				0			574.01	Q2	823	PF3D7_1453800	G6PDH
BBM_01g01496		hypothetical protein			0	0	TM	NS		1			199.354	Q3	77
BBM_01g01500		conserved protein, unknown function			0	0				0			743.914	Q1	256	PF3D7_1438600
BBM_01g01505		cleavage and polyadenylation specificity factor subunit 3			0	0			NUC	0			435.433	Q2	716	PF3D7_1438500
BBM_01g01510		hypothetical protein			0	1	SEC	NS		0			57352.7	Top10	451
BBM_01g01515		hypothetical protein			0	0				0			122.183	Q4	280
BBM_01g01520		conserved protein, unknown function	1		0	1	TM			0			881.708	Q1	525	PF3D7_1472300
BBM_01g01525		histone deacetylase HOS3			0	0			NUC	0			347.253	Q2	1354	PF3D7_1472200	HDA1
BBM_01g01530		hypothetical protein			0	0				0			204.76	Q3	507
BBM_01g01535		hypothetical protein			0	0				1			52.7723	Q4	740
BBM_01g01540		Ribosomal RNA small subunit methyltransferase F			0	0				0			198.381	Q3	373
BBM_01g01545		hypothetical protein			0	0	SEC			0			167.899	Q3	191
BBM_01g01550		ubiquitin carboxyl-terminal hydrolase 7			0	0			UB	0			1113.56	Q1	1367	PF3D7_0726500
BBM_01g01555		SNF2 family N-terminal domain			0	0			NUC	0			1016.75	Q1	744	PF3D7_1357500
BBM_01g01556		conserved protein, unknown function			0	1				0			316.454	Q2	893	PF3D7_0827600
BBM_01g01575		Heme ligase			1	0				0			35.779	Q4	199	PF3D7_1446800	HDP
BBM_01g01580		SNU13, NHP2L, U4/U6 small nuclear ribonucleoprotein SNU13			0	0			NUC	0			168.118	Q3	126	PF3D7_1123900
BBM_01g01585		Amidase			0	1			tRNA	0			93.2652	Q4	370	PF3D7_0416100
BBM_01g01590		Endoplasmic Reticulum Oxidoreductin 1 (ERO1)			0	0			ERG	0			402.493	Q2	491	PF3D7_1124000	ERO1
BBM_01g01605		Protein FAN			0	0				0			396.559	Q2	1038	PF3D7_1124100
BBM_01g01620		PPR repeat family			0	0				0			2898.05	Top10	1520
BBM_01g01625		conserved protein, unknown function			0	0				0			264.188	Q3	173	PF3D7_0828900
BBM_01g01630		hypothetical protein			0	0				1			49.8922	Q4	245
BBM_01g01635		Folate-biopterin transporter 1 chloroplastic			0	1				0			1256.52	Q1	493	PF3D7_0828600	FT1
BBM_01g01640		Prohibitin-4 mitochondrial			1	0				0			272.357	Q2	274	PF3D7_0829200
BBM_01g01645		preprotein translocase subunit YidC			1	0		NS		1			76.2753	Q4	334	PF3D7_0828400	OXA1
BBM_01g01650		conserved protein, unknown function			0	0				0			103.17	Q4	195	PF3D7_0828300
BBM_01g01655		leucyl-tRNA synthetase			0	1			tRNA	0			216.187	Q3	762	PF3D7_0828200
BBM_01g01660		conserved protein, unknown function	1		0	0				1			41.4633	Q4	444	PF3D7_0212700
BBM_01g01665		U6 snRNA-associated Sm-like protein LSm8			0	0			NUC	0			134.769	Q3	96	PF3D7_0829300	LSM8
BBM_01g01670		protein disulfide-isomerase A1			0	0			ERG	0			2192.73	Top10	471	PF3D7_0827900	PDI8
BBM_01g01675		Histone-lysine N-methyltransferase EHMT1			0	0			NUC	0			336.807	Q2	809	PF3D7_0827800	SET3
BBM_01g01680		cis-prenyltransferase, dehydrodolichyl diphosphate synthase			0	0			ERG	0			183.737	Q3	251	PF3D7_0826400
BBM_01g01685		Set1/Ash2 histone methyltransferase complex subunit ASH2			0	0				0			126.099	Q4	228	PF3D7_0826300
BBM_01g01690		DNA primase large subunit			0	0			NUC	0			190.092	Q3	518	PF3D7_0910900
BBM_01g01695		U5 snRNP protein, DIM1 family			0	0				0			92.0626	Q4	142	PF3D7_1231500
BBM_01g01700		Cytosolic Fe-S cluster assembly factor NBP35			0	1		NS		0			426.757	Q2	334	PF3D7_0910800	NBP35
BBM_01g01702		hypothetical protein			0	0				0			20.8861	Q4	111
BBM_01g01705		small subunit ribosomal protein S28e			0	0			RIB	0			304.182	Q2	67	PF3D7_1461300
BBM_01g01710		IMP3, U3 small nucleolar ribonucleoprotein protein IMP3			0	0			NUC	0			206.563	Q3	183	PF3D7_1461200	IMP3
BBM_01g01715		conserved protein, unknown function			0	0				0			190.902	Q3	405	PF3D7_1241300
BBM_01g01720		Mitochondrial carrier protein			1	0				0			364.443	Q2	299	PF3D7_1241600
BBM_01g01725		replication factor C subunit 2/4			0	0			NUC	0			200.072	Q3	326	PF3D7_1241700
BBM_01g01730		DEAD/DEAH box helicase			0	0				0			534.707	Q2	594
BBM_01g01735		Tetratricopeptide repeat protein 1			0	1				0			163.008	Q3	234	PF3D7_1241900
BBM_01g01737		meiotic nuclear division protein 1, putative (MND1)			0	0				0			7.11371	Q4	161	PF3D7_1461500	MND1
BBM_01g01740		splicing factor 3B subunit 2			0	0			NUC	0			409.513	Q2	545	PF3D7_1461600	SF3B2
BBM_01g01741		hypothetical protein			0	0	SEC			1	Host	DH	125.046	Q4	100
BBM_01g01750		hypothetical protein			1	0				0			325.435	Q2	243
BBM_01g01755		hypothetical protein	1		0	0				0			73.9888	Q4	624
BBM_01g01757		conserved protein, unknown function			0	0				0			18.0671	Q4	68	PF3D7_1462200
BBM_01g01760		conserved protein, unknown function			1	0				0			1534.37	Top10	218	PF3D7_1362000
BBM_01g01765		RuvB-like protein 2	1	1	0	0		NS	NUC	0			485.069	Q2	496	PF3D7_1362200	RUVB3
BBM_01g01770		Transmembrane and coiled-coil domain-containing protein 1 homolog			0	0	TM			0			162.428	Q3	211	PF3D7_1362300
BBM_01g01775		proliferating cell nuclear antigen			0	0			NUC	0			198.178	Q3	276	PF3D7_1361900	PCNA
BBM_01g01780		20S proteasome subunit beta 7			0	0			PROT	0			1453.11	Top10	228	PF3D7_0803800
BBM_01g01785		nucleosome assembly protein 1-like 1			0	0			NUC	0			2137.32	Top10	304	PF3D7_1203700	NAPL
BBM_01g01790		ubiquitin-conjugating enzyme E2 D/E			0	0			UB	0			554.688	Q2	147	PF3D7_1203900	UBC
BBM_01g01795		hypothetical protein			0	0				0			42.3534	Q4	448
BBM_01g01800		Uncharacterized membrane protein YFL034W			0	0	TM			0			565.742	Q2	714	PF3D7_1205900
BBM_01g01805		Transcription factor TFIIIB component B''			0	0			NUC	0			204.419	Q3	198	PF3D7_1205800	HMGB3
BBM_01g01810		conserved protein, unknown function			0	0				0			480.763	Q2	328	PF3D7_1205600
BBM_01g01815		Cactus-binding C-terminus of cactin protein			0	0				0			382.815	Q2	527	PF3D7_0804000
BBM_01g01825		hypothetical protein			0	1	TM			0			267.198	Q3	379
BBM_01g01830		Probable inactive tRNA-specific adenosine deaminase-like protein 3			0	0			tRNA	0			263.86	Q3	275	PF3D7_1204600
BBM_01g01835		conserved protein, unknown function			1	0				0			344.734	Q2	118	PF3D7_1204700
BBM_01g01840		conserved protein, unknown function			0	0	TM			0			323.995	Q2	185	PF3D7_1205000
BBM_01g01845		HAD domain ookinete protein, putative (HADO)			0	0				1			222.507	Q3	317	PF3D7_1205200	HADO
BBM_01g01850		hypothetical protein	1		0	0				1			4750.1	Top10	808
BBM_01g01855		methionyl aminopeptidase			1	1				1			581.241	Q1	527	PF3D7_0804400	METAP1c
BBM_01g01856		hypothetical protein			0	0	SEC			1			288.757	Q2	246
BBM_01g01860		DmX-like protein 1			0	0				0			257.641	Q3	1653
BBM_01g01865		Fibronectin-binding protein A N-terminus (FbpA)			0	0				0			219.208	Q3	902	PF3D7_1202600
BBM_01g01870		conserved protein, unknown function			0	0				0			140.893	Q3	266	PF3D7_1202700
BBM_01g01871		hypothetical protein			0	0				1			36.5352	Q4	101
BBM_01g01872		hypothetical protein	1		0	0	SEC			2	Host	DH	699.356	Q1	82
BBM_01g01875		BmGPI5, Sexual stage antigen, Pfam s48/45			0	0	GPI	NS		2	Host	DH	9435.04	Top10	881
BBM_01g01876		High mobility group protein homolog NHP1	1		0	0				0			1243.65	Q1	97
BBM_01g01877		hypothetical protein			0	0				0			96.5181	Q4	34
BBM_01g01880		origin recognition complex subunit 1			0	0			NUC	0			155.859	Q3	598	PF3D7_1203000	ORC1
BBM_01g01885		hypothetical protein	1		0	0				0			330.928	Q2	129
BBM_01g01886		hypothetical protein			0	0				0			56.6727	Q4	90
BBM_01g01890		SUA5, putative translation factor			0	0				0			183.204	Q3	386	PF3D7_1203500	SUA5
BBM_01g01895		hypothetical protein			0	1				0			99.9755	Q4	428
BBM_01g01900		mediator of RNA polymerase II transcription subunit 6, putative			0	0				0			75.3062	Q4	252	PF3D7_1469700
BBM_01g01905		conserved protein, unknown function			0	0				0			105.459	Q4	101	PF3D7_1469800
BBM_01g01910		ATP-dependent RNA helicase	1		0	0			NUC	1			235.381	Q3	561	PF3D7_0810600
BBM_01g01915		DRS2, ATP8A, phospholipid-transporting ATPase	2	1	0	1		NS		0			456.121	Q2	1161	PF3D7_1219600	ATPase2
BBM_01g01920		clathrin, heavy polypeptide	1	1	0	0		NS	Traf	0			721.499	Q1	1698	PF3D7_1219100
BBM_01g01925		transcription initiation factor TFIIH subunit H2			0	0			NUC	0			393.232	Q2	408	PF3D7_1314900
BBM_01g01930		conserved protein, unknown function	1		0	0				0			28.1138	Q4	287	PF3D7_0710100
BBM_01g01931		hypothetical protein			0	0				0			261.539	Q3	1163
BBM_01g01945		conserved protein, unknown function			0	1	TM			0			206.52	Q3	199	PF3D7_0710300
BBM_01g01950		conserved protein, unknown function			0	1				0			75.1513	Q4	218	PF3D7_0710500
BBM_01g01955		large subunit ribosomal protein L34e			0	0			RIB	0			1379.98	Top10	118	PF3D7_0710600	RPL34
BBM_01g01960		aspartyl-tRNA synthetase	1		0	0			tRNA	0			369.073	Q2	511	PF3D7_0102900
BBM_01g01965		Cell division cycle protein 48 homolog	1		0	0				0			314.498	Q2	834
BBM_01g01970		Mismatch repair endonuclease PMS2			0	0				0			176.977	Q3	756	PF3D7_0726300	PMS1
BBM_01g01975		hypothetical protein			0	0				0			105.777	Q4	1226
BBM_01g01980		hypothetical protein			1	0	TM			0			4125.85	Top10	369
BBM_01g01985		hypothetical protein			0	0				0			274.706	Q2	1075
BBM_01g01990		glutamate dehydrogenase	1		0	0				0			823.514	Q1	1102	PF3D7_0802000	GDH3
BBM_01g01995		dihydroorotase	1		0	0				0			53.0975	Q4	360	PF3D7_1472900
BBM_01g02000		hypothetical protein	2		0	0				0			384.009	Q2	308
BBM_01g02005		sentrin-specific protease 2, putative (SENP2)			0	0			NUC	0			1116.79	Q1	764	PF3D7_0801700	SENP2
BBM_01g02010		mannose-6-phosphate isomerase	1		0	0			ERG	0			218.897	Q3	479	PF3D7_0801800
BBM_01g02015		Protein kinase domain	1		0	0				0			492.657	Q2	484
BBM_01g02020		Cyclophilin type peptidyl-prolyl cis-trans isomerase/CLD			0	0				0			1208.49	Q1	197
BBM_01g02025		Nuclear transport factor 2			0	0				0			583.673	Q1	124	PF3D7_1412300	NTF2
BBM_01g02030		Protein of unknown function (DUF1749)	1		0	0				0			101.84	Q4	294
BBM_01g02031		rhoptry neck protein 4 (RON4)	2		0	0			ROP	0			1572.21	Top10	1428	PF3D7_1116000	RON4
BBM_01g02045		1-phosphatidylinositol-3-phosphate 5-kinase	1		0	0				0			482.543	Q2	1375	PF3D7_1412400
BBM_01g02050		glycylpeptide N-tetradecanoyltransferase			0	0			ERG	0			457.896	Q2	450	PF3D7_1412800	NMT
BBM_01g02055		Cell division cycle protein 48 homolog MJ1156			0	0				0			179.758	Q3	773
BBM_01g02060		actin II			0	0				0			293.662	Q2	374
BBM_01g02065		deoxyhypusine synthase	4		0	0				0			461.589	Q2	346	PF3D7_1412600	DHS
BBM_01g02070		conserved protein, unknown function	4		0	1				0			402.058	Q2	582	PF3D7_0316400
BBM_01g02075		inorganic pyrophosphatase	1		1	1			ERG	0			518.82	Q2	302	PF3D7_0316300.1
BBM_01g02080		hypothetical protein			0	0				0			432.772	Q2	460
BBM_01g02085		conserved protein, unknown function			0	0				0			1002.25	Q1	437	PF3D7_0316500
BBM_01g02090		small subunit ribosomal protein S15Ae			0	0			RIB	0			1447.77	Top10	130	PF3D7_0316800
BBM_01g02095		hypothetical protein			0	0				0			9.60418	Q4	100
BBM_01g02100		HVA22/TB2/DP1 family protein, putative	1		0	0				0			959.401	Q1	244	PF3D7_0316700
BBM_01g02105		THO complex subunit 4-A			0	0				0			364.098	Q2	164	PF3D7_0615700
BBM_01g02110		FYVE and coiled-coil domain-containing protein (FCP)			0	0			Traf	0			309.974	Q2	251	PF3D7_1460100	FCP
BBM_01g02115		conserved protein, unknown function	3		0	0				0			322.927	Q2	957	PF3D7_1427300
BBM_01g02120		Galactose oxidase central domain			0	0				0			204.422	Q3	561
BBM_01g02125		Phosphoenolpyruvate carboxylase 3			0	0				0			497.091	Q2	955	PF3D7_1426700	PEPC
BBM_01g02130		hypothetical protein	1		0	0				0			126.609	Q4	899
BBM_01g02135		hypothetical protein	2		1	0				0			306.034	Q2	389
BBM_01g02140		RAP protein, putative			0	0			ROP	0			513	Q2	762	PF3D7_0516000
BBM_01g02145		large subunit ribosomal protein L10e			0	0			RIB	0			3068.35	Top10	222	PF3D7_1414300
BBM_01g02150		nascent polypeptide-associated complex subunit beta			0	0			NUC	0			754.425	Q1	160	PF3D7_1426100
BBM_01g02155		large subunit ribosomal protein L21e			0	0			RIB	0			1528.59	Top10	161	PF3D7_1426000	RPL21
BBM_01g02160		protein arginine N-methyltransferase 1			0	0				0			311.888	Q2	342	PF3D7_1426200	PRMT1
BBM_01g02165		conserved protein, unknown function			0	0	TM			0			162.473	Q3	189	PF3D7_1425700
BBM_01g02170		large subunit ribosomal protein L7Ae			0	0			RIB	0			1547.77	Top10	265	PF3D7_1424400
BBM_01g02175		large subunit ribosomal protein L5e			0	0			RIB	0			3062.75	Top10	309	PF3D7_1424100
BBM_01g02180		exosome complex component RRP4			0	0			ERG	0			89.2399	Q4	260	PF3D7_0410400	RRP4
BBM_01g02183		large subunit ribosomal protein L29e			0	0			RIB	0			194.212	Q3	57	PF3D7_1460300
BBM_01g02185		ubiquitin carboxyl-terminal hydrolase L3			0	0			UB	0			229.675	Q3	224	PF3D7_1460400	UCHL3
BBM_01g02190		conserved protein, unknown function			0	0				2			52.583	Q4	245	PF3D7_1460200
BBM_01g02191		hypothetical protein	1		0	0				0			306.978	Q2	500
BBM_01g02192		inner membrane complex sub-compartment protein 3, putative (ISP3)			0	0				0			197.26	Q3	152	PF3D7_1460600	ISP3
BBM_01g02200		large subunit ribosomal protein L27e			0	0			RIB	0			875.443	Q1	147	PF3D7_1460700	RPL27
BBM_01g02205		snRNA-activating protein of 50kDa MW C terminal			0	0			NUC	0			52.0911	Q4	382	PF3D7_1460800
BBM_01g02210		conserved protein, unknown function			0	0				0			31.2398	Q4	291	PF3D7_1309800
BBM_01g02215		Vacuolar protein sorting-associated protein 18 homolog			0	0			Traf	0			305.476	Q2	910	PF3D7_1309700	VPS18
BBM_01g02220		ubiquinol-cytochrome c reductase subunit 6			1	0				0			50.9492	Q4	89	PF3D7_1426900
BBM_01g02225		U4/U6 small nuclear ribonucleoprotein PRP3			0	0			NUC	0			254.956	Q3	528	PF3D7_1309300	PRPF3
BBM_01g02230		hypothetical protein			0	0				0			148.226	Q3	124
BBM_01g02235		GAR1, NOLA1, H/ACA ribonucleoprotein complex subunit 1			0	0			NUC	0			148.9	Q3	151	PF3D7_1309500	GAR1
BBM_01g02240		rlmE, rrmJ, ftsJ, ribosomal RNA large subunit methyltransferase E			1	0			RIB	0			90.6335	Q4	230	PF3D7_1309600
BBM_01g02245		hypothetical protein			0	0				0			1283.08	Q1	381
BBM_01g02246		hypothetical protein	1		0	0	SEC			0			185.279	Q3	1644
BBM_01g02260		small subunit ribosomal protein S27e			0	0			RIB	0			958.809	Q1	82	PF3D7_1308300	RPS27
BBM_01g02265		tyrosine recombinase (INT)			0	1				0			614.857	Q1	374	PF3D7_1308800	INT
BBM_01g02266		60S ribosomal protein L24	1		0	0			RIB	0			2291.37	Top10	263	PF3D7_1309100
BBM_01g02280		mRNA-decapping enzyme subunit 2			0	0			NUC	0			251.774	Q3	476	PF3D7_1308900	DCP2
BBM_01g02285		carbamoyl-phosphate synthase// aspartate carbamoyltransferase			0	0			NUC	0			479.632	Q2	1594	PF3D7_1308200	cpsSII
BBM_01g02290		Shaggy-related protein kinase theta			0	0				1			827.173	Q1	344	PF3D7_0312400	GSK3
BBM_01g02293		26S proteasome regulatory subunit N12			0	0			PROT	0			439.019	Q2	281	PF3D7_0312300	RPN12
BBM_01g02294		Transmembrane E3 ubiquitin-protein ligase 1			0	0			UB	0			1036.14	Q1	662	PF3D7_0312100
BBM_01g02305		conserved protein, unknown function			1	0				0			25.8356	Q4	141	PF3D7_0312000
BBM_01g02310		hypothetical protein			0	0				0			96.7554	Q4	371
BBM_01g02315		Aldo/keto reductase family			0	0				0			285.593	Q2	829	PF3D7_1409100
BBM_01g02320		hypothetical protein			0	0				0			167.683	Q3	122
BBM_01g02321		Iron-sulfur cluster co-chaperone protein HscB mitochondrial			1	0				0			44.7502	Q4	207	PF3D7_0920100
BBM_01g02325		CS domain protein, putative			0	1				0			78.0604	Q4	788	PF3D7_0920200
BBM_01g02326		hypothetical protein			0	0	SEC			0			388.066	Q2	342
BBM_01g02327		hypothetical protein	1		0	0				0	Host		210.21	Q3	1082
BBM_01g02350		50S ribosomal protein L12, apicoplast, putative			1	1			RIB	0			150.61	Q3	203	PF3D7_0524600
BBM_01g02355		mitochondrial import receptor subunit TOM22, putative (TOM22)			1	0				0			193.344	Q3	78	PF3D7_0524700	TOM22
BBM_01g02360		U1 small nuclear ribonucleoprotein C			0	0			NUC	0			323.388	Q2	176	PF3D7_0812700
BBM_01g02365		hypothetical protein	1		0	0				0			1637.53	Top10	1443
BBM_01g02366		conserved protein, unknown function			0	0				0			1203.03	Q1	314	PF3D7_0813100
BBM_01g02385		conserved protein, unknown function			0	0				0			2689.29	Top10	281	PF3D7_0813000
BBM_01g02390		probable protein, unknown function			0	0	TM			0			672.331	Q1	880	PF3D7_0812900
BBM_01g02395		NudC domain-containing protein 3			0	0				0			293.997	Q2	306	PF3D7_0813200
BBM_01g02400		Ubiquitin-conjugating enzyme			0	0			UB	0			73.6511	Q4	159	PF3D7_0812600
BBM_01g02405		peptidyl-prolyl cis-trans isomerase-like 4		1	0	0			NUC	0			80.8582	Q4	277	PF3D7_0812500
BBM_01g02415		hypothetical protein	2	1	0	0	SEC	NS		0			548.977	Q2	1178
BBM_01g02420		Macrophage erythroblast attacher			0	0				0			264.975	Q3	378	PF3D7_1330500
BBM_01g02430		hypothetical protein			0	0				0			76.5721	Q4	227
BBM_01g02435		sugar transporter, putative			0	0	TM			0			1732.25	Top10	553	PF3D7_0916000
BBM_01g02440		ER lumen protein retaining receptor			0	0			ERG	1			3695.84	Top10	278	PF3D7_1330400.1
BBM_01g02441		GPI transamidase subunit PIG-U			0	0			ERG	0			309.066	Q2	455	PF3D7_1330700
BBM_01g02455		TSR2, pre-rRNA-processing protein TSR2			0	0			NUC	0			98.051	Q4	150	PF3D7_0106400
BBM_01g02460		BMS1, ribosome biogenesis protein BMS1			0	0			NUC	0			716.24	Q1	964	PF3D7_0106700	AARP2
BBM_01g02465		hypothetical protein			0	1	SEC			0			468.036	Q2	262
BBM_01g02470		CW-type Zinc Finger			0	0			NUC	0			113.905	Q4	640	PF3D7_0420000
BBM_01g02475		EF hand	1		0	0		NS	NUC	0			112.062	Q4	166	PF3D7_0107000	CEN1
BBM_01g02480		2-C-methyl-D-erythritol 4-phosphate cytidylyltransferase			0	1				0			108.52	Q4	326	PF3D7_0106900	IspD
BBM_01g02485		Cathepsin E-B	1		0	0			ERG	0			181.762	Q3	425	PF3D7_0311700
BBM_01g02490		conserved protein, unknown function			0	0				0			156.147	Q3	449	PF3D7_0311800
BBM_01g02495		conserved protein, unknown function			1	0				0			376.076	Q2	337	PF3D7_1135500
BBM_01g02500		casein kinase 1			0	0			NUC	0			7119.1	Top10	344	PF3D7_1136500.2	CK1
BBM_01g02501		conserved protein, unknown function			0	0				0			476.161	Q2	340	PF3D7_1137200
BBM_01g02502		RecF/RecN/SMC N terminal domain	2		0	0			NUC	0			503.394	Q2	1138	PF3D7_0414000
BBM_01g02503		hypothetical protein			0	1	SEC			0			242.615	Q3	572
BBM_01g02504		hypothetical protein			0	0				0			224.259	Q3	57
BBM_01g02505		structural maintenance of chromosome 3 (chondroitin sulfate	1		0	0				0			73.7974	Q4	714	PF3D7_0615800
BBM_01g02506		hypothetical protein			0	0				0			53.5156	Q4	62
BBM_01g02535		Cleavage and polyadenylation specificity factor subunit 2			0	0			NUC	1			223.854	Q3	916	PF3D7_0819000
BBM_01g02540		RING finger protein PFF0165c			0	0				1			89.4721	Q4	566	PF3D7_0603400	TEX1
BBM_01g02545		HSPA1_8, heat shock 70kDa protein 1/8			0	0			ERG	0			15284.7	Top10	644	PF3D7_0818900	HSP70
BBM_01g02550		elongator complex protein 3	1	1	0	0		NS	NUC	0			383.16	Q2	887	PF3D7_1227800
BBM_01g02551		hypothetical protein			1	0				0			155.39	Q3	170
BBM_01g02560		Enhancer of rudimentary			0	0			NUC	0			81.264	Q4	102	PF3D7_1037700	ERH
BBM_01g02565		hypothetical protein		1	0	0		NS		0			234.772	Q3	363
BBM_01g02570		DNA excision repair protein ERCC-3			0	0			NUC	0			306.357	Q2	750	PF3D7_1037600
BBM_01g02575		dynamin GTPase			0	0			Traf	0			295.902	Q2	668	PF3D7_1037500	DYN2
BBM_01g02580		Polyubiquitin-B			0	0			UB	0			46.4334	Q4	186
BBM_01g02585		hypothetical protein	1		1	0				2	Host	DH	226.373	Q3	681
BBM_01g02590		solute carrier family 25 (mitochondrial carrier, adenine nucleotide)			1	0				0			933.529	Q1	306	PF3D7_1037300	ADT
BBM_01g02591		hypothetical protein			0	0				1			2013.03	Top10	76
BBM_01g02595		Cysteine proteinase			0	0				1			34160.2	Top10	490
BBM_01g02600		Protein tyrosine kinase	1		0	0			NUC	0			484.596	Q2	387	PF3D7_1228300	NEK1
BBM_01g02610		conserved protein, unknown function			0	0				0			209.197	Q3	467	PF3D7_1228400
BBM_01g02611		conserved protein, unknown function			1	0				0			180.686	Q3	164	PF3D7_1228000
BBM_01g02620		RNA pseudouridylate synthase, putative			1	0				0			282.606	Q2	265	PF3D7_1227900
BBM_01g02625		Rab-GTPase-TBC domain			0	0				0			225.352	Q3	792	PF3D7_1230000
BBM_01g02630		hypothetical protein			1	0				0			107.658	Q4	347
BBM_01g02635		pyruvate kinase	1		0	1				0			3635.67	Top10	658
BBM_01g02640		hypothetical protein			0	0				0			38.8545	Q4	143
BBM_01g02645		hypothetical protein			0	0				0			80.723	Q4	340
BBM_01g02650		conserved protein, unknown function			0	0				0			411.644	Q2	664	PF3D7_1226400
BBM_01g02655		RAP protein, putative		1	0	0			ROP	0			250.305	Q3	873	PF3D7_1226500
BBM_01g02660		conserved protein, unknown function			0	0				0			252.079	Q3	145	PF3D7_0801600
BBM_01g02670		Putative serine esterase (DUF676)	1		0	0				0			263.654	Q3	878
BBM_01g02675		DNA damage-inducible protein 1			0	0			NUC	0			262.894	Q3	399	PF3D7_1409300	DDI1
BBM_01g02680		conserved protein, unknown function			0	0	TM			0			1376.05	Top10	323	PF3D7_1409400
BBM_01g02685		conserved protein, unknown function			1	0				0			534.373	Q2	585	PF3D7_1409700
BBM_01g02690		conserved protein, unknown function			0	1	TM			0			528.716	Q2	385	PF3D7_1409600
BBM_01g02695		hypothetical protein			0	1	TM			3			2.69299	Q4	173
BBM_01g02700		conserved protein, unknown function			0	0				0			1618.1	Top10	309	PF3D7_1438800
BBM_01g02705		glutamyl-Q tRNA(Asp) synthetase	1		0	0			tRNA	0			972.755	Q1	384	PF3D7_1442300
BBM_01g02710		translation initiation factor eIF-4A			0	0				0			1520.5	Top10	403	PF3D7_1468700	eIF4A
BBM_01g02715		hypothetical protein			0	0				0			66.4516	Q4	302
BBM_01g02720		conserved protein, unknown function			0	0				0			126.442	Q4	203	PF3D7_1468200
BBM_01g02725		Der1-like family			0	0				0			75.7798	Q4	211	PF3D7_1468500	DER1-1
BBM_01g02730		Rho GTPase-activating protein gacHH			0	0				0			1105.6	Q1	1339	PF3D7_1468100
BBM_01g02735		DNA-directed RNA polymerase III subunit RPC4, putative			0	0			NUC	0			115.436	Q4	219	PF3D7_1463400
BBM_01g02740		structural maintenance of chromosome 4		1	0	0		NS	NUC	0			832.982	Q1	1309	PF3D7_0509100
BBM_01g02745		conserved protein, unknown function			0	0	TM			0			146.86	Q3	118	PF3D7_1315500
BBM_01g02750		hypothetical protein			0	1				1	Host	DH	756.773	Q1	594
BBM_01g02755		conserved protein, unknown function			0	0				0			258.455	Q3	186	PF3D7_1224100
BBM_01g02760		minichromosome maintenance protein 6			0	0			NUC	0			413.502	Q2	855	PF3D7_1355100	MCM6
BBM_01g02765		RAP protein, putative			0	0			ROP	0			110.068	Q4	530	PF3D7_1355200
BBM_01g02770		Histone-lysine N-methyltransferase SMYD3			0	0			NUC	0			603.123	Q1	380	PF3D7_1355300	SET6
BBM_01g02775		conserved protein, unknown function			0	0				0			200.438	Q3	800	PF3D7_1448300
BBM_01g02780		hypothetical protein			0	0				0			254.987	Q3	820
BBM_01g02785		long-chain acyl-CoA synthetase			0	0				0			424.072	Q2	695
BBM_01g02790		U6 snRNA-associated Sm-like protein LSm3			0	0			NUC	0			53.7515	Q4	93	PF3D7_0819900	LSM3
BBM_01g02795		hypothetical protein			0	0	TM			0			76.9257	Q4	306
BBM_01g02800		hypothetical protein			0	0				0			115.692	Q4	431
BBM_01g02805		DNA binding protein, putative	1		0	0			NUC	0			219.004	Q3	388	PF3D7_0105900
BBM_01g02810		REI1, pre-60S factor REI1			0	0			NUC	0			356.376	Q2	403	PF3D7_0409800
BBM_01g02815		Coenzyme Q (ubiquinone) biosynthesis protein Coq4			1	0				0			872.535	Q1	306	PF3D7_1112200	COQ4
BBM_01g02820		conserved protein, unknown function	1		0	0	TM			1	Host	DH	75.0924	Q4	70	PF3D7_1112000
BBM_01g02825		Papain family cysteine protease	2		0	0			ERG	0			20816.5	Top10	539	PF3D7_1115700	FP2A
BBM_01g02830		molecular chaperone DnaJ			1	0				0			186.301	Q3	436	PF3D7_0409400	DnaJ
BBM_01g02835		replication factor A1			0	0			NUC	0			221.344	Q3	669	PF3D7_0409600	RPA1
BBM_01g02840		Probable 39S ribosomal protein L24 mitochondrial			1	0			RIB	0			155.969	Q3	232	PF3D7_1223900
BBM_01g02845		Mitochondrial DNA replication protein YHM2			1	0				0			70.649	Q4	273	PF3D7_1223800
BBM_01g02850		VIT family			0	0			ERG	0			71.4916	Q4	262	PF3D7_1223700
BBM_01g02855		hypothetical protein			0	0	TM			0			194.714	Q3	205
BBM_01g02860		DNA-directed RNA polymerase II subunit B			0	0			NUC	0			824.683	Q1	1202	PF3D7_0215700
BBM_01g02865		hypothetical protein			0	0				0			432.838	Q2	178
BBM_01g02870		mitochondrial ribosomal protein L29/L47 precursor, putative	1		1	0			RIB	0			223.039	Q3	233	PF3D7_0315500
BBM_01g02875		MAC/Perforin domain			0	0	SEC			0			580.329	Q2	614
BBM_01g02876		hypothetical protein			1	0				0			513.244	Q2	357
BBM_01g02877		DNA-directed RNA polymerase I subunit A2			0	0			NUC	0			1138.25	Q1	1250	PF3D7_1134700	RPA2
BBM_01g02890		Coatomer subunit delta			0	0			Traf	0			317.77	Q2	502	PF3D7_1134800
BBM_01g02895		hypothetical protein			0	0				0			199.699	Q3	511
BBM_01g02900		PLD-like domain			1	0				0			321.596	Q2	452	PF3D7_0609400	CLS
BBM_01g02905		hypothetical protein	1	1	0	1	SEC			5			1131.96	Q1	970
BBM_01g02910		DHHC palmitoyltransferase			0	0			ERG	0			745.74	Q1	290	PF3D7_0609800	DHHC2
BBM_01g02915		pre-mRNA-processing factor SLU7			0	0			NUC	0			454.754	Q2	415	PF3D7_0610100	SLU7
BBM_01g02920		mitochondrial ribosomal protein L19 precursor, putative			1	0			RIB	0			149.874	Q3	310	PF3D7_0610000
BBM_01g02925		conserved protein, unknown function			0	0				0			1525.36	Top10	1000	PF3D7_0609900
BBM_01g02927		histone H2A			0	0			NUC	0			751.076	Q1	134	PF3D7_0617800	H2A
BBM_01g02928		histone H3			0	0			NUC	0			2033.22	Top10	136	PF3D7_0610400	H3
BBM_01g02930		RNA-binding protein 25			0	0				0			1136.55	Q1	567	PF3D7_0610200
BBM_01g02935		Serine/arginine-rich splicing factor 33			0	0			NUC	0			668.035	Q1	298
BBM_01g02940		hypothetical protein			1	0				1			793.732	Q1	471
BBM_01g02945		large subunit ribosomal protein L22e			0	0			RIB	0			853.006	Q1	124	PF3D7_0821700
BBM_01g02950		26S proteasome regulatory subunit N7			0	0			PROT	0			603.248	Q1	391	PF3D7_1129200	RPN7
BBM_01g02955		Eukaryotic translation initiation factor 3 subunit M			0	0			NUC	0			891.074	Q1	433	PF3D7_0418200
BBM_01g02960		hypothetical protein			0	0	SEC			0			8.64698	Q4	423
BBM_01g02965		Probable NOT transcription complex subunit VIP2 (Fragment)			0	0				0			217.553	Q3	224	PF3D7_1128600	NOT2
BBM_01g02970		conserved protein, unknown function	2		0	0				1			268.678	Q3	1378	PF3D7_1218200
BBM_01g02975		hypothetical protein			0	0				0			1605.46	Top10	405
BBM_01g02980		MRD1, RBM19, multiple RNA-binding domain-containing protein 1			0	0			NUC	1			221.241	Q3	717	PF3D7_1217200
BBM_01g02985		meiotic recombination protein SPO11, putative (SPO11)			0	1				0			75.8152	Q4	166	PF3D7_1217100.1	SPO11
BBM_01g02990		conserved protein, unknown function			1	0				0			412.22	Q2	126	PF3D7_1217000
BBM_01g02995		DnaJ homolog subfamily C member 2			0	0			NUC	0			383.409	Q2	706	PF3D7_1216900
BBM_01g03000		Carbohydrate kinase		1	0	1		NS		0			72.3178	Q4	350	PF3D7_1143900
BBM_01g03005		histone H2B			0	0			NUC	0			573.395	Q2	106
BBM_01g03010		hypothetical protein			1	0				1			40.0427	Q4	1083
BBM_01g03015		structural maintenance of chromosome 2			0	0			NUC	0			262.918	Q3	1176	PF3D7_1318400
BBM_01g03020		E3 ubiquitin-protein ligase DTX3L			0	0			UB	0			653.47	Q1	332
BBM_01g03025		conserved protein, unknown function			0	0	TM			0			96.5533	Q4	717	PF3D7_0806200
BBM_01g03030		Myoferlin		1	0	0		NS		0			832.145	Q1	1293	PF3D7_0806300
BBM_01g03035		X-domain of DnaJ-containing			0	0				0			660.173	Q1	436	PF3D7_0806500
BBM_01g03040		LUC7 N_terminus			0	0			NUC	0			380.322	Q2	344	PF3D7_1452700
BBM_01g03045		MTR4, SKIV2L2, ATP-dependent RNA helicase DOB1			0	0				0			406.27	Q2	988	PF3D7_0602100
BBM_01g03050		hypothetical protein			0	0				0			63.6146	Q4	1194
BBM_01g03051		hypothetical protein			0	0				0			162.473	Q3	448
BBM_01g03065		CDK-activating kinase assembly factor MAT1			0	0				0			35.3663	Q4	262	PF3D7_0512300	MAT1
BBM_01g03070		hypothetical protein	2		0	0				0			142.841	Q3	648
BBM_01g03075		SNW domain-containing protein 1			0	0			NUC	0			669.978	Q1	436	PF3D7_0218700	PRP45
BBM_01g03080		DEAD/DEAH box helicase			0	0				0			610.502	Q1	633	PF3D7_1418900
BBM_01g03085		transcription factor with AP2 domain(s) (AP2-G)	1		0	0			NUC	1			2894.22	Top10	534	PF3D7_1222600	AP2-G
BBM_01g03086		hypothetical protein			1	0				0			984.035	Q1	597
BBM_01g03100		glideosome-associated protein 45 (GAP45)			0	0				0			1336.69	Top10	208	PF3D7_1222700	GAP45
BBM_01g03105		hypothetical protein			0	0				0			307.1	Q2	155
BBM_01g03110		hypothetical protein			0	0				0			182.561	Q3	1014
BBM_01g03115		cAMP-dependent protein kinase regulator			0	0			NUC	0			281.125	Q2	311	PF3D7_1223100	PKAr
BBM_01g03120		Organic solute transporter Ostalpha			0	0	TM			0			896.413	Q1	431
BBM_01g03125		conserved protein, unknown function			0	0				0			300.631	Q2	408	PF3D7_1318600
BBM_01g03130		conserved protein, unknown function			0	0				1			11.0222	Q4	322	PF3D7_1318700
BBM_01g03135		translocation protein SEC63	1		0	0			Traf	0			544.846	Q2	637	PF3D7_1318800	SEC63
BBM_01g03140		Protein FAM63A	1		0	0				0			143.668	Q3	309	PF3D7_1319100
BBM_01g03145		hypothetical protein	2		0	0				0			2121.75	Top10	408
BBM_01g03150		proteasome activator subunit 2 (PA28 beta)			0	0			PROT	0			184.239	Q3	236	PF3D7_0907700
BBM_01g03155		CTP synthase	1		0	0				0			687.133	Q1	584	PF3D7_1410200
BBM_01g03160		DNA primase small subunit			0	0			NUC	0			109.679	Q4	416	PF3D7_1438700
BBM_01g03165		Single-stranded DNA-binding protein			0	1				0			96.9458	Q4	274	PF3D7_0508800	SSB
BBM_01g03170		conserved protein, unknown function			0	0				0			73.8727	Q4	238	PF3D7_1316400
BBM_01g03180		Probable ADP-ribosylation factor At2g15310			0	0			Traf	0			277.586	Q2	231	PF3D7_1316200
BBM_01g03181		hypothetical protein			0	0	SEC			0			64.8632	Q4	58
BBM_01g03185		Exportin-T			0	0			NUP	0			671.823	Q1	1011	PF3D7_1315900
BBM_01g03190		transcription factor MYB1 (MYB1)			0	0				0			172.017	Q3	498	PF3D7_1315800	MYB1
BBM_01g03195		tRNA (adenine-N1-)-methyltransferase catalytic subunit			0	0			tRNA	0			318.228	Q2	279	PF3D7_1315700	GCD14
BBM_01g03200		CDP-diacylglycerol--inositol 3-phosphatidyltransferase			0	0			ERG	0			273.278	Q2	213	PF3D7_1315600	PIS
BBM_01g03205		Soluble NSF attachment protein SNAP			0	0			Traf	0			336.427	Q2	338	PF3D7_0509000
BBM_01g03210		pre-mRNA-processing factor 40			0	0			NUC	0			218.249	Q3	438	PF3D7_1316500	PRP40
BBM_01g03215		choline-phosphate cytidylyltransferase			0	0			ERG	0			220.287	Q3	638	PF3D7_1316600	CCT
BBM_01g03220		protein transport protein SEC20, putative			0	0			Traf	0			311.171	Q2	360	PF3D7_1316800
BBM_01g03221		hypothetical protein			0	0				0			406.536	Q2	297
BBM_01g03235		conserved protein, unknown function			0	0				0			850.458	Q1	439	PF3D7_1316900
BBM_01g03240		hypothetical protein			0	0				1			59.8808	Q4	119
BBM_01g03245		U4/U6.U5 tri-snRNP-associated protein 2			0	0			NUC	0			554.037	Q2	461	PF3D7_1317000	USP39
BBM_01g03250		hypothetical protein			0	0				0			55.0764	Q4	409
BBM_01g03255		minichromosome maintenance protein 4 (cell division control protein			0	0			NUC	0			545.398	Q2	897	PF3D7_1317100	MCM4
BBM_01g03257		hypothetical protein			0	0				NA			NA	NA	33
BBM_01g03258		hypothetical protein			0	0				4			4.58356	Q4	68
BBM_01g03260		conserved protein, unknown function			1	0				0			39.8885	Q4	78	PF3D7_1317500
BBM_01g03265		conserved protein, unknown function			0	0				0			339.147	Q2	246	PF3D7_1317600
BBM_01g03270		NOC4, UTP19, U3 small nucleolar RNA-associated protein 19			0	0			NUC	0			236.667	Q3	555	PF3D7_1317900
BBM_01g03275		hypothetical protein			0	1	TM			0			576.063	Q2	211
BBM_01g03276		hypothetical protein			0	0				0			68.5964	Q4	95
BBM_01g03280		BMN1-20			0	0	TM			0			2800.18	Top10	535	PF3D7_1439000
BBM_01g03285		small subunit ribosomal protein S15e			0	0			RIB	0			1342.15	Top10	118	PF3D7_1317800	RPS19
BBM_01g03290		ferredoxin			0	1				0			97.3019	Q4	153	PF3D7_1318100
BBM_01g03295		ER membrane protein complex subunit 2-B			0	0		NS	ERG	0			98.3806	Q4	324	PF3D7_1410000
BBM_01g03300		phosphatidate cytidylyltransferase			0	0				1			473.702	Q2	462	PF3D7_1409900	CDS
BBM_01g03305		mitochondrial ribosomal protein L16 precursor, putative			1	0			RIB	0			183.401	Q3	173	PF3D7_1404400
BBM_01g03310		ESCRT-II complex subunit VPS22			0	0			Traf	0			146.484	Q3	257
BBM_01g03315		PUA domain protein			1	0				0			111.418	Q4	176	PF3D7_0529500
BBM_01g03320		hypothetical protein			0	0				0			239.18	Q3	354
BBM_01g03325		apicoplast TIC22 protein (TIC22)			0	1				0			134.525	Q3	215	PF3D7_0529300	TIC22
BBM_01g03330		conserved protein, unknown function			0	0	SEC			0			68.5322	Q4	170	PF3D7_0529100
BBM_01g03335		T-cell immunomodulatory protein homolog			0	0	TM			0			651.712	Q1	711	PF3D7_0529000
BBM_01g03340		Guanine nucleotide-binding protein-like 3 homolog			0	0				0			665.44	Q1	449
BBM_01g03345		peroxiredoxin (alkyl hydroperoxide reductase subunit C)			0	0				0			861.727	Q1	197	PF3D7_1438900	Trx-Px1
BBM_01g03350		splicing factor U2AF 65 kDa subunit			0	0			NUC	0			344.917	Q2	410	PF3D7_1468800	U2AF2
BBM_01g03355		Histone-lysine N-methyltransferase 2C			0	0				0			93.243	Q4	207
BBM_01g03360		adenylosuccinate synthase			0	0				0			381.317	Q2	430	PF3D7_1354500	ADSS
BBM_01g03365		large subunit ribosomal protein L7e			0	0			RIB	0			196.894	Q3	254
BBM_01g03370		conserved protein, unknown function			1	0				0			415.121	Q2	618	PF3D7_1468900
BBM_01g03375		translation initiation factor IF-1, putative			0	1				0			161.178	Q3	145	PF3D7_1469000
BBM_01g03376		hypothetical protein			0	0				0			261.628	Q3	178
BBM_01g03380		TBC domain containing protein			0	0			Traf	2			19.9118	Q4	256	PF3D7_0506700
BBM_01g03385		Probable alphaalpha-trehalose-phosphate synthase [UDP-forming] 9			0	0				1			3404.59	Top10	1012
BBM_01g03386		conserved protein, unknown function			0	0				2			1126.22	Q1	1097	PF3D7_1326500
BBM_01g03400		translation initiation factor eIF-2B gamma subunit			0	0				2	Host	DH	727.675	Q1	418	PF3D7_1326400
BBM_01g03405		Splicing factor U2AF 65 kDa subunit			0	0			NUC	1			372.074	Q2	374	PF3D7_1326300
BBM_01g03410		DNA topoisomerase 3-beta-1			0	0				0			327.933	Q2	843
BBM_01g03415		DNA excision repair protein ERCC-6			0	0			NUC	0			370.813	Q2	829
BBM_01g03420		26S proteasome regulatory subunit T3			0	0			PROT	0			418.252	Q2	385	PF3D7_0413600
BBM_01g03425		DNA repair protein RAD50			0	0			NUC	0			174.561	Q3	818	PF3D7_0605800	RAD50
BBM_01g03426		RNA-binding protein, putative			0	0			NUC	0			221.174	Q3	342	PF3D7_0606100
BBM_01g03430		peroxin-4			0	0			UB	0			284.263	Q2	153	PF3D7_0606200
BBM_01g03435		RNA recognition motif. (a.k.a. RRM RBD or RNP domain)	1		0	0				0			210.451	Q3	526	PF3D7_0606500
BBM_01g03440		conserved protein, unknown function			0	0				0			676.811	Q1	748	PF3D7_0606600
BBM_01g03445		coatomer protein complex, subunit alpha (xenin)			0	0			Traf	0			2333.49	Top10	1197	PF3D7_0606700
BBM_01g03450		mitochondrial ribosomal protein L41, putative			1	0			RIB	0			482.648	Q2	90	PF3D7_0604200
BBM_01g03455		transcription factor with AP2 domain(s),SPE2-interacting protein (SIP2)	1		0	0			NUC	0			4647.52	Top10	504	PF3D7_0604100	SIP2
BBM_01g03460		hypothetical protein			1	0				0			3050.41	Top10	512
BBM_01g03465		conserved protein, unknown function			0	0		IgM		1			1890.1	Top10	1096	PF3D7_0603800
BBM_01g03470		phenylalanyl-tRNA synthetase alpha chain			1	1			tRNA	1			198.471	Q3	475	PF3D7_0603700
BBM_01g03475		hypothetical protein			0	1	SEC			0			439.61	Q2	327
BBM_01g03480		hypothetical protein			0	0				0			152.865	Q3	352
BBM_01g03485		XRN1, SEP1, KEM1, 5'-3' exoribonuclease 1	2		0	0				0			659.216	Q1	1209
BBM_01g03490		dihydroorotate dehydrogenase			1	0				0			145.275	Q3	425	PF3D7_0603300	DHODH
BBM_01g03495		vesicle-fusing ATPase	1		0	0			Traf	0			398.829	Q2	733	PF3D7_0303000	NSF
BBM_01g03500		hypothetical protein	1		1	1				0			294.079	Q2	624
BBM_01g03505		XPO1, CRM1, exportin-1			0	0			NUP	0			412.354	Q2	1086	PF3D7_0302900
BBM_01g03510		Methyltransferase TYW3			0	0				0			373.549	Q2	994	PF3D7_1018600
BBM_01g03513	CHREND	BMN2 family, Pseudo gene			0	0				NA			NA	NA	72
BBM_01g03515	CHREND	Transmembrane protein, putative sugar transporter			0	0	TM			3			5.07099	Q4	520	PF3D7_0529200
BBM_01g03516	CHREND	Vesa-like			0	0	TM			0			12694.1	Top10	740
BBM_01g03535	CHREND	BMN1-like protein, partial (C-term)			0	0				3			23.5056	Q4	51
BBM_01g04286	CHREND	Vesa-like			0	0	TM			0			3483.39	Top10	633
BBM_02g00005	CHREND	BMN1 family			0	0	TM	NS		2			22.5413	Q4	194
BBM_02g00010	CHREND	BMN2 family	1	4	0	0	SEC	NS		2			47.0327	Q4	227
BBM_02g00011	CHREND	Vesa-like			0	0	TM			0			5925.85	Top10	610
BBM_02g00030		fructose-bisphosphate aldolase			0	0				0	Host		159.399	Q3	349
BBM_02g00035		Probable ATP-dependent RNA helicase DHX35	1		0	0				0			159.748	Q3	634
BBM_02g00040		50S ribosomal protein L22, mitochondrial, putative			1	0			RIB	0			63.1055	Q4	284	PF3D7_1010800
BBM_02g00041		DNA/RNA-binding protein KIN17			0	0				0			41.9392	Q4	79
BBM_02g00042		Domain of Kin17 curved DNA-binding protein			0	0			NUC	0			99.9148	Q4	321	PF3D7_1467500
BBM_02g00050		hypothetical protein			1	0				0			216.62	Q3	477
BBM_02g00055		hypothetical protein			0	0				1			118.469	Q4	261
BBM_02g00060		hypothetical protein			0	0				0			129.677	Q3	236
BBM_02g00065		cytochrome c oxidase subunit XI assembly protein			1	0				0			201.304	Q3	245	PF3D7_1475300	COX11
BBM_02g00070		conserved protein, unknown function			0	0				0			441.065	Q2	262	PF3D7_1236300
BBM_02g00075		conserved protein, unknown function			0	0				0			975.822	Q1	746	PF3D7_0723900
BBM_02g00080		hypothetical protein			0	0				0			579.045	Q2	391
BBM_02g00081		hypothetical protein			0	0				0			116.931	Q4	142
BBM_02g00090		Ribosomal RNA small subunit methyltransferase H			0	1		NS		0			112.982	Q4	375	PF3D7_1236700
BBM_02g00095		TAP42-like family			0	0				0			338.275	Q2	341	PF3D7_0724200	TAP42
BBM_02g00100		Ribonuclease Z			0	1				0			433.637	Q2	833	PF3D7_0723700
BBM_02g00105		UDP-N-acetylglucosamine--dolichyl-phosphate N-acetylglucosaminephosphotransferase	1		0	0			ERG	0			141.793	Q3	318	PF3D7_0321200
BBM_02g00110		Long chain acyl-CoA synthetase 5	1		0	0			ERG	0			1276.82	Q1	679
BBM_02g00115		Structural maintenance of chromosomes protein 6A			0	0				0			279.538	Q2	1068	PF3D7_0525200
BBM_02g00120		conserved protein, unknown function			0	0				0			79.4107	Q4	116	PF3D7_0525300
BBM_02g00125		S-adenosyl-L-methionine-dependent tRNA 4-demethylwyosine synthase			0	0			tRNA	0			106.883	Q4	599	PF3D7_0524900
BBM_02g00130		DNA-directed RNA polymerase subunit alpha			1	1				0			507.865	Q2	650	PF3D7_1472700
BBM_02g00135		ubiquitin-like 1-activating enzyme E1 B			0	0			UB	0			379.037	Q2	584	PF3D7_1237000	UBA2
BBM_02g00140		Transcriptional adapter ADA2b			0	0				0			343.126	Q2	891
BBM_02g00145		protein disulfide-isomerase			0	0			ERG	0			225.735	Q3	532	PF3D7_1472600	PDI-14
BBM_02g00150		conserved protein, unknown function			0	0		NS		0			523.527	Q2	825	PF3D7_0526500
BBM_02g00155		conserved protein, unknown function			0	1				0			248.801	Q3	196	PF3D7_0526700
BBM_02g00160		hypothetical protein			0	1	SEC			0			212.258	Q3	312
BBM_02g00165		hypothetical protein			0	0				0			348.726	Q2	150
BBM_02g00170		stromal membrane-associated protein			0	0				0			672.073	Q1	280
BBM_02g00175		Protein kinase domain		1	0	0				2			203.301	Q3	299
BBM_02g00180		hypothetical protein			0	0				0			5369.11	Top10	195
BBM_02g00185		conserved protein, unknown function			0	1				0			78.0396	Q4	157	PF3D7_0525700
BBM_02g00190		23S rRNA methyltransferase			1	0				0			321.666	Q2	330	PF3D7_0525600
BBM_02g00195		histidyl-tRNA synthetase			0	0			tRNA	0			146.973	Q3	830
BBM_02g00200		hypothetical protein			0	1				0			1261.17	Q1	1149
BBM_02g00205		hypothetical protein			0	1				0			1012.36	Q1	461
BBM_02g00210		histone-binding protein RBBP4			0	0			NUC	0			452.525	Q2	398	PF3D7_0110700
BBM_02g00215		hypothetical protein			0	0				0			133.137	Q3	1097
BBM_02g00220		mRNA export factor			0	0				0			125.882	Q4	357
BBM_02g00221		DEAD/DEAH box helicase			0	0			NUC	0			264.636	Q3	521	PF3D7_1445200
BBM_02g00230		Mitochondrial ribosomal death-associated protein 3			1	0			RIB	0			284.077	Q2	456	PF3D7_1445300
BBM_02g00235		dual-specificity kinase			0	0				0			531.825	Q2	445	PF3D7_1445400	CLK1
BBM_02g00240		conserved protein, unknown function			0	0				0			256.503	Q3	316	PF3D7_1445000
BBM_02g00245		hypothetical protein			0	0	SEC			0			117.502	Q4	93
BBM_02g00250		hypothetical protein			0	1				0			62.9964	Q4	377
BBM_02g00255		hypothetical protein			0	0				0			100.864	Q4	110
BBM_02g00260		mitochondrial processing peptidase	3		1	0				0			809.05	Q1	480	PF3D7_0933600	MAS1
BBM_02g00261		hypothetical protein	1		0	0				3			2.92743	Q4	459
BBM_02g00262		hypothetical protein			0	0				0			105.663	Q4	562
BBM_02g00270		conserved protein, unknown function	2		1	0				0			391.994	Q2	150	PF3D7_0934200
BBM_02g00275		DNA excision repair protein ERCC-2			0	0			NUC	0			163.87	Q3	792	PF3D7_0934100	RAD3
BBM_02g00280		FAS-associated factor 2			0	0				0			179.59	Q3	366	PF3D7_0934700
BBM_02g00285		BCS1 N terminal			1	0				0			161.551	Q3	405	PF3D7_0603200
BBM_02g00290		Radial spoke head 10 homolog B	1		0	0			Traf	1			432.812	Q2	374	PF3D7_1031200	MORN1
BBM_02g00295		hypothetical protein	1		0	0				1	Host	DH	87.537	Q4	188
BBM_02g00300		MPP10, U3 small nucleolar RNA-associated protein MPP10			0	0			NUC	0			137.956	Q3	564
BBM_02g00305		seryl-tRNA synthetase			0	1			tRNA	0			569.265	Q2	532	PF3D7_1216000
BBM_02g00306		conserved protein, unknown function	1		1	0				0			166.877	Q3	199	PF3D7_1216100
BBM_02g00315		signal recognition particle subunit SRP19			0	0				0			40.0538	Q4	139	PF3D7_1216300	SRP19
BBM_02g00320		sporozoite microneme protein 2			0	0			MIC	0			1467.32	Top10	879	PF3D7_0408700	PLP1
BBM_02g00325		hypothetical protein		1	0	1	TM	NS		0			498.569	Q2	606
BBM_02g00330		prolyl-tRNA synthetase	2		0	0			tRNA	0			390.335	Q2	665	PF3D7_1213800	PRS
BBM_02g00335		translation initiation factor eIF-2B epsilon subunit			0	0				0			483.161	Q2	607	PF3D7_1213900
BBM_02g00340		conserved protein, unknown function			1	0				0			144.987	Q3	135	PF3D7_1214000
BBM_02g00345		phosphatidylinositol glycan, class O	1		0	0			ERG	0			417.275	Q2	1062	PF3D7_1214100	PIGO
BBM_02g00350		Probable geranylgeranyl transferase type-2 subunit beta			0	0				0			412.742	Q2	416
BBM_02g00355		hypothetical protein			0	0	TM			1			203.297	Q3	127
BBM_02g00360		hypothetical protein			0	0				0			113.684	Q4	144
BBM_02g00365		2Fe-2S ferredoxin			1	0				0			94.7119	Q4	166	PF3D7_1214600
BBM_02g00370		conserved protein, unknown function			0	0				0			241.943	Q3	147	PF3D7_1214700
BBM_02g00375		hypothetical protein			0	0	SEC			0			543.448	Q2	162
BBM_02g00380		conserved protein, unknown function			0	0	TM			0			322.203	Q2	263	PF3D7_1214900
BBM_02g00385		peroxiredoxin Q/BCP/ antioxidant, AhpC/TSA family			1	0				0			1336.15	Top10	251
BBM_02g00390		peptidylprolyl isomerase			1	1				0			216.43	Q3	252	PF3D7_1215200	CYP32
BBM_02g00395		chaperonin GroES			1	0				0			436.02	Q2	112	PF3D7_1215300	CPN10
BBM_02g00400		N-acyl-phosphatidylethanolamine-hydrolyzing phospholipase D			0	0				0			92.9471	Q4	309	PF3D7_1416300
BBM_02g00405		Prohibitin-2			1	0				0			176.511	Q3	275	PF3D7_1014700
BBM_02g00410		20S proteasome subunit beta 4			0	0			PROT	0			271.971	Q2	211	PF3D7_1470900
BBM_02g00415		hypothetical protein	1		0	0				0			256.161	Q3	715
BBM_02g00420		DNA mismatch repair protein MSH6			0	1			NUC	0			244.203	Q3	1197	PF3D7_0505500	MSH6
BBM_02g00425		conserved protein, unknown function			0	0				0			52.5532	Q4	115	PF3D7_1248000
BBM_02g00430		UTP11, U3 small nucleolar RNA-associated protein 11			0	0			NUC	0			156.19	Q3	221
BBM_02g00435		Glucose-induced degradation protein 8 homolog			0	0				0			247.545	Q3	231	PF3D7_1336400
BBM_02g00436		U3 small nucleolar RNA-associated protein 5			1	0				0			114.216	Q4	90	PF3D7_1336600
BBM_02g00437		hypothetical protein			0	0				0			214.739	Q3	153
BBM_02g00445		hypothetical protein			1	0				0			57.2913	Q4	152
BBM_02g00446		nitrogen fixation protein NifU and related proteins			1	0				0			396.17	Q2	162	PF3D7_1454500	IscU1
BBM_02g00447		conserved protein, unknown function			0	0				0			232.607	Q3	151	PF3D7_0814100
BBM_02g00455		6-phosphogluconate dehydrogenase			0	0				0			300.699	Q2	475	PF3D7_1454700
BBM_02g00460		Actin-related protein 4			0	0				0			250.37	Q3	440
BBM_02g00465		conserved protein, unknown function		1	0	1		NS		0			186.043	Q3	501	PF3D7_0505400
BBM_02g00470		hypothetical protein			0	0	SEC	NS		0			210.348	Q3	915
BBM_02g00475		GTP-binding protein			1	0				0			149.68	Q3	264	PF3D7_0513400
BBM_02g00480		large subunit ribosomal protein L13e			0	0			RIB	0			1218.01	Q1	202	PF3D7_0814000
BBM_02g00485		small subunit ribosomal protein S16e			1	0			RIB	0			1555.68	Top10	147
BBM_02g00490		F-type H+-transporting ATPase subunit gamma			1	0				0			216.153	Q3	292	PF3D7_1311300
BBM_02g00495		WD40 repeat-containing protein SMU1			0	0			NUC	0			222.513	Q3	522	PF3D7_1311200
BBM_02g00500		kinetochore protein NDC80			0	0		NS	NUC	0			591.554	Q1	551	PF3D7_0616200
BBM_02g00505		hypothetical protein			0	0	TM			0			85.0096	Q4	377
BBM_02g00510		hypothetical protein			1	0				0			120.5	Q4	109
BBM_02g00511		conserved protein, unknown function	1		0	0				0			119.369	Q4	240	PF3D7_1213200
BBM_02g00525		bromodomain protein, putative			0	0			NUC	0			617.707	Q1	620	PF3D7_1212900
BBM_02g00530		succinate dehydrogenase (ubiquinone) iron-sulfur protein			1	0				0			340.524	Q2	286	PF3D7_1212800
BBM_02g00531		Methyltransferase-like protein 13			0	0				0			128.148	Q4	712	PF3D7_0409300
BBM_02g00532		Eukaryotic initiation factor 4A			0	0				0			273.359	Q2	602
BBM_02g00533		Probable peptide chain release factor C12orf65 mitochondrial			1	1				0			62.3374	Q4	153	PF3D7_0409700
BBM_02g00540		p21-C-terminal region-binding protein			0	0				0			159.855	Q3	311	PF3D7_1323900
BBM_02g00545		conserved protein, unknown function			0	0				0			188.137	Q3	753	PF3D7_1428900
BBM_02g00550		vacuolar protein sorting-associated protein 3, putative (VPS3)			0	0			Traf	0			417.108	Q2	863	PF3D7_1423800	VPS3
BBM_02g00555		protein phosphatase			0	0				0			876.086	Q1	957	PF3D7_1423300	PP7
BBM_02g00556		hypothetical protein			1	0				0			78.2121	Q4	145
BBM_02g00557		tetratricopeptide repeat family protein, putative			0	1				0			196.094	Q3	229	PF3D7_1212400
BBM_02g00565		glycerol-3-phosphate O-acyltransferase / dihydroxyacetone phosphate	2		0	0		NS	ERG	0			223.706	Q3	591	PF3D7_1212500	GAT
BBM_02g00570		Methyltransferase-like protein 17 mitochondrial			1	0			RIB	0			113.427	Q4	487	PF3D7_1027200
BBM_02g00575		peroxiredoxin Q/BCP			0	0				0			198.06	Q3	198	PF3D7_1027300	nPrx
BBM_02g00580		DNA-directed RNA polymerase II subunit G			0	0			NUC	0			135.362	Q3	178	PF3D7_1027400
BBM_02g00585		conserved protein, unknown function			1	0				0			61.5246	Q4	68	PF3D7_1027500
BBM_02g00590		Meiotic recombination protein SPO11-2			0	0			NUC	0			38.6878	Q4	241	PF3D7_1027600
BBM_02g00595		Centrin-3			0	0			NUC	0			191.999	Q3	176	PF3D7_1027700.1	CEN3
BBM_02g00600		E3 ubiquitin-protein ligase HUWE1	2		0	0			UB	0			1420.01	Top10	3143	PF3D7_0826100
BBM_02g00605		hypothetical protein			0	0				0			59.5102	Q4	233
BBM_02g00610		WDSOF1, WD repeat and SOF domain-containing protein 1			0	0			RIB	0			393.836	Q2	442	PF3D7_0409200
BBM_02g00615		cell-traversal protein for ookinetes and sporozoites			0	0				0			1326.43	Top10	173
BBM_02g00620		DNA-directed RNA polymerase II subunit H			0	0			NUC	0			294.867	Q2	140	PF3D7_1213700
BBM_02g00625		dynein light chain LC8-type			0	0				3			6702.1	Top10	91
BBM_02g00630		translation initiation factor eIF-3 subunit 10	1		0	0				0			668.674	Q1	947
BBM_02g00631		RRP5, PDCD11, rRNA biogenesis protein RRP5			0	0				0			445.558	Q2	614
BBM_02g00632		Protein RRP5 homolog			0	0			NUC	0			251.233	Q3	332	PF3D7_1404500	RRP5
BBM_02g00640		RNA-binding motif protein, X-linked 2			0	0			NUC	0			114.056	Q4	158	PF3D7_0319500
BBM_02g00645		conserved protein, unknown function	1		0	0		NS		0			841.469	Q1	733	PF3D7_1315300
BBM_02g00650		zinc finger (CCCH type) protein, putative			0	0				1			942.715	Q1	381	PF3D7_1315400
BBM_02g00655		T-complex protein 1 subunit delta			0	0			PROT	0			1077.52	Q1	528	PF3D7_1357800
BBM_02g00660		UTP21, WDR36, U3 small nucleolar RNA-associated protein 21			0	0			NUC	0			539.671	Q2	844	PF3D7_1357700
BBM_02g00665		DNA damage-binding protein 1			0	0			NUC	0			145.472	Q3	1180	PF3D7_0317700
BBM_02g00670		peptidylprolyl isomerase			1	0				0			7324.83	Top10	215	PF3D7_0322000	CYP19A
BBM_02g00675		mRNA capping enzyme beta chain			0	0			NUC	0			552.268	Q2	378
BBM_02g00680		microtubule and actin binding protein, putative			0	0				0			2030.92	Top10	453	PF3D7_0321700
BBM_02g00690		diacylglycerol O-acyltransferase			0	0			ERG	0			355.843	Q2	520	PF3D7_0322300	DGAT
BBM_02g00695		tRNA(His) guanylyltransferase			0	0			tRNA	0			153.517	Q3	294	PF3D7_0723000
BBM_02g00700		conserved protein, unknown function	1		0	0	SEC			0			418.156	Q2	338	PF3D7_0723200
BBM_02g00705		conserved protein, unknown function			0	0				0			174.877	Q3	478	PF3D7_0721200
BBM_02g00710		hypothetical protein	1		0	0				1			547.537	Q2	1616
BBM_02g00715		hypothetical protein			0	0				4			4245.33	Top10	302
BBM_02g00720		conserved protein, unknown function	1		0	0				0			82.7023	Q4	467	PF3D7_0722800
BBM_02g00721		hypothetical protein			0	1				0			403.921	Q2	123
BBM_02g00725		ABC transporter			0	0	TM			0			869.242	Q1	619
BBM_02g00730		2-oxoglutarate dehydrogenase E2 component (dihydrolipoamide			1	0				0			570.249	Q2	364	PF3D7_1320800
BBM_02g00735		MATH and LRR domain-containing protein PFE0570w	1		0	0		NS*		0			724.725	Q1	2441
BBM_02g00740		glutathione synthase	1		0	1				0			278.441	Q2	554
BBM_02g00745		hypothetical protein			0	0				0			212.418	Q3	529
BBM_02g00750		Importin-5			0	0			NUP	1			2543.53	Top10	1113	PF3D7_0524000	KASbeta
BBM_02g00755		conserved protein, unknown function			0	1				0			53.1264	Q4	169	PF3D7_1330200
BBM_02g00760		hypothetical protein			1	0				1			52.0977	Q4	338
BBM_02g00765		histone-lysine N-methyltransferase SETD8	1		0	0				0			658.011	Q1	733	PF3D7_0403900	SET8
BBM_02g00770		transcription initiation factor TFIID subunit 10, putative (TAF10)			0	0			NUC	0			71.6978	Q4	121	PF3D7_0522200	TAF10
BBM_02g00775		Developmentally-regulated GTP-binding protein 1			0	0			RIB	0			308.935	Q2	366	PF3D7_0524400
BBM_02g00780		hypothetical protein		1	0	1		NS		0			6343.6	Top10	615
BBM_02g00785		prefoldin beta subunit			0	0				0			343.237	Q2	110	PF3D7_0512000
BBM_02g00790		hypothetical protein			0	1	SEC			1			58.4391	Q4	107
BBM_02g00795		tRNA-dihydrouridine(16/17) synthase [NAD(P)(+)]-like			0	0			tRNA	0			159.846	Q3	346	PF3D7_1408900
BBM_02g00800		hypothetical protein			0	0				0			64.8641	Q4	134
BBM_02g00805		hypothetical protein			0	0				0			72.7096	Q4	612
BBM_02g00810		Phosphatidylinositol 4-phosphate 5-kinase 3			0	0				0			679.317	Q1	1205	PF3D7_0511300
BBM_02g00815		Translationally controlled tumour protein			0	0			Traf	0			1157.65	Q1	171	PF3D7_0511000	TCTP
BBM_02g00820		Thioredoxin domain, FAS-associated factor 2			0	0				0			180.318	Q3	243	PF3D7_0602200
BBM_02g00825		elongation factor EF-G			0	1				0			73.9315	Q4	763
BBM_02g00830		Polyadenylate-binding protein RBP45C			0	0			NUC	0			223.73	Q3	229
BBM_02g00835		structural maintenance of chromosome 1			0	0			NUC	0			195.428	Q3	1235	PF3D7_1130700
BBM_02g00840		Ubiquitin fold modifier 1 protein			0	0			UB	0			356.821	Q2	90
BBM_02g00845		hypothetical protein			0	0				0			164.474	Q3	812
BBM_02g00850		26S proteasome regulatory subunit T5			0	0			PROT	0			235.521	Q3	414	PF3D7_1130400	RPT5
BBM_02g00855		hypothetical protein			0	0	TM			1			182.901	Q3	312
BBM_02g00860		hydroxyacylglutathione hydrolase			1	0				0			373.204	Q2	286	PF3D7_0406400	cGloII
BBM_02g00865		large subunit ribosomal protein L38e			0	0			RIB	0			1196.29	Q1	79	PF3D7_1130100	RPL38
BBM_02g00870		large subunit ribosomal protein LP0			0	0			RIB	0			722.002	Q1	348
BBM_02g00875		hypothetical protein			0	0				0			268.326	Q3	576
BBM_02g00880		hypothetical protein			0	0				0			24.6518	Q4	122
BBM_02g00885		hypothetical protein			0	0				0			1088.09	Q1	158
BBM_02g00890		Trafficking protein particle complex subunit 3	1	1	0	0		NS	Traf	0			1313.16	Q1	183	PF3D7_0418500	BET3
BBM_02g00895		NOB1, RNA-binding protein NOB1			0	0				0			357.99	Q2	344	PF3D7_0418700
BBM_02g00896		BmGPI6, Conserved protein, unknown function			0	0	GPI	IgM/IgG		0			100.99	Q4	252	PF3D7_0418800
BBM_02g00897		holo-(acyl-carrier protein) synthase, putative			0	1				0			319.355	Q2	250	PF3D7_0420200
BBM_02g00905		Transcription initiation factor TFIID subunit 1		1	0	0			NUC	0			408.909	Q2	1427	PF3D7_1234100
BBM_02g00910		transmembrane emp24 domain-containing protein, putative			0	0			Traf	0			1115.78	Q1	249	PF3D7_0422100
BBM_02g00915		Tubulin C-terminal domain			0	0				3	Host	DH	30958.6	Top10	440
BBM_02g00925		conserved protein, unknown function			0	0				0			162.4	Q3	143	PF3D7_0306000
BBM_02g00926		hypothetical protein			1	1				0			318.97	Q2	98
BBM_02g00927		conserved protein, unknown function			0	0				0			225.747	Q3	404	PF3D7_0306100
BBM_02g00935		glutaredoxin 3	1		0	0				0			669.175	Q1	153	PF3D7_0306300	GRX1
BBM_02g00940		Activator of Hsp90 ATPase N-terminal			0	0				0			447.445	Q2	317	PF3D7_0306200	AHA1
BBM_02g00945		Protease Do-like 9			0	0				0			687.505	Q1	566	PF3D7_0807700	DegP
BBM_02g00950		50S ribosomal protein L10, putative			0	1			RIB	0			156.446	Q3	301	PF3D7_0413800
BBM_02g00955		ubiquitin carboxyl-terminal hydrolase 5/13			0	0			UB	0			652.954	Q1	776	PF3D7_0413900	USP13
BBM_02g00960		ubiquitin (Ub)			0	1			UB	0			267.413	Q3	356	PF3D7_0815700	Ub
BBM_02g00965		translation initiation factor eIF-3 subunit 4			0	0				0			330.568	Q2	265	PF3D7_0815600
BBM_02g00970		hypothetical protein			0	0	SEC			0			87.0434	Q4	255
BBM_02g00975		conserved protein, unknown function			0	0				0			55.2396	Q4	306	PF3D7_0108600
BBM_02g00980		ESF2, ABT1, ESF2/ABP1 family protein			0	0			NUC	1			191.779	Q3	226	PF3D7_0720100
BBM_02g00985		exosome complex component CSL4			0	0			Traf	0			152.462	Q3	139	PF3D7_0720000	CSL4
BBM_02g00990		hypothetical protein			0	0				0			263.49	Q3	1359
BBM_02g00995		conserved protein, unknown function			0	0				0			183.438	Q3	169	PF3D7_0707600
BBM_02g01000		Rieske domain-containing protein			0	0				0			188.848	Q3	142
BBM_02g01005		Protein kinase domain			0	0				0			302.75	Q2	516	PF3D7_1114700	CLK3
BBM_02g01010		glycerol-3-phosphate dehydrogenase (NAD+)			0	0				0			1161.19	Q1	364	PF3D7_1114800	G3PDH
BBM_02g01015		obg, GTP-binding protein			1	1				0			274.498	Q2	596	PF3D7_1411600
BBM_02g01020		large subunit ribosomal protein L11e			0	0			RIB	0			536.319	Q2	174	PF3D7_0719600
BBM_02g01021		small subunit ribosomal protein S18e			0	0			RIB	0			1332.08	Top10	156	PF3D7_1126200
BBM_02g01022		conserved protein, unknown function			0	1	SEC			0			327.797	Q2	457	PF3D7_0719800
BBM_02g01030		hypothetical protein		2	0	0	TM	IgG		0			1183.21	Q1	473
BBM_02g01035		hypothetical protein	1		0	0				0			105.75	Q4	372
BBM_02g01040		conserved protein, unknown function			0	0				0			128.928	Q4	829	PF3D7_0104600
BBM_02g01045		CXXC1, SPP1, CPS40			0	0				0			265.438	Q3	343
BBM_02g01050		SDO1, SBDS, ribosome maturation protein SDO1			0	0			NUC	0			432.094	Q2	351
BBM_02g01055		hypothetical protein			0	0				1			0.0666361	Q4	100
BBM_02g01060		hypothetical protein			0	0				0			8.78778	Q4	792
BBM_02g01065		Elongation factor Tu GTP binding domain			0	0				0			100.471	Q4	748
BBM_02g01070		CCR4-NOT transcription complex subunit 4			0	0				0			149.745	Q3	417
BBM_02g01075		zinc finger protein			0	0			NUC	0			221.788	Q3	444	PF3D7_1358500
BBM_02g01080		hypothetical protein			0	0				0			128.547	Q4	1678
BBM_02g01085		DHHC palmitoyltransferase			0	0			ERG	0			563.795	Q2	273
BBM_02g01090		peptidylprolyl isomerase			0	0				0			413.597	Q2	136	PF3D7_1320900
BBM_02g01095		hypothetical protein	1		0	0				0			734.354	Q1	302
BBM_02g01100		hypothetical protein	1		0	1	TM			0			576.949	Q2	174
BBM_02g01110		hypothetical protein			0	0				0			103.469	Q4	329
BBM_02g01115		translation initiation factor eIF-2 gamma subunit		1	0	0			RIB	0			246.316	Q3	465	PF3D7_1410600
BBM_02g01120		hypothetical protein			0	0				4	Host	DH	123.767	Q4	242
BBM_02g01125		hypothetical protein			0	0				2			0.667289	Q4	99
BBM_02g01130		hypothetical protein			0	1				1			4.97957	Q4	146
BBM_02g01135		hypothetical protein			0	0				0			770.814	Q1	533
BBM_02g01140		actin-related protein 6, Plant like. ALP2			0	0				0			85.8068	Q4	469
BBM_02g01145		hypothetical protein			0	0				0			126.807	Q4	142
BBM_02g01150		NAN1, UTP17, WDR75, NET1-associated nuclear protein 1 (U3 small nucleolar RNA-associated protein 17)	3		0	0			NUC	0			474.814	Q2	953	PF3D7_1126500
BBM_02g01155		mitogen-activated protein kinase			0	0			NUC	0			165.504	Q3	556	PF3D7_1113900	MAPK2
BBM_02g01160		TBC domain containing protein			0	0			Traf	0			1251.32	Q1	372	PF3D7_1114200
BBM_02g01165		conserved protein, unknown function			0	0		NS		0			228.924	Q3	550	PF3D7_1114400
BBM_02g01170		Proliferation-associated protein 2G4	1		0	0			NUC	0			607.398	Q1	379	PF3D7_1428300
BBM_02g01175		xeroderma pigmentosum group C-complementing protein			0	0				0			141.228	Q3	709	PF3D7_1432600
BBM_02g01180		RNA methyltransferase, putative			0	0				0			92.2044	Q4	364	PF3D7_1432500
BBM_02g01185		large subunit ribosomal protein L13	1		1	0			RIB	0			121.709	Q4	223	PF3D7_0214200
BBM_02g01190		LTV1, protein LTV1			0	0				0			386.061	Q2	452	PF3D7_0214400
BBM_02g01195		hypothetical protein			1	0	SEC			0			164.736	Q3	368
BBM_02g01200		Protein transport protein Sec24-like At3g07100			0	0			Traf	0			655.565	Q1	967	PF3D7_0405100	SEC24B
BBM_02g01205		ATP-dependent RNA helicase DRS1			0	0				0			207.377	Q3	517	PF3D7_0405000
BBM_02g01210		small nuclear ribonucleoprotein F			0	0			NUC	0			166.551	Q3	79	PF3D7_1126900	SNRPF
BBM_02g01215		tRNA (guanine-N7-)-methyltransferase			1	0			tRNA	0			155.078	Q3	262	PF3D7_1127300
BBM_02g01220		dUTP pyrophosphatase			0	0				0			180.453	Q3	152	PF3D7_1127100	dUTPase
BBM_02g01225		hypothetical protein			0	0				0			545.782	Q2	374
BBM_02g01230		hypothetical protein			0	0	TM			0			414.539	Q2	498
BBM_02g01235		DNA polymerase I			1	1				0			221.318	Q3	1628	PF3D7_1411400	PREX
BBM_02g01240		hypothetical protein	1		0	0				0			267.818	Q3	568
BBM_02g01245		F-type H+-transporting ATPase subunit beta			1	0				0			931.855	Q1	514
BBM_02g01250		glycine hydroxymethyltransferase			1	0				0			273.636	Q2	480	PF3D7_1235600	SHMT
BBM_02g01255		MT-A70			0	0				0			172.48	Q3	391
BBM_02g01260		conserved protein, unknown function	1		0	0				0			929.494	Q1	582	PF3D7_0905800
BBM_02g01265		hypothetical protein			0	0				1			42.9929	Q4	139
BBM_02g01270		hypothetical protein			0	1				0			46.2094	Q4	133
BBM_02g01275		WD domain G-beta repeat	1		0	0			Traf	0			601.539	Q1	896	PF3D7_0905900	SEC27
BBM_02g01285		charged multivesicular body protein 1			0	0			Traf	0			79.7709	Q4	154	PF3D7_0906100	VPS46
BBM_02g01290		DIS3-like exonuclease 2	3		1	0				0			88.1334	Q4	918
BBM_02g01295		hypothetical protein	1		0	0				0			632.893	Q1	755
BBM_02g01305		aminopeptidase N			0	0				0			992.917	Q1	996	PF3D7_1311800	M1AAP
BBM_02g01306		hypothetical protein			0	0				1			25.7873	Q4	58
BBM_02g01315		exosome complex component RRP41			0	0			Traf	0			117.965	Q4	256	PF3D7_1427800	RRP41
BBM_02g01320		Acidic leucine-rich nuclear phosphoprotein 32-related protein			0	0				0			353.929	Q2	261	PF3D7_1427900
BBM_02g01325		hypothetical protein	1		0	0				0			218.142	Q3	372
BBM_02g01330		hypothetical protein			0	0	SEC			0			390.214	Q2	418
BBM_02g01335		protein ISD11, putative (ISD11)			1	0				0			96.0779	Q4	83	PF3D7_1311000	ISD11
BBM_02g01336		hypothetical protein			0	0	TM			0			722.792	Q1	552
BBM_02g01337		hypothetical protein			1	0		NS		0			207.469	Q3	330
BBM_02g01338		hypothetical protein			0	0				1			350.564	Q2	1205
BBM_02g01355		hypothetical protein			0	0				0			48.5605	Q4	320
BBM_02g01360		conserved protein, unknown function			0	0				0			102.418	Q4	110	PF3D7_1322800
BBM_02g01361		conserved protein, unknown function			0	1	SEC			0			71.6787	Q4	268	PF3D7_1322900
BBM_02g01375		large subunit ribosomal protein L9e			0	0			RIB	0			1646.37	Top10	191	PF3D7_1323100
BBM_02g01380		mitochondrial ribosomal protein S15 precursor, putative			1	0			RIB	0			62.4041	Q4	292	PF3D7_1310900
BBM_02g01385		Tetratricopeptide repeat protein 27 homolog			0	0				0			280.575	Q2	913
BBM_02g01390		RNA-binding protein, putative			0	0				1			0.148425	Q4	66	PF3D7_1310700
BBM_02g01395		hypothetical protein			1	0				0			164.039	Q3	829
BBM_02g01400		microsomal signal peptidase protein, putative (SPC1)			0	0			ERG	0			172.085	Q3	73	PF3D7_1433600	SPC1
BBM_02g01402		peptide chain release factor RF-1			0	1				0			112.989	Q4	318	PF3D7_1428600
BBM_02g01415		hypothetical protein			0	0				0			620.096	Q1	429
BBM_02g01420		ufm1-conjugating enzyme 1			0	0			UB	0			67.6895	Q4	154
BBM_02g01425		hypothetical protein			0	0				0			31.2436	Q4	156
BBM_02g01430		hypothetical protein			0	0				0			202.167	Q3	1094
BBM_02g01435		hypothetical protein			1	0				0			165.229	Q3	806
BBM_02g01440		hypothetical protein			0	1	SEC			0			107.994	Q4	471
BBM_02g01445		Leucine-rich repeat			0	0			NUC	0			160.757	Q3	214	PF3D7_1369700
BBM_02g01450		cysteine repeat modular protein 3 (CRMP3)	2		0	0	TM			0			392.796	Q2	3031	PF3D7_1208200	CRMP3
BBM_02g01455		mitochondrial ACP precursor, putative	1		1	0				0			39.6824	Q4	141	PF3D7_1208300
BBM_02g01460		RNA polymerase III transcription factor (TF)IIIC subunit			0	0			NUC	0			125.164	Q4	412	PF3D7_1210400
BBM_02g01465		GCC2 and GCC3			0	0	TM			0			224.696	Q3	2978
BBM_02g01466		hypothetical protein	1		0	0	TM			0			184.077	Q3	3070
BBM_02g01480		hypothetical protein	1		0	1	SEC			0			23.8563	Q4	158
BBM_02g01485		hypothetical protein			0	0				1			5.80117	Q4	154
BBM_02g01490		blood stage antigen 41-3 precursor	2		0	0	SEC			0			84.0092	Q4	358	PF3D7_1207700
BBM_02g01495		tRNA dimethylallyltransferase			0	1			tRNA	0			85.611	Q4	380	PF3D7_1207600
BBM_02g01500		conserved protein, unknown function			0	1				0			60.9911	Q4	189	PF3D7_1207500
BBM_02g01505		hypothetical protein	1		0	0				0			8.1477	Q4	283
BBM_02g01510		hypothetical protein			0	1	SEC			0			80.8171	Q4	114
BBM_02g01511		Pre-rRNA-processing protein ESF1			0	0				0			253.557	Q3	524	PF3D7_1207100
BBM_02g01512		hypothetical protein			0	0				0			496.811	Q2	505
BBM_02g01520		hypothetical protein			1	0				0			886.056	Q1	539
BBM_02g01525		T-complex protein 1 subunit beta			0	0		NS	PROT	0			583.126	Q1	552
BBM_02g01530		Peptidyl-tRNA hydrolase ICT1 mitochondrial			1	0			tRNA	0			71.6487	Q4	156	PF3D7_1117600.1
BBM_02g01535		hypothetical protein			0	0				0			1619.53	Top10	182
BBM_02g01540		hypothetical protein			0	0	TM			0			160.369	Q3	124
BBM_02g01541		Uncharacterized protein PF11_0207	1		0	0				0			769.636	Q1	455	PF3D7_1120000
BBM_02g01542		hypothetical protein		1	1	0		NS		0			89.0656	Q4	139
BBM_02g01555		RNA recognition motif. (a.k.a. RRM RBD or RNP domain)			0	0			NUC	0			129.715	Q3	223
BBM_02g01560		glycerol-3-phosphate dehydrogenase			1	0				0			717.643	Q1	602	PF3D7_0306400
BBM_02g01565		conserved protein, unknown function			1	0				0			542.114	Q2	255	PF3D7_0306500
BBM_02g01570		BMN1-5B			0	0				0			956.295	Q1	2184
BBM_02g01575		DNA-directed RNA polymerase III subunit C2			0	0			NUC	0			937.329	Q1	1112	PF3D7_1206600
BBM_02g01585		small subunit ribosomal protein S23e			0	0			RIB	0			3355.6	Top10	145	PF3D7_0306900
BBM_02g01590		hypothetical protein			0	0	TM			1			29.7781	Q4	113
BBM_02g01591		60S ribosomal protein L7			0	0			RIB	0			2665.36	Top10	258	PF3D7_0307200
BBM_02g01595		Uncharacterized protein At4g15545			0	0				0			871.58	Q1	244	PF3D7_0914400
BBM_02g01596		Met-10+ like-protein			0	1				0			126.651	Q4	403	PF3D7_0914300
BBM_02g01597		Ribosomal S17			0	0			RIB	0			1928.62	Top10	141	PF3D7_1242700
BBM_02g01605		protein farnesyltransferase/geranylgeranyltransferase type-1 subunit			0	0			ERG	0			128.015	Q4	284	PF3D7_1242600
BBM_02g01610		conserved protein, unknown function			1	0				0			17.2963	Q4	222	PF3D7_1242500
BBM_02g01611		SWI/SNF and RSC complexes subunit ssr2			0	0				0			336.597	Q2	418	PF3D7_1225200
BBM_02g01625		Rab GDP dissociation inhibitor beta			0	0				0			421.325	Q2	460
BBM_02g01630		small subunit ribosomal protein S19e			0	0			RIB	0			947.095	Q1	167
BBM_02g01635		small subunit ribosomal protein S12e			0	0			RIB	0			982.166	Q1	143	PF3D7_0307100
BBM_02g01640		translation initiation factor eIF-5			0	0			RIB	0			1549.13	Top10	429	PF3D7_1206700
BBM_02g01645		hypothetical protein			0	0				0			82.9706	Q4	248
BBM_02g01650		conserved protein, unknown function			0	0				0			209.269	Q3	151	PF3D7_1209000
BBM_02g01655		U6 snRNA-associated Sm-like protein LSm7			0	0			NUC	0			83.8381	Q4	102	PF3D7_1209200	LSM7
BBM_02g01665		Zinc finger protein 541	1		0	0			NUC	0			597.68	Q1	263	PF3D7_1209300	KROX1
BBM_02g01666		WD domain G-beta repeat			0	0				0			716.055	Q1	336	PF3D7_1209400	CIA1
BBM_02g01667		Mitochondrial pyruvate carrier 2			1	0				1			1664.57	Top10	129	PF3D7_1470400	MPC2
BBM_02g01668		mitochondrial import inner membrane translocase subunit TIM13, putative (TIM13)			1	0				0			41.5735	Q4	91	PF3D7_1242900	TIM13
BBM_02g01669		conserved protein, unknown function	1		0	0				0			155.387	Q3	378	PF3D7_1244400
BBM_02g01670		hypothetical protein			1	0				0			61.221	Q4	89
BBM_02g01680		hypothetical protein			1	1				0			159.976	Q3	638
BBM_02g01685		Histone-lysine N-methyltransferase ATXR2			0	0				0			159.805	Q3	384
BBM_02g01690		MAK16, protein MAK16			0	0			NUC	0			166.164	Q3	224	PF3D7_0203700
BBM_02g01695		ATPase family AAA domain-containing protein 3			0	0			NUC	0			189.49	Q3	558	PF3D7_0707400
BBM_02g01700		hypothetical protein			0	0				0			104.403	Q4	503
BBM_02g01705		hypothetical protein			0	0				0			43.6282	Q4	107
BBM_02g01710		hypothetical protein			0	0				0			256.487	Q3	181
BBM_02g01715		hypothetical protein			0	0	TM			1			485.562	Q2	270
BBM_02g01720		elongation factor EF-Tu		1	1	0		NS	RIB	0			142.148	Q3	439	PF3D7_1330600
BBM_02g01725		hypothetical protein			0	0				0			62.5444	Q4	56
BBM_02g01730		small subunit ribosomal protein S3Ae			0	0			RIB	0			4637.39	Top10	262	PF3D7_0322900
BBM_02g01735		hypothetical protein	1		0	0				0			129.948	Q3	1173
BBM_02g01740		ALA-interacting subunit 5	2		0	0				0			1382.06	Top10	421	PF3D7_1029400
BBM_02g01750		T-complex protein 1 subunit alpha			0	0			PROT	0			1841.69	Top10	561	PF3D7_1132200
BBM_02g01751		conserved protein, unknown function			0	0	TM			0			475.09	Q2	516	PF3D7_1022200
BBM_02g01752		Histidine protein methyltransferase 1 homolog			0	0				0			148.923	Q3	323	PF3D7_1022100
BBM_02g01760		hypothetical protein			0	1	SEC			1			5495.06	Top10	217
BBM_02g01770		26S proteasome non-ATPase regulatory subunit 10			0	0			PROT	0			164.865	Q3	634	PF3D7_1021900
BBM_02g01775		alkaline phosphatase D			0	0	TM			0			339.834	Q2	453	PF3D7_0912400
BBM_02g01780		integrator complex subunit 11			0	0			NUC	0			268.728	Q3	676	PF3D7_0318600
BBM_02g01785		Cap-specific mRNA (nucleoside-2'-O-)-methyltransferase 2			0	0			NUC	0			802.245	Q1	972	PF3D7_0105600
BBM_02g01790		conserved protein, unknown function			0	1				0			110.119	Q4	291	PF3D7_0105500
BBM_02g01795		hypothetical protein			1	0				0			1071.51	Q1	214
BBM_02g01800		cyclase-associated protein, putative (CAP)			0	0				0			1165.49	Q1	162	PF3D7_0105300	CAP
BBM_02g01805		conserved protein, unknown function			0	0				0			177.29	Q3	151	PF3D7_0912500
BBM_02g01806		hypothetical protein			0	0				0			263.198	Q3	1610
BBM_02g01820		hypothetical protein			0	0				0			261.643	Q3	229
BBM_02g01825		hypothetical protein	3	1	0	0		NS		0			913.473	Q1	2218
BBM_02g01830		Choline/ethanolamine kinase			0	0				0			933.926	Q1	383
BBM_02g01835		Choline kinase B2			0	0				1			537.384	Q2	371
BBM_02g01836		hypothetical protein	1		0	0	TM			0			2694.97	Top10	211
BBM_02g01850		hypothetical protein			0	0				0			640.651	Q1	183
BBM_02g01855		orthologous to PfMRP, ABC transporter protein involved in chloroquine and quinine resistance			0	0				2			544.059	Q2	1284	PF3D7_0112200	MRP1
BBM_02g01860		Iron only hydrogenase large subunit C-terminal domain			0	0				0			164.858	Q3	510
BBM_02g01865		hypothetical protein			0	0	TM			0			166.719	Q3	458
BBM_02g01870		large subunit ribosomal protein L19e			1	0			RIB	0			2147.38	Top10	179	PF3D7_0614500	RPL19
BBM_02g01875		endonuclease III			1	1				0			313.854	Q2	419	PF3D7_0614800
BBM_02g01880		hypothetical protein			0	1	SEC			0			133.95	Q3	274
BBM_02g01885		conserved protein, unknown function			0	0				0			890.611	Q1	302	PF3D7_0614700
BBM_02g01890		hypothetical protein			0	0				0			123.457	Q4	65
BBM_02g01895		adenosylhomocysteinase			0	0				0			370.364	Q2	492	PF3D7_0520900	SAHH
BBM_02g01900		hypothetical protein			0	0				0			324.275	Q2	269
BBM_02g01901		Multiple TM. Not a GPI protein			0	0	TM			0			1597.19	Top10	711	PF3D7_0615300	GWT1
BBM_02g01910		conserved protein, unknown function			0	0				0			174.91	Q3	189	PF3D7_0618200
BBM_02g01915		hypothetical protein			0	0				0			157.855	Q3	518
BBM_02g01920		hypothetical protein	1		0	0	TM			0			316.288	Q2	941
BBM_02g01925		Core histone H2A/H2B/H3/H4			0	0				0			4282.48	Top10	136
BBM_02g01930		Histone H2A			0	0				0			3322.17	Top10	131
BBM_02g01935		conserved protein, unknown function			0	0				0			243.456	Q3	132	PF3D7_0617300
BBM_02g01940		hypothetical protein			0	1				0			49.2046	Q4	64
BBM_02g01945		hypothetical protein			0	1				0			652.525	Q1	542
BBM_02g01950		AP-2 complex subunit alpha			0	0			Traf	0			360.529	Q2	920	PF3D7_0617100
BBM_02g01955		hypothetical protein			0	0				0			797.158	Q1	212
BBM_02g01960		intron-binding protein aquarius	1		0	0				0			213.003	Q3	1638
BBM_02g01965		hypothetical protein			0	1				0			105.604	Q4	727
BBM_02g01970		arsenite-transporting ATPase			0	0				0			575.753	Q2	343	PF3D7_0415000
BBM_02g01975		armadillo-domain containing rhoptry protein (ARO)			0	0			ROP	0			389.89	Q2	295	PF3D7_0414900	ARO
BBM_02g01980		Protein tyrosine kinase			0	0				0			114.615	Q4	626
BBM_02g01981		hypothetical protein			1	0				0			599.501	Q1	632
BBM_02g02000		methionyl-tRNA synthetase			0	0			tRNA	0			278.444	Q2	708	PF3D7_1034900
BBM_02g02005		hypothetical protein			1	0				0			34.2718	Q4	170
BBM_02g02010		GTP-binding protein	1		0	0			ERG	0			441.419	Q2	539	PF3D7_1442200
BBM_02g02015		conserved protein, unknown function			0	0				0			331.849	Q2	122	PF3D7_1002500
BBM_02g02020		CRAL/TRIO domain			0	0			NUC	0			1071.28	Q1	438	PF3D7_1127600
BBM_02g02025		Nuclear protein STH1/NPS1	1		0	0				0			436.326	Q2	1137
BBM_02g02030		hypothetical protein			0	0				4	Host	DH	1067	Q1	229
BBM_02g02035		hypothetical protein			0	0				0			222.276	Q3	477
BBM_02g02040		hypothetical protein			0	0	TM			0			220.537	Q3	239
BBM_02g02045		2-oxoglutarate dehydrogenase E1 component			1	0				0			1153.56	Q1	947	PF3D7_0820700
BBM_02g02050		conserved protein, unknown function			0	1				0			89.4202	Q4	555	PF3D7_0820800
BBM_02g02055		hypothetical protein	1		0	0				0			84.8976	Q4	456
BBM_02g02060		hypothetical protein			0	0				0			64.9219	Q4	362
BBM_02g02065		hypothetical protein			0	0				0			648.637	Q1	149
BBM_02g02070		Protein tssc1 homolog			0	0				0			61.22	Q4	311	PF3D7_1221600
BBM_02g02075		FbpA domain protein, putative	1		1	1				0			394.008	Q2	734	PF3D7_1221700
BBM_02g02080		Vacuolar protein sorting-associated protein 53 A			0	0			ERG	1			2107.74	Top10	707
BBM_02g02085		hypothetical protein			0	0				NA			NA	NA	67
BBM_02g02090		NLI interacting factor-like phosphatase			1	0				0			312.55	Q2	344	PF3D7_0726900	TIM50
BBM_02g02095		hypothetical protein	2		0	0				0			517.801	Q2	544
BBM_02g02100		hypothetical protein			0	0				1			933.21	Q1	309
BBM_02g02105		hypothetical protein			0	0				0			173.923	Q3	992
BBM_02g02110		hypothetical protein			0	1	SEC			0			557.245	Q2	545
BBM_02g02115		CPW-WPC domain			0	0	SEC			0			136.491	Q3	832	PF3D7_1234700
BBM_02g02120		splicing factor 3B subunit 3	2		0	0			NUC	0			1256.99	Q1	1221	PF3D7_1234800	SF3B3
BBM_02g02125		conserved protein, unknown function			1	0				0			2515.8	Top10	141	PF3D7_1234900
BBM_02g02130		hypothetical protein			0	0				3			2.96439	Q4	64
BBM_02g02135		small monomeric GTPase			0	0			NUP	0			1129.74	Q1	193	PF3D7_0419600
BBM_02g02140		NHP2, NOLA2, H/ACA ribonucleoprotein complex subunit 2			0	0			RIB	0			208.93	Q3	190	PF3D7_0419800
BBM_02g02145		Monothiol glutaredoxin-S11			1	0				0			245.052	Q3	195
BBM_02g02150		AP2/ERF domain-containing protein PFD0985w	1		0	0			Traf	0			2109.33	Top10	1139
BBM_02g02155		ATP-dependent Clp protease ATP-binding subunit ClpB			1	1				1			1980.87	Top10	951	PF3D7_0816600	ClpB1
BBM_02g02160		sentrin-specific protease 1			0	1				0			188.61	Q3	395
BBM_02g02165		hypothetical protein			1	0				0			90.584	Q4	212
BBM_02g02170		trafficking protein particle complex subunit 2-like protein, putative (TRAPPC2L)			0	0			Traf	0			107.275	Q4	152	PF3D7_0816700	TRAPPC2L
BBM_02g02175		Meiotic recombination protein DMC1 homolog			0	0				0			119.211	Q4	355	PF3D7_0816800	DMC1
BBM_02g02180		hypothetical protein		1	0	0				0			667.574	Q1	63
BBM_02g02185		small heat shock protein HSP20, putative (HSP20)			0	0				0			4607.92	Top10	171	PF3D7_0816500	HSP20
BBM_02g02190		hypothetical protein			0	1				0			949.844	Q1	262
BBM_02g02195		ATP-dependent Clp protease, protease subunit			0	1				0			141.512	Q3	244	PF3D7_0307400	ClpP
BBM_02g02200		Folate-sensitive fragile site protein Fra10Ac1			0	0				0			478.423	Q2	130	PF3D7_0805900
BBM_02g02205		hypothetical protein			0	0				0			127.579	Q4	212
BBM_02g02206		conserved protein, unknown function	1		0	1				0			689.244	Q1	962	PF3D7_0307700
BBM_02g02220		conserved protein, unknown function			0	1				0			445.486	Q2	322	PF3D7_1472800
BBM_02g02225		conserved protein, unknown function			0	0				0			256.952	Q3	159	PF3D7_0815400
BBM_02g02230		hypothetical protein			0	0				0			164.515	Q3	232
BBM_02g02235		hypothetical protein			0	0				0			1030.26	Q1	145
BBM_02g02240		conserved protein, unknown function			0	0				0			206.022	Q3	182	PF3D7_0927100
BBM_02g02245		NudC domain-containing protein 2			0	0				0			73.2935	Q4	148	PF3D7_0927000
BBM_02g02250		hypothetical protein			0	0				0			492.026	Q2	385
BBM_02g02255		splicing factor 3A subunit 3			0	0			NUC	0			442.73	Q2	503	PF3D7_0924700	SF3A3
BBM_02g02260		fumarate hydratase, class I			1	0				0			895.38	Q1	572	PF3D7_0927300
BBM_02g02265		hypothetical protein			0	1	TM			0			323.848	Q2	668
BBM_02g02266		hypothetical protein			1	0				0			355.596	Q2	155
BBM_02g02267		conserved protein, unknown function			0	0				0			327.773	Q2	634	PF3D7_0924200
BBM_02g02275		glutamate--cysteine ligase catalytic subunit	1		0	0				0			117.389	Q4	337
BBM_02g02280		Glutamate--cysteine ligase			0	0				0			470.268	Q2	729	PF3D7_0918900	gammaGCS
BBM_02g02281		Alpha-ketoglutarate-dependent dioxygenase alkB			0	0				0			212.1	Q3	318
BBM_02g02295		tRNA-dihydrouridine synthase A			0	1			tRNA	0			103.624	Q4	360	PF3D7_0918800
BBM_02g02300		DNA-directed RNA polymerase II subunit C	1		0	0			NUC	0			837.217	Q1	324	PF3D7_0923000
BBM_02g02305		FAD synthetase			0	0				0			370.784	Q2	341	PF3D7_1015000
BBM_02g02310		UDP-GlcNAc:polypeptide alpha-N-acetylglucosaminyltransferase			0	0				0			232.399	Q3	315	PF3D7_1015100
BBM_02g02315		cysteinyl-tRNA synthetase			1	1			tRNA	0			308.476	Q2	657	PF3D7_1015200.3	CysRS
BBM_02g02320		hypothetical protein			1	0				0			142.551	Q3	542
BBM_02g02325		hypothetical protein			0	0	SEC			0			278.341	Q2	173
BBM_02g02326		hypothetical protein			1	0				0			11.4178	Q4	88
BBM_02g02330		DNA/RNA-binding protein Alba 3 (ALBA3)			0	0			NUC	0			629.08	Q1	128	PF3D7_1006200	ALBA3
BBM_02g02335		hypothetical protein			0	1	TM			0			171.645	Q3	95
BBM_02g02340		NOT2 / NOT3 / NOT5 family			0	0				0			640.022	Q1	350	PF3D7_1006100	NOT5
BBM_02g02345		hypothetical protein			1	0				0			585.702	Q1	376
BBM_02g02350		conserved protein, unknown function			0	1	SEC			0			248.438	Q3	508	PF3D7_1005900
BBM_02g02355		hypothetical protein			1	0				0			143.67	Q3	271
BBM_02g02365		Eukaryotic translation initiation factor 3 subunit F			0	0				0			356.578	Q2	304
BBM_02g02370		hypothetical protein			0	0				0			443.758	Q2	444
BBM_02g02375		conserved protein, unknown function			0	0				0			325.871	Q2	308	PF3D7_0406000
BBM_02g02380		V-type H+-transporting ATPase subunit B			0	0				0			637.638	Q1	484
BBM_02g02385		hypothetical protein			0	0				0			682.461	Q1	537
BBM_02g02390		26S proteasome regulatory subunit N3			0	0			PROT	0			454.685	Q2	446	PF3D7_1338100	RPN3
BBM_02g02395		conserved protein, unknown function			0	0				0			253.446	Q3	498	PF3D7_1337700
BBM_02g02396		hypothetical protein			1	0				1			22.0717	Q4	58
BBM_02g02405		V-type H+-transporting ATPase subunit AC39			0	0			ERG	0			877.91	Q1	390	PF3D7_1464700
BBM_02g02410		conserved protein, unknown function			0	0	TM			0			1196.67	Q1	1499	PF3D7_1464500
BBM_02g02415		YL1 nuclear protein			0	0			NUC	0			60.7225	Q4	358	PF3D7_1464000
BBM_02g02420		conserved protein, unknown function			0	0				0			70.1962	Q4	520	PF3D7_1464100
BBM_02g02421		hypothetical protein			0	0				0			157.469	Q3	484
BBM_02g02435		hypothetical protein			0	0				0			332.356	Q2	538
BBM_02g02440		NIP7, 60S ribosome subunit biogenesis protein NIP7			0	0			RIB	0			352.105	Q2	177	PF3D7_1466700
BBM_02g02445		hypothetical protein			0	0				0			786.832	Q1	132
BBM_02g02446		transcription factor with AP2 domain(s) (ApiAP2)			0	0			NUC	0			780.899	Q1	424	PF3D7_1466400	ApiAP2
BBM_02g02460		26S proteasome regulatory subunit N2	1		0	0			PROT	0			1100.42	Q1	954	PF3D7_1466300	RPN2
BBM_02g02465		Calcineurin-like phosphoesterase			0	0				0			464.848	Q2	810	PF3D7_1466100	PPKL
BBM_02g02470		conserved protein, unknown function			0	0				0			138.782	Q3	272	PF3D7_1466000
BBM_02g02475		small subunit ribosomal protein S3e			0	0			RIB	0			2400.46	Top10	218	PF3D7_1465900
BBM_02g02476		hypothetical protein		1	0	0	TM	NS		3	Host	DH	7708.56	Top10	384
BBM_02g02490		potassium channel (K2)		1	0	0	TM	NS		2	Host	DH	4098.83	Top10	1009	PF3D7_1465500	K2
BBM_02g02495		conserved protein, unknown function			1	0				0			222.105	Q3	90	PF3D7_1465400
BBM_02g02500		ribonuclease Z	1		0	0				0			194.054	Q3	634	PF3D7_1465300
BBM_02g02505		conserved protein, unknown function			0	0				0			84.6196	Q4	279	PF3D7_1465200
BBM_02g02510		Probable ubiquitin-conjugating enzyme E2 W			0	1			UB	0			95.3113	Q4	195	PF3D7_1345500	UBC
BBM_02g02515		JmjC domain hydroxylase			0	0			NUC	0			595.91	Q1	627	PF3D7_0809900	JmjC1
BBM_02g02520		conserved protein, unknown function			0	0	SEC			0			52.5621	Q4	89	PF3D7_0306600
BBM_02g02525		superoxide dismutase, Fe-Mn family			0	0				0			590.611	Q1	193	PF3D7_0814900	FeSOD
BBM_02g02530		RAP protein, putative			0	0			ROP	0			341.2	Q2	446	PF3D7_0815100
BBM_02g02535		orotate phosphoribosyltransferase			0	0				0			508.531	Q2	215	PF3D7_0512700	OPRT
BBM_02g02540		conserved protein, unknown function			0	0				2			7.19322	Q4	375	PF3D7_0814600
BBM_02g02550		importin subunit beta-1			0	0			NUP	0			525.225	Q2	913	PF3D7_0815200
BBM_02g02555		hypothetical protein			0	0				1			69.2268	Q4	203
BBM_02g02560		mitochondrial fission 1 protein, putative (FIS1)			1	0				0			80.3893	Q4	144	PF3D7_1325600	FIS1
BBM_02g02565		Chaperone protein DnaJ			0	1				0			664.652	Q1	473
BBM_02g02570		P-loop containing nucleoside triphosphate hydrolase, putative			0	0				0			99.6236	Q4	283	PF3D7_1140300
BBM_02g02575		hypothetical protein	1		0	0				0			1450.28	Top10	1888
BBM_02g02576		DNA polymerase epsilon subunit 2			0	0		NS	NUC	0			491.167	Q2	550	PF3D7_1234300
BBM_02g02590		hypothetical protein			1	0				0			762.179	Q1	386
BBM_02g02595		hypothetical protein			0	0	SEC			0			54.4461	Q4	86
BBM_02g02600		DDHD domain		1	0	0		NS	ERG	0			184.684	Q3	559	PF3D7_0814400
BBM_02g02605		RIX7, NVL, ribosome biogenesis ATPase			0	0			NUC	0			394.748	Q2	637
BBM_02g02606		hypothetical protein			0	0				0			240.577	Q3	531
BBM_02g02607		conserved protein, unknown function	1		0	0	SEC			0			295.575	Q2	55	PF3D7_0817800
BBM_02g02608		rhoptry neck protein 5 (RON5)	1	1	0	0		IgM	ROP	0			1762.42	Top10	1418	PF3D7_0817700	RON5
BBM_02g02609		conserved protein, unknown function			0	0				0			1754.86	Top10	292	PF3D7_0817600
BBM_02g02620		Hit-like protein involved in cell-cycle regulation			0	0				0			1229.34	Q1	146	PF3D7_0817500
BBM_02g02625		conserved protein, unknown function			1	0				0			683.392	Q1	325	PF3D7_0817200
BBM_02g02630		tRNA modification GTPase			0	0			tRNA	0			250.097	Q3	504	PF3D7_0817100
BBM_02g02635		conserved protein, unknown function			0	0				0			228.561	Q3	259	PF3D7_0931400
BBM_02g02640		adenylosuccinate lyase			0	0			NUC	0			646.224	Q1	481	PF3D7_0206700	ASL
BBM_02g02645		U4/U6 small nuclear ribonucleoprotein PRP31			0	0			NUC	0			285.495	Q2	489	PF3D7_0409100	PRPF31
BBM_02g02650		conserved protein, unknown function			0	1	SEC			0			289.123	Q2	613	PF3D7_1225900
BBM_02g02655		Protein kinase domain			0	0				0			318.17	Q2	430
BBM_02g02660		conserved protein, unknown function			0	0				0			279.411	Q2	524	PF3D7_1228900
BBM_02g02665		1-deoxy-D-xylulose-5-phosphate reductoisomerase			0	1				0			581.25	Q1	466	PF3D7_1467300	DXR
BBM_02g02670		conserved protein, unknown function			0	1				0			582.368	Q1	558	PF3D7_1226000
BBM_02g02671		Josephin			0	0				0			396.79	Q2	349	PF3D7_1226800	ATX3
BBM_02g02685		hypothetical protein			0	0				1	Host	DH	757.535	Q1	148
BBM_02g02686		hypothetical protein			0	0				4	Host	DH	4045.4	Top10	58
BBM_02g02690		BmGPI7, B microti specific			0	0	GPI	NS		4			4698.2	Top10	833
BBM_02g02691		high molecular weight rhoptry protein 2 (RhopH2)			0	0			ROP	0			446.161	Q2	1330	PF3D7_0929400	RhopH2
BBM_02g02710		transcription initiation factor TFIID subunit D6			0	0			NUC	0			240.952	Q3	300	PF3D7_0929000	TAF7
BBM_02g02711		hypothetical protein			0	0				0			25.1274	Q4	31
BBM_02g02712		hypothetical protein			0	0				3			6.02425	Q4	50
BBM_02g02715		Lariat debranching enzyme B			0	0			NUC	0			100.254	Q4	424	PF3D7_1340600	DBR1
BBM_02g02720		hypothetical protein			0	0				0			28.2003	Q4	201
BBM_02g02725		NOP58, nucleolar protein 58			0	0			NUC	0			372.158	Q2	429	PF3D7_1008800	NOP5
BBM_02g02730		solute carrier family 26 (sodium-independent sulfate anion transporter)			0	0			ERG	0			538.122	Q2	674	PF3D7_1471200	SulP
BBM_02g02735		hypothetical protein			0	0				0			170.465	Q3	150
BBM_02g02740		Domain of unknown function DUF21			0	0	TM			0			888.852	Q1	508	PF3D7_0932100
BBM_02g02745		profilin-like protein			0	0				0			8325.93	Top10	165	PF3D7_0932200	PFN
BBM_02g02750		NOP2, ribosomal RNA methyltransferase Nop2			0	0			NUC	0			337.52	Q2	412	PF3D7_1129400
BBM_02g02755		Rab family, other			0	0			Traf	0			1445.57	Top10	236	PF3D7_1340700	RAB11b
BBM_02g02760		20S proteasome subunit beta 1			0	0			PROT	0			674.26	Q1	277
BBM_02g02765		G2 protein, putative			0	0				0			1560.85	Top10	264	PF3D7_0929600
BBM_02g02770		Alanine racemase N-terminal domain			0	0				1			476.004	Q2	223	PF3D7_0919700
BBM_02g02775		nuclear protein localization protein 4 homolog			0	0			NUC	0			240.498	Q3	450	PF3D7_0507700	NPL4
BBM_02g02776		ROM3			0	0	TM			0			1051.25	Q1	471
BBM_02g02777		ROM4			0	0	TM			0			1143.99	Q1	506	PF3D7_0506900	ROM4
BBM_02g02785		conserved protein, unknown function			1	1				0			56.3396	Q4	112	PF3D7_0507000
BBM_02g02790		large subunit ribosomal protein L4e			0	0			RIB	0			1533.69	Top10	392
BBM_02g02795		hypothetical protein			0	0				0			112.105	Q4	38
BBM_02g02800		MORN repeat	1		0	0				0			420.674	Q2	400	PF3D7_1129600
BBM_02g02805		hypothetical protein	1		0	0				0			702.602	Q1	951
BBM_02g02810		BmGPI8, Sexual stage antigen, Pfam s48/45	1		0	0	GPI	NS		5			380.979	Q2	924
BBM_02g02811		hypothetical protein			0	0				0			94.7789	Q4	265
BBM_02g02820		hypothetical protein			1	0				0			71.4083	Q4	95
BBM_02g02821		hypothetical protein			0	1				0			61.1162	Q4	143
BBM_02g02825		guanylate kinase			0	0				0			91.5794	Q4	201
BBM_02g02830		6-phosphofructokinase			0	0				0			547.57	Q2	1311	PF3D7_0915400	PFK9
BBM_02g02835		hypothetical protein			0	0				0			79.1554	Q4	552
BBM_02g02840		peptidyl-prolyl cis-trans isomerase-like 2		1	0	0		NS		0			821.721	Q1	495
BBM_02g02841		hypothetical protein			0	0	SEC			0			313.879	Q2	780
BBM_02g02855		hypothetical protein			0	0				0			115.99	Q4	430
BBM_02g02856		hypothetical protein			1	1				0			280.811	Q2	523
BBM_02g02875		protein phosphatase 2 (formerly 2A), regulatory subunit A			0	0				0			181.569	Q3	602
BBM_02g02880		DIM1, 18S rRNA (adenine1779-N6/adenine1780-N6)-dimethyltransferase			1	0				0			156.394	Q3	354	PF3D7_1415800
BBM_02g02885		Protein SEY1 homolog			0	0				0			145.528	Q3	115	PF3D7_1415900
BBM_02g02890		conserved protein, unknown function	1		0	1	TM			0			70.166	Q4	163	PF3D7_1416000
BBM_02g02895		Protein SEY1 homolog			0	0				0			803.76	Q1	698	PF3D7_1416100
BBM_02g02900		Caspase domain			0	0				0			768.249	Q1	425
BBM_02g02905		hypothetical protein			0	0				0			677.756	Q1	257
BBM_02g02906		conserved protein, unknown function			0	1	SEC			0			124.611	Q4	72	PF3D7_1416700
BBM_02g02910		lysyl-tRNA synthetase, class II			0	1			tRNA	0			212.094	Q3	466
BBM_02g02915		prefoldin subunit 2			0	0				0			71.2393	Q4	110	PF3D7_1416900
BBM_02g02920		hypothetical protein			0	0				0			125.939	Q4	402
BBM_02g02925		DNA-directed RNA polymerase III subunit C19			0	0			NUC	0			19.1482	Q4	88	PF3D7_1415200
BBM_02g02930		porphobilinogen synthase			0	1				0			1388.97	Top10	490	PF3D7_1440300	PBGS
BBM_02g02935		Probable zinc protease PqqL			0	0				0			414.007	Q2	898	PF3D7_1440200	SPP
BBM_02g02940		conserved protein, unknown function		1	0	0		NS		0			379.645	Q2	833	PF3D7_1440400
BBM_02g02945		triosephosphate isomerase (TIM)			0	0			ERG	0			805.842	Q1	253	PF3D7_1439900	TIM
BBM_02g02950		conserved protein, unknown function			0	0				0			900.595	Q1	534	PF3D7_0303100
BBM_02g02955		conserved protein, unknown function			0	0				0			347.012	Q2	475	PF3D7_1440100
BBM_02g02960		Vesicle-associated membrane protein-associated protein B			0	0			Traf	0			483.716	Q2	226	PF3D7_1439800
BBM_02g02965		LNS2 (Lipin/Ned1/Smp2)			0	0			NUC	0			563.45	Q2	674	PF3D7_0303200
BBM_02g02970		DNA-directed RNA Polymerase II subunit F			0	0			NUC	0			437.703	Q2	151	PF3D7_0303300
BBM_02g02971		Ankyrin repeats (3 copies)			0	0			ERG	1			1301.99	Q1	635	PF3D7_0303400	DHHC1
BBM_02g02972		hypothetical protein			0	0				0			221.929	Q3	561
BBM_02g02985		2-oxoisovalerate dehydrogenase E2 component (dihydrolipoyl			1	0				0			781.749	Q1	434	PF3D7_0303700	BCKDH-E2
BBM_02g02990		inner membrane complex protein 1e, putative (IMC1e)	2		0	0				0			449.084	Q2	275	PF3D7_0304100	IMC1e
BBM_02g02991		hypothetical protein			0	0	TM			2			7.58216	Q4	252
BBM_02g02992		hypothetical protein			0	1	TM			2			6.96427	Q4	166
BBM_02g03000		TBC1 domain family member 24	1	1	0	0			Traf	0			657.119	Q1	903	PF3D7_1467900
BBM_02g03005		cyclin H			0	0				0			342.202	Q2	304	PF3D7_1463700	CYC1
BBM_02g03010		hypothetical protein	3		0	0				0			872.587	Q1	875
BBM_02g03015		ATP-dependent DNA helicase Q-like 4A			0	0				0			101.812	Q4	818
BBM_02g03020		conserved protein, unknown function			0	1				0			133.213	Q3	329	PF3D7_0825800
BBM_02g03021		conserved protein, unknown function			0	0				0			1457.91	Top10	274	PF3D7_0825700
BBM_02g03022		cytochrome c oxidase assembly protein, putative			0	0				0			65.8208	Q4	85	PF3D7_0825600
BBM_02g03030		KRI1, protein KRI1			0	0				0			281.117	Q2	556	PF3D7_0825500	KRI1
BBM_02g03035		hypothetical protein			0	0				0			85.0359	Q4	522
BBM_02g03040		large subunit ribosomal protein L44e			0	0			RIB	0			724.684	Q1	103	PF3D7_0304400	RPL44
BBM_02g03045		mitochondrial ribosomal protein S6-2 precursor, putative			1	0			RIB	0			79.8527	Q4	113	PF3D7_1463800
BBM_02g03050		hypothetical protein			0	1	TM			0			214.628	Q3	401
BBM_02g03055		tetratricopeptide repeat family protein, putative			0	0				0			153.297	Q3	868	PF3D7_1420200
BBM_02g03060		Peptidase family M41	1		1	1			NUC	0			439.612	Q2	665	PF3D7_1464900
BBM_02g03065		large subunit ribosomal protein L6e	1		0	0			RIB	0			1335.81	Top10	208
BBM_02g03070		elongation factor EF-1 gamma subunit			0	0			NUC	0			2652.9	Top10	361	PF3D7_1338300
BBM_02g03075		SprT-like family			0	0				0			182.866	Q3	184	PF3D7_1338400
BBM_02g03080		conserved protein, unknown function	1		1	1				0			147.43	Q3	491	PF3D7_1338600
BBM_02g03085		conserved protein, unknown function	1		0	0				0			381.567	Q2	366	PF3D7_1338700
BBM_02g03090		CPW-WPC family protein			0	0	SEC			1			84.3148	Q4	366	PF3D7_1338800
BBM_02g03095		PWP2, UTP1, periodic tryptophan protein 2			0	0			NUC	0			787.141	Q1	967	PF3D7_0802300
BBM_02g03100		hypothetical protein			0	0				0			504.962	Q2	214
BBM_02g03105		hypothetical protein			1	0				1			241.912	Q3	234
BBM_02g03110		hypothetical protein	1		0	0				0			69.4355	Q4	444
BBM_02g03115		Adaptor complexes medium subunit family	1		0	0			Traf	0			49.7891	Q4	447	PF3D7_1119500
BBM_02g03120		DNA/RNA-binding protein Alba 4 (ALBA4)		1	0	0		NS		0			205.59	Q3	377	PF3D7_1347500	ALBA4
BBM_02g03125		hypothetical protein			0	0				1			14.4638	Q4	146
BBM_02g03126		conserved protein, unknown function			1	0	TM			0			118.638	Q4	232	PF3D7_1328400
BBM_02g03127		DnaJ protein, putative			0	0				0			448.563	Q2	293	PF3D7_0620700
BBM_02g03135		conserved protein, unknown function			0	0	TM			0			460.7	Q2	827	PF3D7_0619000.1
BBM_02g03140		S1/P1 Nuclease			0	0	SEC	IgM/IgG		0			2949.52	Top10	373	PF3D7_1411900
BBM_02g03145		hypothetical protein			0	1	SEC			0			75.7642	Q4	123
BBM_02g03150		SDA1, SDAD1, protein SDA1	1		0	0				0			273.931	Q2	635	PF3D7_0716100	SDA1
BBM_02g03155		amino acid transporter, putative			1	0			ERG	0			811.669	Q1	586	PF3D7_1208400
BBM_02g03165		conserved protein, unknown function	1		0	0				0			1035.32	Q1	1188	PF3D7_1231300
BBM_02g03170		ADP-ribosylation factor family			0	0			Traf	1	Host	DH	960.003	Q1	186	PF3D7_1442000
BBM_02g03175		ADP-ribosylation factor-like 2			0	0				0			151.808	Q3	71	PF3D7_1441900
BBM_02g03180		tRNA, Arg, anticodon CCG			1	0				0			475.764	Q2	326	PF3D7_1365500	GCVT
BBM_02g03185		aminomethyltransferase	1		0	0				0			479.49	Q2	1163	PF3D7_0917000
BBM_02g03190		hypothetical protein			0	1				0			369.372	Q2	521
BBM_02g03195		hypothetical protein			0	0				0			343.158	Q2	475
BBM_02g03200		hypothetical protein			0	0				0			117.749	Q4	107
BBM_02g03205		hypothetical protein			0	1				0			59.3739	Q4	247
BBM_02g03206		hypothetical protein			0	0				0			140.639	Q3	646
BBM_02g03220		DNA excision repair protein ERCC-1			0	0			NUC	0			265.225	Q3	206	PF3D7_0203300
BBM_02g03221		conserved protein, unknown function			0	0				4	Host	DH	3595.98	Top10	78	PF3D7_0203400
BBM_02g03225		hypothetical protein	1		0	0				0	Host		482.328	Q2	250
BBM_02g03226		hypothetical protein			0	0				0			451.233	Q2	232
BBM_02g03240		mitochondrial inner membrane protease subunit 1			1	0				0			269.566	Q3	165	PF3D7_1320400	SPB
BBM_02g03245		ATP-dependent Clp protease adaptor protein ClpS, putative			0	1				0			44.4095	Q4	132	PF3D7_1320100
BBM_02g03250		hypothetical protein			0	0				0			84.6012	Q4	400
BBM_02g03255		hypothetical protein	1		0	1				4			0.407012	Q4	82
BBM_02g03260		conserved protein, unknown function	1		0	0				0			526.086	Q2	774	PF3D7_1142100
BBM_02g03265		beta-catenin-like protein 1			0	0			Traf	0			354.38	Q2	498	PF3D7_1138600
BBM_02g03270		hypothetical protein	1		0	0				0			440.805	Q2	816
BBM_02g03275		Replication factor A protein 1			0	0			NUC	0			393.787	Q2	453	PF3D7_0904800	RPA1
BBM_02g03280		Cyclophilin type peptidyl-prolyl cis-trans isomerase/CLD			0	0				0			443.166	Q2	199	PF3D7_0528700	CYP23
BBM_02g03285		V-type H+-transporting ATPase subunit F			0	0			ERG	0			653.56	Q1	123	PF3D7_1140100
BBM_02g03290		DHHC palmitoyltransferase			0	0			ERG	0			234.943	Q3	371	PF3D7_0528400	DHHC7
BBM_02g03295		conserved protein, unknown function			0	0				0			121.492	Q4	424	PF3D7_0528300
BBM_02g03300		hypothetical protein			0	0		NS		0			279.209	Q2	405
BBM_02g03305		Tubulin/FtsZ family GTPase domain	1		0	0				0			340.959	Q2	559	PF3D7_0933800
BBM_02g03310		conserved protein, unknown function			0	0				0			59.0313	Q4	164	PF3D7_0933700
BBM_02g03311		hypothetical protein			0	0				1			235.005	Q3	559
BBM_02g03325		conserved protein, unknown function	1		0	0				0			495.089	Q2	526	PF3D7_1303400
BBM_02g03330		solute carrier family 9, member 6			0	0			ERG	0			391.114	Q2	996	PF3D7_1303500	NHE
BBM_02g03335		histidyl-tRNA synthetase			1	1			tRNA	0			88.9433	Q4	359	PF3D7_0934000
BBM_02g03340		ubiquitin-like modifier-activating enzyme 5	1		0	0			UB	0			272.389	Q2	368
BBM_02g03345		hypothetical protein			0	0	TM			0			423.315	Q2	410
BBM_02g03350		hypothetical protein			0	0				0			123.35	Q4	62
BBM_02g03355		Isocitrate/isopropylmalate dehydrogenase			0	0				0			1492.75	Top10	421
BBM_02g03360		hypothetical protein			0	0				0			522.251	Q2	269
BBM_02g03365		DEAD/DEAH box helicase			0	0				0			274.631	Q2	620
BBM_02g03370		AFG3 family protein			1	0				0			232.176	Q3	710	PF3D7_1119600
BBM_02g03375		Translation machinery-associated protein 22			0	0			NUC	0			143.999	Q3	160	PF3D7_0813600
BBM_02g03380		conserved protein, unknown function			0	0				0			89.4689	Q4	265	PF3D7_1443100
BBM_02g03385		conserved protein, unknown function			1	0				0			113.665	Q4	150	PF3D7_1326000
BBM_02g03395		conserved protein, unknown function			0	0				0			3374.35	Top10	395	PF3D7_1339300
BBM_02g03400		signal recognition particle receptor subunit alpha			0	0			ERG	0			1040.57	Q1	524	PF3D7_1366600	SRPR-alpha
BBM_02g03405		nucleoside-diphosphate kinase			1	0				0			431.386	Q2	142	PF3D7_1366500	NDK
BBM_02g03410		hypothetical protein			0	1	SEC			0			53.0022	Q4	395
BBM_02g03415		conserved protein, unknown function			0	0				0			199.469	Q3	1162	PF3D7_1366300
BBM_02g03420		Clathrin adaptor complex small chain			0	0			Traf	0			159.969	Q3	141
BBM_02g03425		N-glycosylase/DNA lyase			1	0				0			91.1	Q4	287	PF3D7_0917100	OGG1
BBM_02g03430		ethanolamine-phosphate cytidylyltransferase			0	0			ERG	0			347.839	Q2	474	PF3D7_1347700	ECT
BBM_02g03431		Alanine--tRNA ligase	1		0	1			tRNA	0			600.272	Q1	961	PF3D7_1367700	AlaRS
BBM_02g03445		MRT4, mRNA turnover protein 4			0	0			NUC	0			161.57	Q3	219	PF3D7_1367600
BBM_02g03450		E3 ubiquitin-protein ligase, putative	1		0	0			UB	0			2059.89	Top10	433	PF3D7_0316900
BBM_02g03455		Conserved hypothetical ATP binding protein			0	0			NUC	0			399.174	Q2	266	PF3D7_0917700
BBM_02g03460		conserved protein, unknown function			0	0				0			232.481	Q3	211	PF3D7_1204500
BBM_02g03465		adenylyltransferase and sulfurtransferase			0	0			UB	0			176.209	Q3	441	PF3D7_1365400	Uba2
BBM_02g03470		hypothetical protein	1		0	0				0			114.204	Q4	647
BBM_02g03475		DHX15, PRP43, pre-mRNA-splicing factor ATP-dependent RNA helicase DHX15/PRP43		1	0	0		NS	NUC	0			183.213	Q3	696
BBM_02g03480		hypothetical protein			0	0		NS		0			1330.93	Top10	375
BBM_02g03485		conserved protein, unknown function			1	0				0			64.7058	Q4	325	PF3D7_0917300
BBM_02g03490		hypothetical protein			0	0				0			120.611	Q4	747
BBM_02g03495		Methyltransferase-like protein 10			0	0				1	Host	DH	137.015	Q3	215
BBM_02g03500		Sugar efflux transporter for intercellular exchange			0	0				0			206.461	Q3	451	PF3D7_0216600
BBM_02g03505		hypothetical protein			0	0	TM			5			232.384	Q3	126
BBM_02g03510		transcription factor with AP2 domain(s), putative (ApiAP2)			0	0			NUC	1			547.699	Q2	216	PF3D7_0934400	ApiAP2
BBM_02g03511		ATP synthase (E/31 kDa) subunit			0	0			ERG	0			333.906	Q2	231	PF3D7_0934500
BBM_02g03515		condensin complex subunit 2			0	0			NUC	0			701.127	Q1	735	PF3D7_1304000
BBM_02g03520		thioredoxin reductase (NADPH)			1	0				0			166.897	Q3	553	PF3D7_0923800.2	TRXR
BBM_02g03525		Lipase maturation factor			0	0				0			1222.19	Q1	803
BBM_02g03530		Protein transport protein sec1			0	0			Traf	1			2092.37	Top10	595	PF3D7_0613700
BBM_02g03535		hypothetical protein	1		0	0				0			841.733	Q1	484
BBM_02g03540		Putative 50S ribosomal protein L18 apicoplast			0	1			RIB	0			361.187	Q2	187	PF3D7_0613400
BBM_02g03545		hypothetical protein			0	0				0			380.952	Q2	318
BBM_02g03550		conserved protein, unknown function			0	0				0			299.755	Q2	171	PF3D7_1007400
BBM_02g03555		conserved protein, unknown function			1	0				0			167.964	Q3	129	PF3D7_1007600
BBM_02g03560		transcription factor with AP2 domain(s) (ApiAP2)	1		0	0			NUC	0			348.913	Q2	457	PF3D7_1007700	ApiAP2
BBM_02g03565		RING zinc finger protein, putative			0	0			NUC	0			124.671	Q4	470	PF3D7_1007300
BBM_02g03570		conserved protein, unknown function			0	0	TM			0			191.621	Q3	233	PF3D7_1007000
BBM_02g03575		rhoGAP GTPase, putative			0	0				0			278.168	Q2	524	PF3D7_1007200
BBM_02g03576		conserved protein, unknown function			0	0				0			545.887	Q2	504	PF3D7_0614100
BBM_02g03590		hypothetical protein	1		0	0				0			353.426	Q2	563
BBM_02g03595		lipoate-protein ligase 2 (LipL2)			1	0				2			26.951	Q4	269	PF3D7_0923600	LipL2
BBM_02g03600		cyclin-dependent kinase regulatory subunit CKS1		1	0	0		NS	ERG	0			595.681	Q1	176	PF3D7_0923500
BBM_02g03605		polyadenylate-binding protein 2			0	0			NUC	0			156.68	Q3	161	PF3D7_0923900
BBM_02g03610		NADPH-ferrihemoprotein reductase			1	0				0			283.281	Q2	660	PF3D7_0923200	CPR
BBM_02g03615		hypothetical protein			0	0				0			92.6536	Q4	120
BBM_02g03620		hypothetical protein			0	0				0	Host		151.855	Q3	191
BBM_02g03635		BUD20, bud site selection protein 20			0	0				1			59.9031	Q4	97	PF3D7_1464400
BBM_02g03640		hypothetical protein			0	0				0			237.337	Q3	241
BBM_02g03645		conserved protein, unknown function	1		0	1				0			1116.12	Q1	829	PF3D7_1463900
BBM_02g03650		Fumble			0	0				0			215.251	Q3	470
BBM_02g03651		hypothetical protein			0	0				0			155.813	Q3	201
BBM_02g03665		conserved protein, unknown function			1	0				0			260.868	Q3	233	PF3D7_1034800
BBM_02g03670		hypothetical protein			0	0				0			199.399	Q3	289
BBM_02g03675		hypothetical protein			0	0				0			144.453	Q3	215
BBM_02g03680		Dihydrofolate reductase			0	0				0			233.983	Q3	502	PF3D7_0417200	DHFR-TS
BBM_02g03685		hypothetical protein			0	0				0			184.909	Q3	127
BBM_02g03690		hypothetical protein			0	0				0			619.798	Q1	200
BBM_02g03695		phosphatidylinositol glycan, class T			0	0				0			354.292	Q2	1071
BBM_02g03700		histone acetyltransferase 1			0	0			NUC	0			477.449	Q2	446	PF3D7_0416400	HAT1
BBM_02g03705		MCM2/3/5 family			0	0				1			3032.07	Top10	855
BBM_02g03710		Structural maintenance of chromosomes protein 5	1		0	0				0			186.231	Q3	1094	PF3D7_1123800
BBM_02g03715		RAP protein, putative			0	0			ROP	0			127.381	Q4	570	PF3D7_1123600
BBM_02g03716		mitochondrial ribosomal protein L37, putative			1	0			RIB	0			34.0055	Q4	176	PF3D7_1123700
BBM_02g03725		G1 to S phase transition protein			0	0				0			917.244	Q1	540	PF3D7_1123400
BBM_02g03730		F-box and leucine-rich repeat protein GRR1			0	0				1			81.453	Q4	397	PF3D7_1123200	LRR11
BBM_02g03735		Protein tyrosine kinase			0	0				0			251.132	Q3	1103	PF3D7_1123100	CDPK7
BBM_02g03740		E3 ubiquitin-protein ligase UBR1			0	0			UB	0			222.877	Q3	1481	PF3D7_1233600	AARP1
BBM_02g03745		conserved protein, unknown function			0	0				0			83.4626	Q4	240	PF3D7_1233800
BBM_02g03750		hypothetical protein			0	0				0			44.3231	Q4	157
BBM_02g03755		hypothetical protein			1	0				0			393.025	Q2	2112
BBM_02g03760		conserved protein, unknown function	1		0	0				0			353.121	Q2	894	PF3D7_1211200
BBM_02g03765		phosphatidylinositol glycan, class M			0	0			ERG	0			127.615	Q4	432	PF3D7_1210900	PIG-M
BBM_02g03770		conserved protein, unknown function	1		0	0				1			1095.82	Q1	407	PF3D7_1207200
BBM_02g03780		hypothetical protein			0	1		NS		0			387.079	Q2	334
BBM_02g03785		conserved protein, unknown function	1		0	0				0			229.924	Q3	547	PF3D7_1210600
BBM_02g03786		conserved protein, unknown function			0	0				1			87.7986	Q4	316	PF3D7_1208700
BBM_02g03800		DNA-directed RNA polymerase III subunit C11			0	0			NUC	0			189.595	Q3	112	PF3D7_0206600
BBM_02g03801		DNA excision repair protein ERCC-5			0	0			NUC	0			1018.64	Q1	835	PF3D7_0206000
BBM_02g03802		mitochondrial inner membrane TIM10 associated protein, putative			1	0				0			33.8215	Q4	81	PF3D7_0502900
BBM_02g03810		hypothetical protein			0	0				0			197.186	Q3	177
BBM_02g03815		tRNA methyltransferase 10 homolog B			0	0			tRNA	0			410.363	Q2	278	PF3D7_1119100
BBM_02g03820		hypothetical protein			0	0				0			56.5792	Q4	134
BBM_02g03821		conserved protein, unknown function			0	0				0			841.753	Q1	1079	PF3D7_0531100
BBM_02g03835		SURF1 family			1	0				0			390.262	Q2	458
BBM_02g03840		hypothetical protein			1	1				0			36.2937	Q4	90
BBM_02g03845		hypothetical protein			0	0				0			273.666	Q2	389
BBM_02g03850		XAP5 circadian clock regulator			0	0			NUC	0			628.752	Q1	291	PF3D7_0530600
BBM_02g03851		hypothetical protein			0	1	TM			0			92.2828	Q4	91
BBM_02g03855		CPW-WPC family protein			0	0	SEC			0			105.925	Q4	249	PF3D7_0530800
BBM_02g03860		Formin Homology 2 Domain			0	0		NS		0			576.017	Q2	1413	PF3D7_0530900
BBM_02g03870		conserved protein, unknown function	1		0	0				0			126.173	Q4	860	PF3D7_0407700
BBM_02g03875		Mitochondrial carrier protein			1	0				0			185.664	Q3	293	PF3D7_0407500
BBM_02g03880		BTB/POZ domain-containing protein KCTD7			0	0			NUC	0			137.439	Q3	222
BBM_02g03885		conserved protein, unknown function		1	0	0		NS		0			436.758	Q2	328	PF3D7_1334000
BBM_02g03890		Protein tyrosine kinase	1		0	0				0			176.896	Q3	407	PF3D7_0417800	CRK1
BBM_02g03895		hypothetical protein			0	0				3			18384.6	Top10	614
BBM_02g03900		AmmeMemoRadiSam system protein B			0	0				0			89.5232	Q4	290	PF3D7_0417500
BBM_02g03905		LETM1-like protein	1		1	1				0			425.517	Q2	615	PF3D7_0417300
BBM_02g03910		CDGSH iron-sulfur domain-containing protein, putative			0	0				0			106.722	Q4	85	PF3D7_0416700
BBM_02g03915		hypothetical protein			0	1				0			119.048	Q4	269
BBM_02g03920		Maf1 regulator			0	0				0			90.6776	Q4	214
BBM_02g03925		hypothetical protein			0	0				0			138.063	Q3	793
BBM_02g03930		GTP-binding protein SAR1			0	0			Traf	0			551.129	Q2	194	PF3D7_0416800	SAR1
BBM_02g03935		CAS/CSE protein C-terminus	1		0	0			NUP	0			680.786	Q1	1132	PF3D7_0932800
BBM_02g03940		hypothetical protein			0	0				0			84.5066	Q4	117
BBM_02g03945		calcyclin binding protein, putative			0	0				0			61.8593	Q4	164	PF3D7_0933200
BBM_02g03950		hypothetical protein			0	0				0			110.202	Q4	205
BBM_02g03955		hypothetical protein			0	0				1			0.0280907	Q4	179
BBM_02g03960		leucyl aminopeptidase		1	0	0		NS		0			333.021	Q2	529	PF3D7_1446200	LAP
BBM_02g03965		DDX5, DBP2, ATP-dependent RNA helicase DDX5/DBP2			0	0			NUC	0			1722	Top10	530	PF3D7_1445900	DDX5
BBM_02g03970		hypothetical protein			0	0				0			910.66	Q1	263
BBM_02g03975		eRF1 methyltransferase catalytic subunit MTQ2			0	0				0			71.843	Q4	222	PF3D7_1303100
BBM_02g03980		small subunit ribosomal protein S11e			0	0			RIB	0			852.241	Q1	156	PF3D7_0317600	RPS11
BBM_02g03985		conserved protein, unknown function			1	0				0			74.4211	Q4	438	PF3D7_0317900
BBM_02g03990		26S proteasome non-ATPase regulatory subunit 9			0	0			PROT	0			55.5959	Q4	98
BBM_02g03995		conserved protein, unknown function			0	0				0			52.8326	Q4	358	PF3D7_0302800
BBM_02g04005		Cg8 protein			1	0				0			507.426	Q2	213	PF3D7_0708700
BBM_02g04010		conserved protein, unknown function			0	0				0			99.2246	Q4	627	PF3D7_1302900
BBM_02g04015		conserved protein, unknown function			0	0				0			260.139	Q3	118	PF3D7_1303000
BBM_02g04020		ribosomal protein L43, mitochondrial, putative			1	0			RIB	0			882.764	Q1	206	PF3D7_1010000
BBM_02g04025		conserved protein, unknown function	1		1	0				0			165.958	Q3	534	PF3D7_1009900
BBM_02g04030		conserved protein, unknown function			0	0				0			280.032	Q2	168	PF3D7_0821200
BBM_02g04035		transporter, putative			0	0	TM			0			500.55	Q2	508	PF3D7_1129900
BBM_02g04040		ATP-dependent RNA helicase dhx8			0	1				0			299.949	Q2	650
BBM_02g04045		hypothetical protein			0	0	SEC			0			733.629	Q1	205
BBM_02g04050		protein phosphatase inhibitor 2 (I2)			0	0				0			138.452	Q3	153	PF3D7_0320000	I2
BBM_02g04055		histone acetyltransferase			0	0			NUC	0			166.857	Q3	597	PF3D7_0823300	GCN5
BBM_02g04060		Protein dopey-1	6	4	0	0		NS		0			1008.82	Q1	2017	PF3D7_0305500
BBM_02g04070		hypothetical protein	1		0	0				0			44.578	Q4	327
BBM_02g04075		conserved protein, unknown function			0	0	SEC			0			155.035	Q3	572	PF3D7_1221800
BBM_02g04080		hypothetical protein			1	0				1			79.205	Q4	89
BBM_02g04085		Rhomboid-like protease 6			0	0	TM			0			175.708	Q3	503	PF3D7_1345200	ROM6
BBM_02g04090		Thioredoxin			1	1			PTEX	0			339.725	Q2	188	PF3D7_1345100	TRX2
BBM_02g04095		Aminomethyltransferase mitochondrial			1	0				0			79.5758	Q4	632	PF3D7_1344000
BBM_02g04100		Hsp70 protein			0	0				0			239.242	Q3	649
BBM_02g04110		conserved protein, unknown function			1	0				0			991.289	Q1	511	PF3D7_1344300
BBM_02g04115		hypothetical protein			0	0				4			0.429059	Q4	33
BBM_02g04116		aspartate carbamoyltransferase catalytic subunit			0	1				0			408.816	Q2	384	PF3D7_1344800	ATCase
BBM_02g04130		hypothetical protein			0	0				0			204.459	Q3	111
BBM_02g04135		hypothetical protein	1		0	0				0			159.733	Q3	606
BBM_02g04140		conserved protein, unknown function			0	0				0			41.0755	Q4	248	PF3D7_1344500
BBM_02g04145		conserved protein, unknown function			0	1				0			477.414	Q2	444	PF3D7_1343500
BBM_02g04150		UDP-N-acetylglucosamine pyrophosphorylase			0	0			ERG	0			73.4756	Q4	369	PF3D7_1343600
BBM_02g04155		Kelch motif	1		0	0		NS		0			3423.24	Top10	557	PF3D7_1343700	K13
BBM_02g04160		hypothetical protein			0	0				0			944.226	Q1	3058
BBM_02g04165		U4/U6 small nuclear ribonucleoprotein PRP4			0	0				0			100.578	Q4	506
BBM_02g04170		hypothetical protein			0	0				0			375.465	Q2	466
BBM_02g04175		phosphoenolpyruvate carboxykinase (ATP)			0	0				1			2349.53	Top10	564	PF3D7_1342800	PEPCK
BBM_02g04180		Myosin-A			0	0				2			10153.8	Top10	821	PF3D7_1342600	MyoA
BBM_02g04181		nuclear fusion protein, putative (GEX1)			0	0			NUC	1			5559.27	Top10	483	PF3D7_1363800	GEX1
BBM_02g04182		hypothetical protein			0	0				1			446.018	Q2	96
BBM_02g04190		Protein angel homolog 2			0	0			NUC	0			3722.41	Top10	515	PF3D7_1363500
BBM_02g04195		cleavage stimulation factor subunit 2			0	0			NUC	1			1079.99	Q1	432	PF3D7_1359400
BBM_02g04200		exosome complex exonuclease DIS3/RRP44	1		0	0			Traf	0			594.682	Q1	641	PF3D7_1359300	DIS3
BBM_02g04201		high mobility group protein B4, putative (HMGB4)			0	0				0			258.375	Q3	64	PF3D7_1359200	HMGB4
BBM_02g04202		hypothetical protein			0	0				0			681.068	Q1	110
BBM_02g04210		small subunit ribosomal protein S13e			0	0			RIB	0			1645.06	Top10	151	PF3D7_1358800	RPS15
BBM_02g04215		Developmentally-regulated G-protein 2			0	0				0			220.011	Q3	367	PF3D7_1358900
BBM_02g04220		Riboflavin kinase	1		0	0		NS		0			131.957	Q3	375	PF3D7_1359100
BBM_02g04221		Heat shock protein homolog SSE1			0	1				0			513.695	Q2	691
BBM_02g04222		hypothetical protein			0	0				0			214.857	Q3	149
BBM_02g04230		DDX54, DBP10, ATP-dependent RNA helicase DDX54/DBP10			0	0				0			264.969	Q3	891	PF3D7_0827000	DBP10
BBM_02g04235		translation initiation factor IF-2			0	1				0			221.888	Q3	892	PF3D7_0516600	MB2
BBM_02g04236		Stomatin-like protein 2 mitochondrial			1	0				0			370.376	Q2	341	PF3D7_0318100
BBM_02g04237		hypothetical protein			0	0	SEC			0			360.73	Q2	103
BBM_02g04245		hypothetical protein			0	1				3	Host	DH	1790.49	Top10	228
BBM_02g04250		hypothetical protein			0	0		IgM/IgG		3	Host	DH	6501.37	Top10	330
BBM_02g04255		50S ribosomal protein L21 chloroplastic			0	1			RIB	0			412.378	Q2	235	PF3D7_0827500
BBM_02g04260	CHREND	BmGPI9, BMN1 Family		2	0	0	GPI	IgG		0			136.723	Q3	281
BBM_02g04265	CHREND	BMN2 family		3	0	0	SEC	NS		2			160.923	Q3	231
BBM_02g04270	CHREND	Tpr related protein, putative		1	0	0	TM			1			302.381	Q2	564
BBM_02g04275	CHREND	BmGPI10, BMN1 family, N1-21a orthologue			0	0	GPI	IgG		0			1955.53	Top10	304
BBM_02g04280	CHREND	BMN2 family, possible orthologue of N1-10-2		5	0	0	TM	IgM		0			1177.21	Q1	519
BBM_02g04285	CHREND	hypothetical protein		1	0	0		NS		0			3979.53	Top10	77
BBM_03g00005	CHREND	BMN1 family			0	0	SEC			0			1771.1	Top10	291
BBM_03g00006	CHREND	BMN2 family		2	0	1				1			134.013	Q3	207
BBM_03g00015	CHREND	Tpr related protein, putative			0	0	TM	NS		0			287.905	Q2	525
BBM_03g00020	CHREND	BMN2 family			0	0	SEC	IgM		0			470.757	Q2	474
BBM_03g00025		protein arginine N-methyltransferase 5			0	0				0			246.891	Q3	621	PF3D7_1361000	PRMT5
BBM_03g00030		protein transport protein SEC24			0	0			Traf	0			1084.73	Q1	850	PF3D7_1361100	SEC24A
BBM_03g00035		hypothetical protein			0	0				0			679.783	Q1	392
BBM_03g00036		hypothetical protein			0	0	TM			0			128.369	Q4	162
BBM_03g00040		hypothetical protein			1	0				0			128.727	Q4	83
BBM_03g00045		cytochrome c oxidase subunit 2, putative			1	0				0			164.117	Q3	252	PF3D7_1361700
BBM_03g00050		hypothetical protein	1		0	0				0			2731.15	Top10	2562
BBM_03g00055		conserved protein, unknown function			1	0				0			1439.44	Top10	188	PF3D7_1138200
BBM_03g00060		ubiquitin related modifier 1			0	0			UB	0			397.04	Q2	144
BBM_03g00065		hypothetical protein			0	0	TM			0			1812.6	Top10	474
BBM_03g00070		hypothetical protein			1	0				0			237.115	Q3	387	PF3D7_0102400_pseudo
BBM_03g00075		DNA-directed RNA polymerase II subunit J			0	0			NUC	0			26.2915	Q4	119	PF3D7_1304900
BBM_03g00080		prefoldin alpha subunit			0	0				0			128.981	Q3	139	PF3D7_1128100
BBM_03g00085		inner membrane complex protein 1f, putative (IMC1f)			0	0				0			1291.58	Q1	590	PF3D7_1351700	IMC1f
BBM_03g00090		hypothetical protein			0	1				0			584.365	Q1	161
BBM_03g00095		conserved protein, unknown function			0	0				0			191.271	Q3	132	PF3D7_0620100
BBM_03g00100		hypothetical protein			0	0				0			187.128	Q3	850
BBM_03g00105		large subunit ribosomal protein L17e			0	0			RIB	0			1579.01	Top10	191	PF3D7_1351400
BBM_03g00110		hypothetical protein			0	0				0			361.903	Q2	255
BBM_03g00115		hypothetical protein			0	0	TM			0			181.182	Q3	296
BBM_03g00120		calmodulin			0	0				0			1399.26	Top10	149	PF3D7_1434200	CAM
BBM_03g00125		Phosphatidylinositol transfer protein	1		0	0			ERG	0			845.562	Q1	744	PF3D7_1351000
BBM_03g00126		NUG2, GNL2, nuclear GTP-binding protein			0	0			NUP	0			273.827	Q2	461	PF3D7_1423000
BBM_03g00127		acyl carrier protein (ACP)			0	1				2			520.291	Q2	120	PF3D7_0208500	ACP
BBM_03g00135		actin 3			0	0				2			1796.04	Top10	392
BBM_03g00140		GPI not valid			0	0	TM	NS		0			260.835	Q3	315
BBM_03g00145		conserved protein, unknown function			0	0				0			192.547	Q3	229	PF3D7_0208700.2
BBM_03g00150		hypothetical protein			0	0	SEC			0			235.529	Q3	229
BBM_03g00155		Ganglioside-induced differentiation-associated protein 2			0	0				0			296.971	Q2	487	PF3D7_0717100
BBM_03g00160		UPF0587 protein C1orf123 homolog			0	0				0			70.1983	Q4	153	PF3D7_1351100
BBM_03g00165		Probable phospholipid-transporting ATPase DRS2			0	0				0			351.502	Q2	2375	PF3D7_1138400	GCalpha
BBM_03g00170		tRNA (guanine-N(7)-)-methyltransferase non-catalytic subunit wdr4			0	0			tRNA	0			131.33	Q3	343
BBM_03g00175		ELMO/CED-12 family	1		0	0				0			342.362	Q2	337
BBM_03g00180		hypothetical protein			1	0				0			310.727	Q2	455
BBM_03g00185		hypothetical protein			0	0	TM			0			636.758	Q1	599
BBM_03g00190		conserved protein, unknown function			0	0				0			215.93	Q3	179	PF3D7_0416200
BBM_03g00195		30S ribosomal protein S9			1	0			RIB	0			70.3391	Q4	245	PF3D7_1137100
BBM_03g00200		Vacuolar protein sorting-associated protein 11 homolog			0	0			Traf	0			528.443	Q2	775	PF3D7_0502000	VPS11
BBM_03g00205		CLPTM1-like membrane protein cnrB			0	0	TM			0			555.776	Q2	556	PF3D7_1137300
BBM_03g00210		DnaJ homolog subfamily B member 12			0	0				0			265.786	Q3	315	PF3D7_1136800
BBM_03g00215		Set1/Ash2 histone methyltransferase complex subunit ASH2			0	0				0			267.825	Q3	310
BBM_03g00220		conserved protein, unknown function			0	0	TM			0			57.2586	Q4	143	PF3D7_1302400
BBM_03g00225		protein kinase A			0	0				0			403.253	Q2	397
BBM_03g00230		DDX47, RRP3, ATP-dependent RNA helicase DDX47/RRP3			0	0				0			235.243	Q3	404	PF3D7_0218400
BBM_03g00235		small nuclear ribonucleoprotein D2			0	0			NUC	0			171.101	Q3	103	PF3D7_0218500	SNRPD2
BBM_03g00240		glycyl-tRNA synthetase			0	1			tRNA	0			534.556	Q2	707	PF3D7_1420400	GlyRS
BBM_03g00245		hypothetical protein	1		0	0				0			580.585	Q2	782
BBM_03g00250		DNA mismatch repair protein MSH2			0	0				0			471.363	Q2	814	PF3D7_1427500	MSH2-1
BBM_03g00255		BMN2 family			0	0	TM			0			1938.72	Top10	996
BBM_03g00260		hypothetical protein			0	0	TM			0			2816.93	Top10	385
BBM_03g00265		protein phosphatase 2 (formerly 2A), catalytic subunit			0	0				0			166.036	Q3	314
BBM_03g00266		hypothetical protein			0	0				0			806.833	Q1	500
BBM_03g00267		hypothetical protein			0	0	TM			0			89.833	Q4	212
BBM_03g00268		hypothetical protein			0	0				0			48.9104	Q4	254
BBM_03g00275		protein phosphatase			0	0				0			597.224	Q1	605
BBM_03g00280		small subunit ribosomal protein S14			0	1			RIB	0			112.234	Q4	243	PF3D7_1137500
BBM_03g00285		hypothetical protein			0	0				0			636.119	Q1	903
BBM_03g00286		ferredoxin--NADP+ reductase			1	0				0			260.706	Q3	379	PF3D7_1139700
BBM_03g00300		hypothetical protein			1	0				0			88.7661	Q4	679
BBM_03g00305		ATP synthase mitochondrial F1 complex assembly factor 1			1	0				0			512.014	Q2	224	PF3D7_1209800	ATP11
BBM_03g00310		phosphatidylinositol glycan, class U			0	0	TM			0			154.283	Q3	205	PF3D7_1209700
BBM_03g00315		conserved protein, unknown function			0	0				0			598.222	Q1	1128	PF3D7_0704300
BBM_03g00320		hypothetical protein			0	1				0			663.723	Q1	340
BBM_03g00325		hypothetical protein			0	0				0			606.947	Q1	296
BBM_03g00330		ABC transporter			0	0			ERG	0			676.223	Q1	574	PF3D7_1209900
BBM_03g00331		hypothetical protein			0	0				0			154.046	Q3	452
BBM_03g00350		hypothetical protein			1	0				0			559.239	Q2	855
BBM_03g00355		GDP dissociation inhibitor			0	0				0			342.412	Q2	626
BBM_03g00360		Transcription initiation factor TFIID subunit 5			0	0			NUC	0			339.445	Q2	750	PF3D7_1138800
BBM_03g00365		antigen UB05			0	0	TM			1			449.586	Q2	111	PF3D7_1038000.2
BBM_03g00370		hypothetical protein			0	0				0			1334.49	Top10	643
BBM_03g00375		Zinc finger A20 and AN1 domain-containing stress-associated protein 7			0	0				0			2003.58	Top10	193
BBM_03g00380		DNA/RNA-binding protein Alba 1 (ALBA1)			0	0			NUC	0			1366.86	Top10	136	PF3D7_0814200	ALBA1
BBM_03g00385		pantetheine-phosphate adenylyltransferase			0	0				0			93.8089	Q4	321
BBM_03g00390		conserved protein, unknown function			0	0				0			564.403	Q2	365	PF3D7_1139200
BBM_03g00395		hypothetical protein			0	0	TM			0			1331.47	Top10	147
BBM_03g00400		hypothetical protein			0	0				0			406.46	Q2	254
BBM_03g00405		SNF2 family N-terminal domain			0	0			NUC	0			732.228	Q1	775	PF3D7_0818700
BBM_03g00410		tyrosine 3-monooxygenase/tryptophan 5-monooxygenase activation			0	0				0			4980.75	Top10	260	PF3D7_0818200	14-3-3I
BBM_03g00415		Trafficking protein particle complex subunit 5			0	0			Traf	0			188.755	Q3	188	PF3D7_1437800	TRAPPC5
BBM_03g00420		histone H2A			0	0			NUC	0			7055.78	Top10	149	PF3D7_0320900	H2A.Z
BBM_03g00425		UTP24, FCF1, U3 small nucleolar RNA-associated protein 24			0	0			NUC	1			117.69	Q4	191
BBM_03g00430		ATP-dependent RNA helicase DDX6/DHH1			0	0			NUC	0			561.715	Q2	459	PF3D7_0320800	DOZI
BBM_03g00435		hypothetical protein			0	0	SEC			2			26.7049	Q4	108
BBM_03g00436		Receptor homology region transmembrane domain- and RING domain-containing protein 5			0	1				0			283.877	Q2	391
BBM_03g00437		conserved protein, unknown function			0	1	SEC			0			305.46	Q2	1485	PF3D7_0822700
BBM_03g00445		hypothetical protein	1		1	0				0			104.521	Q4	233
BBM_03g00450		hypothetical protein			0	1	TM			0			402.305	Q2	323
BBM_03g00451		hypothetical protein			0	0				1			287.242	Q2	1218
BBM_03g00452		hypothetical protein			1	0				0			7.47382	Q4	231
BBM_03g00453		conserved protein, unknown function			1	0				1			8.74479	Q4	72	PF3D7_0213300
BBM_03g00454		conserved protein, unknown function			1	1				0			557.694	Q2	130	PF3D7_0213200
BBM_03g00470		DnaJ homolog subfamily B member 4			0	0				2			538.376	Q2	307	PF3D7_0213100
BBM_03g00471		conserved protein, unknown function			1	0				0			282.549	Q2	147	PF3D7_0213000
BBM_03g00472		Leu/Phe-tRNA protein transferase, putative			0	0			tRNA	0			476.687	Q2	343	PF3D7_0212900
BBM_03g00480		hypothetical protein			0	0				0			177.895	Q3	1140
BBM_03g00485		BMN1-12	1		0	0				0			41.0833	Q4	649
BBM_03g00490		KRR1, ribosomal RNA assembly protein			0	0			NUC	0			217.421	Q3	367	PF3D7_0208200	KRR1
BBM_03g00495		syntaxin, Qa-SNARE family (SYN13)			0	0			Traf	0			270.965	Q3	262	PF3D7_1104100	SYN13
BBM_03g00500		hypothetical protein			0	1	SEC			0			47.7747	Q4	218
BBM_03g00505		hypothetical protein			0	1				0			54.6059	Q4	217
BBM_03g00510		splicing factor 3A subunit 2			0	0			NUC	0			139.939	Q3	236	PF3D7_0619900	SF3A2
BBM_03g00515		Cleavage stimulation factor subunit 1			0	0			NUC	0			326.688	Q2	446	PF3D7_0620500
BBM_03g00520		hypothetical protein			0	0				0			32.1293	Q4	279
BBM_03g00525		cardiolipin-specific phospholipase			0	0				1			1819.15	Top10	407	PF3D7_1401300
BBM_03g00530		long-chain acyl-CoA synthetase			0	0			ERG	0			748.598	Q1	676	PF3D7_0525100	ACS10
BBM_03g00535		hypothetical protein			0	0				5			0.767161	Q4	61
BBM_03g00540		1-deoxy-D-xylulose-5-phosphate synthase			0	1				0			195.893	Q3	663	PF3D7_1337200	DXS
BBM_03g00545		conserved protein, unknown function			0	0				0			18.8919	Q4	122	PF3D7_1337400
BBM_03g00550		tryptophanyl-tRNA synthetase			0	0			tRNA	0			447.405	Q2	571	PF3D7_1336900	WRS
BBM_03g00555		Nuclear migration protein nudC			0	0				0			550.801	Q2	321
BBM_03g00560		mitochondrial intermediate peptidase			1	0				0			340.072	Q2	674	PF3D7_1337000
BBM_03g00565		Ankyrin repeats (3 copies)			0	0				0			651.769	Q1	465
BBM_03g00570		myosin light chain 1,myosin A tail domain interacting protein (MTIP)			0	0				0			2160.39	Top10	212	PF3D7_1246400	MTIP
BBM_03g00575		pre-mRNA-splicing factor CWC26			0	0			NUC	0			332.512	Q2	351	PF3D7_1246600
BBM_03g00576		hypothetical protein			0	0				0			158.22	Q3	767
BBM_03g00577		conserved protein, unknown function			1	0	TM			0			1441.52	Top10	255	PF3D7_0718900
BBM_03g00590		hypothetical protein			0	0				0			697.178	Q1	99
BBM_03g00595		hypothetical protein			0	1		NS		0			648.476	Q1	330
BBM_03g00600		conserved protein, unknown function			1	0				0			371.24	Q2	193	PF3D7_0719100
BBM_03g00605		nuclear cap-binding protein subunit 2			0	0			NUC	0			101.896	Q4	166	PF3D7_0415500
BBM_03g00610		adenylate kinase			1	0				0			244.481	Q3	223	PF3D7_0415600	GAK
BBM_03g00615		large subunit ribosomal protein L35e			0	0			RIB	0			699.633	Q1	123	PF3D7_1124900
BBM_03g00620		hypothetical protein			0	0				0			147.564	Q3	468
BBM_03g00625		phosphoglycerate kinase			0	0			ERG	0			817.613	Q1	403	PF3D7_0922500	PGK
BBM_03g00626		Glutamine synthetase			0	0				1			668.876	Q1	494	PF3D7_0922600
BBM_03g00640		ribose-phosphate pyrophosphokinase			0	0				0			903.856	Q1	319
BBM_03g00645		U6 snRNA-associated Sm-like protein LSm6			0	0			NUC	0			18.2697	Q4	77	PF3D7_1325000	LSM6
BBM_03g00650		conserved protein, unknown function			1	0				0			341.084	Q2	274	PF3D7_1246700
BBM_03g00655		Signal recognition particle receptor subunit beta			0	0			ERG	0			249.663	Q3	252	PF3D7_1246800	SRPR-beta
BBM_03g00660		hypothetical protein			0	0				0			211.692	Q3	153
BBM_03g00661		conserved protein, unknown function			0	0				0			194.308	Q3	139	PF3D7_1247200
BBM_03g00665		Cyclophilin type peptidyl-prolyl cis-trans isomerase/CLD			0	0			ERG	0			170.99	Q3	464	PF3D7_1247400	FKBP35
BBM_03g00670		hypothetical protein			0	0				0			270.711	Q3	407
BBM_03g00675		hypothetical protein			0	0		NS		0			209.117	Q3	1154
BBM_03g00680		Probable dual-specificity RNA methyltransferase RlmN 2			0	0		NS		0			964.265	Q1	661
BBM_03g00685		Serine/arginine-rich splicing factor 8			0	0			NUC	0			810.098	Q1	196	PF3D7_0503300	SRSF12
BBM_03g00690		hypothetical protein	2	1	0	1	SEC	NS		0			3353.02	Top10	349
BBM_03g00695		ATP-binding cassette, sub-family F, member 3			0	0				0			102.75	Q4	858
BBM_03g00700		autophagy-related protein 7			0	0			ERG	0			49.4145	Q4	609	PF3D7_1126100	ATG7
BBM_03g00701		tRNA synthetase class II core domain (G H P S and T)			1	1			tRNA	0			542.544	Q2	731	PF3D7_1126000	ThrRS
BBM_03g00702		U6 snRNA-associated Sm-like protein LSm1, putative (LSM1)			0	0			NUC	0			161.619	Q3	157	PF3D7_1124400	LSM1
BBM_03g00703		conserved protein, unknown function			0	0				0			352.436	Q2	358	PF3D7_1124300
BBM_03g00710		ethanolamine kinase			0	0				0			945.804	Q1	351	PF3D7_1124600	EK
BBM_03g00715		Protein tyrosine kinase			0	0				1			663.922	Q1	348	PF3D7_0719200	NEK4
BBM_03g00720		polyadenylate-binding protein			0	0				0			1160.91	Q1	679
BBM_03g00725		RRS1, regulator of ribosome biosynthesis			0	0			NUC	0			403.903	Q2	273	PF3D7_1124800
BBM_03g00730		molecular chaperone GrpE			1	0				0			396.151	Q2	236
BBM_03g00735		14 kDa phosphohistidine phosphatase			0	0				0			191.735	Q3	124
BBM_03g00740		conserved protein, unknown function			0	1				0			224.246	Q3	255	PF3D7_1125000
BBM_03g00745		small nuclear ribonucleoprotein D1			0	0				0			230.63	Q3	133
BBM_03g00750		Mitochondrial import inner membrane translocase subunit TIM44			1	0				0			445.184	Q2	382	PF3D7_1125400	TIM44
BBM_03g00755		Tim17/Tim22/Tim23/Pmp24 family			1	0				0			154.142	Q3	167	PF3D7_1434700	TIM17
BBM_03g00760		MMS19 nucleotide excision repair protein homolog			0	0				0			196.563	Q3	1025	PF3D7_0505000
BBM_03g00765		Transmembrane protein 222			0	0	TM			1			422.567	Q2	174	PF3D7_0504900
BBM_03g00766		conserved protein, unknown function			0	0				2	Host	DH	453.34	Q2	456	PF3D7_0503900
BBM_03g00767		BmGPI11, Conserved protein, unknown function			0	0	GPI	NS		0			308.45	Q2	360	PF3D7_0504500
BBM_03g00768		2-oxoisovalerate dehydrogenase E1 component, beta subunit			1	0				0			887.766	Q1	333	PF3D7_0504600	BCKDHB
BBM_03g00785		BmGPI12, BMN1 family, BMN1-9, BmSA1 orthologue		1	0	0	GPI	IgM/IgG		0			62659.4	Top10	328
BBM_03g00790		BmGPI13, B microti specific			0	0	GPI	NS		5			88957.1	Top10	319
BBM_03g00795		HAD ATPase P-type family IC		1	0	1		NS		0			2338.49	Top10	1488	PF3D7_0504000	ATPase3
BBM_03g00800		Cofilin/actin-depolymerizing factor homolog 1			0	0				0			7365.69	Top10	119
BBM_03g00805		large subunit ribosomal protein L31e			0	0			RIB	0			1795.07	Top10	117	PF3D7_0503800	RPL31
BBM_03g00810		DEAD-box ATP-dependent RNA helicase 39			0	1				0			379.536	Q2	435
BBM_03g00815		pre-mRNA-splicing factor 18			0	0			NUC	0			395.065	Q2	363	PF3D7_0922700
BBM_03g00820		hypothetical protein			0	0	TM			0			1304.19	Q1	265
BBM_03g00825		PNO1, DIM2, RNA-binding protein PNO1			0	0			NUC	0			250.862	Q3	274
BBM_03g00830		cytochrome c heme-lyase			1	0				0			181.07	Q3	180	PF3D7_1203600
BBM_03g00835		Mitochondrial import inner membrane translocase subunit Tim10			1	0				1			25.9381	Q4	75	PF3D7_1208600	TIM10
BBM_03g00840		translation initiation factor eIF-5A			0	0				0			2893.86	Top10	158
BBM_03g00841		hypothetical protein			0	0				1	Host	DH	235.585	Q3	582
BBM_03g00842		hypothetical protein			0	0				1	Host	DH	90.5364	Q4	302
BBM_03g00850		hypothetical protein			0	0				0			62.0475	Q4	231
BBM_03g00855		CSNK2B, casein kinase II subunit beta			0	0				0			646.832	Q1	231	PF3D7_1342400	CK2beta2
BBM_03g00860		RIOK1, RIO kinase 1			0	0				1			135.224	Q3	503
BBM_03g00861		hypothetical protein			0	0				3			5.63193	Q4	338
BBM_03g00862		Rab family, other			0	0			Traf	0			277.628	Q2	219	PF3D7_1231100	RAB2
BBM_03g00875		conserved protein, unknown function			0	0			Traf	0			36.7341	Q4	115	PF3D7_1011200.1
BBM_03g00880		conserved protein, unknown function			1	0				0			361.883	Q2	644	PF3D7_1011600
BBM_03g00885		hypothetical protein		3	0	1	SEC	NS		0			1075.14	Q1	865
BBM_03g00890		hypothetical protein			0	0				0			124.367	Q4	129
BBM_03g00895		hypothetical protein			0	0				0			126.566	Q4	97
BBM_03g00896		conserved protein, unknown function			0	0	SEC			0			341.757	Q2	373	PF3D7_1316700
BBM_03g00910		ESCRT-I complex subunit VPS28			0	0			Traf	1			167.485	Q3	197
BBM_03g00915		Eukaryotic aspartyl protease			0	0	SEC			0			493.701	Q2	489
BBM_03g00920		Histidine phosphatase superfamily (branch 2)			0	0				0			1152.38	Q1	1220	PF3D7_1430300
BBM_03g00925		peptidylprolyl isomerase			0	0				1			873.49	Q1	300	PF3D7_1430100	PTPA
BBM_03g00930		hypothetical protein			0	0	TM			0			563.451	Q2	198
BBM_03g00935		RING-H2 finger protein ATL73			0	0	TM			0			2145.87	Top10	284	PF3D7_0529900
BBM_03g00936		Probable ATP-dependent RNA helicase DHR1			0	0				0			597.185	Q1	1000
BBM_03g00937		SNARE protein, putative (SYN6)			0	0			Traf	0			224.812	Q3	208	PF3D7_0530100	SYN6
BBM_03g00945		hypothetical protein			1	0				0			208.342	Q3	180
BBM_03g00946		deoxyhypusine monooxygenase			0	0				1			24.16	Q4	321	PF3D7_1302600	DOHH
BBM_03g00947		conserved protein, unknown function		1	0	0	SEC	IgM/IgG		1			21529.1	Top10	438	PF3D7_1324300
BBM_03g00960		hypothetical protein		1	0	0	SEC	NS		0			25477.8	Top10	439
BBM_03g00965		DnaJ homolog subfamily A member 2			0	0				0			2354.46	Top10	415	PF3D7_1437900
BBM_03g00970		Eukaryotic translation initiation factor eIF2A			0	0			RIB	0			226.077	Q3	525	PF3D7_1438000
BBM_03g00975		hypothetical protein			0	0				0			154.653	Q3	429
BBM_03g00980		26S proteasome regulatory subunit N1			0	0			PROT	0			309.518	Q2	927
BBM_03g00985		hypothetical protein			0	0				0			317.785	Q2	706
BBM_03g00990		26S proteasome regulatory subunit T1			0	0			PROT	1			735.856	Q1	419	PF3D7_1311500	RPT1
BBM_03g00995		AP-1 complex subunit mu			0	0				0			242.238	Q3	423
BBM_03g01000		hypothetical protein		1	1	0		NS		0			138.762	Q3	1086
BBM_03g01005		HAD ATPase P-type family IC			0	0			ERG	0			1285.06	Q1	1234	PF3D7_1211900	ATP4
BBM_03g01010		Ubiquitin family			0	0			UB	1			7387.22	Top10	77
BBM_03g01015		small subunit ribosomal protein S16			1	0			RIB	0			2639.22	Top10	209	PF3D7_0531200
BBM_03g01020		Phosphoenolpyruvate/phosphate translocator 2 chloroplastic			0	1				0			830.836	Q1	379
BBM_03g01025		hypothetical protein			0	0				0			299.295	Q2	674
BBM_03g01030		hypothetical protein			1	0				0			299.259	Q2	438
BBM_03g01035		peripheral plastid protein 1, putative (PPP1)			0	1		NS		0			194.217	Q3	331	PF3D7_1212100	PPP1
BBM_03g01040		hypothetical protein			0	1	SEC			0			261.374	Q3	199
BBM_03g01045		minichromosome maintenance protein 5 (cell division control protein			0	0			NUC	0			578.794	Q2	747	PF3D7_1211700	MCM5
BBM_03g01050		non-specific polyamine oxidase			1	0				0			251.346	Q3	850
BBM_03g01055		DNA helicase MCM8			0	0				0			408.047	Q2	786	PF3D7_1211300	MCM8
BBM_03g01060		Chaperone protein DnaJ			0	0			NUC	0			639.706	Q1	265	PF3D7_1211400	PfJ4
BBM_03g01065		3',5'-cyclic-nucleotide phosphodiesterase			0	0				0			619.757	Q1	468
BBM_03g01070		mitochondrial ribosomal protein S18 precursor, putative			1	0			RIB	0			166.141	Q3	329	PF3D7_1211500
BBM_03g01075		conserved protein, unknown function			0	0				0			298.086	Q2	1078	PF3D7_0803600
BBM_03g01080		hypothetical protein			0	0				0			160.929	Q3	523
BBM_03g01085		Adaptor complexes medium subunit family			0	0				0			244.038	Q3	529
BBM_03g01090		hypothetical protein			0	0				0			645.81	Q1	325
BBM_03g01095		hypothetical protein			0	0				0			1367.01	Top10	1069
BBM_03g01100		conserved protein, unknown function			1	0				0			266.404	Q3	87	PF3D7_1422000
BBM_03g01105		Retinol dehydrogenase 7			0	0				1			1406.35	Top10	453
BBM_03g01110		Nrap protein			0	0				0			232.283	Q3	979
BBM_03g01115		hypothetical protein			0	0				0			89.6667	Q4	210
BBM_03g01120		E3 ubiquitin-protein ligase synoviolin			0	0			UB	0			587.689	Q1	529	PF3D7_1422500	HRD1
BBM_03g01125		50S ribosomal protein L1			1	0			RIB	0			132.369	Q3		PF3D7_0710900	RPL1
BBM_03g01130		small subunit ribosomal protein S25e			0	0			RIB	0			2562.76	Top10	105	PF3D7_1421200	RPS25
BBM_03g01135		DNA-directed RNA polymerase III subunit C34			0	0			NUC	0			372.206	Q2	296	PF3D7_1421400
BBM_03g01140		conserved protein, unknown function			0	0				0			65.0592	Q4	241	PF3D7_0205700.1
BBM_03g01145		conserved protein, unknown function			0	0				0			265.11	Q3	502	PF3D7_1133700
BBM_03g01150		hypothetical protein	1		1	0				0			150.913	Q3	383
BBM_03g01155		hypothetical protein			1	0		NS		0			328.377	Q2	330
BBM_03g01156		apical merozoite antigen 1			0	0			MIC	0			5745.81	Top10	614	PF3D7_1133400	AMA1
BBM_03g01157		LEM3 (ligand-effect modulator 3) family / CDC50 family			0	0	TM			0			396.213	Q2	436	PF3D7_1133300
BBM_03g01170		conserved protein, unknown function			0	1				0			352.384	Q2	467	PF3D7_1133200
BBM_03g01175		conserved protein, unknown function			0	0		NS*		0			293.659	Q2	526	PF3D7_0205600
BBM_03g01180		Protein FAM76B			0	0				0			217.231	Q3	301
BBM_03g01185		Putative pre-mRNA-splicing factor ATP-dependent RNA helicase DHX16			0	0			NUC	0			265.838	Q3	874
BBM_03g01190		Rab family, other			0	0				0			385.79	Q2	215	PF3D7_0106800	RAB5c
BBM_03g01195		conserved protein, unknown function			0	0				0			106.756	Q4	160	PF3D7_0913400
BBM_03g01196		hypothetical protein			0	0				0			40.5479	Q4	102
BBM_03g01200		hypothetical protein			0	0				0			294.804	Q2	91
BBM_03g01205		tRNA (guanine(10)-N2)-methyltransferase homolog			0	0			tRNA	0			445.957	Q2	381	PF3D7_1343200
BBM_03g01210		diphthine synthase			0	0				0			124.984	Q4	273	PF3D7_1009000
BBM_03g01215		adenylate kinase			1	0				0			196.532	Q3	244	PF3D7_1008900	AK1
BBM_03g01220		Zinc finger protein 207			0	0			NUC	0			364.417	Q2	243	PF3D7_1009400
BBM_03g01225		conserved protein, unknown function			0	0	SEC			0			59.6071	Q4	348	PF3D7_1009300
BBM_03g01230		hypothetical protein			0	0				0			122.227	Q4	468
BBM_03g01235		hypothetical protein			0	0	TM			0			434.353	Q2	249
BBM_03g01240		transcription initiation factor TFIID TATA-box-binding protein			0	0				0			274.658	Q2	277	PF3D7_0506200	TBP
BBM_03g01241		conserved protein, unknown function			1	0				0			190.58	Q3	243	PF3D7_0506300
BBM_03g01242		hypothetical protein			0	0	SEC			0			44.5809	Q4	80
BBM_03g01250		conserved protein, unknown function			0	0				0			83.5715	Q4	299	PF3D7_1230800
BBM_03g01255		hypothetical protein			0	0				0			29.991	Q4	96
BBM_03g01260		hypothetical protein			1	0				1			27.7644	Q4	259
BBM_03g01265		pre-mRNA-splicing factor CDC5/CEF1			0	0			NUC	0			654.251	Q1	714	PF3D7_1033600	Myb2
BBM_03g01270		RAP protein, putative			0	0			ROP	0			66.6402	Q4	393	PF3D7_1024600
BBM_03g01271		conserved protein, unknown function			1	0				0			135.068	Q3	456	PF3D7_1024700
BBM_03g01285		hypothetical protein			0	0				5			1.4163	Q4	83
BBM_03g01290		replication factor C subunit 3/5			0	0			NUC	0			459.089	Q2	346	PF3D7_1111100	RFC5
BBM_03g01295		CCR4-NOT transcription complex subunit 1			0	0		NS		0			512.077	Q2	1483
BBM_03g01300		Uncharacterized protein C18H10.09			0	0				0			1091.72	Q1	499	PF3D7_0930400.1
BBM_03g01305		hypothetical protein			0	1				0			988.658	Q1	196
BBM_03g01310		hypothetical protein			0	0				0			198.684	Q3	295
BBM_03g01315		DnaJ protein, putative			0	0				0			395.793	Q2	355	PF3D7_0919100
BBM_03g01320		hypothetical protein			0	0	TM			0			3628.98	Top10	440
BBM_03g01321		hypothetical protein			0	0	TM			0			126.487	Q4	163
BBM_03g01322		TVP38/TMEM64 family membrane protein slr0305			0	0		NS	Traf	0			132.11	Q3	164	PF3D7_1365700
BBM_03g01330		DNA topoisomerase VI, b subunit, putative			0	0			NUC	1			35.5997	Q4	441	PF3D7_1365600
BBM_03g01335		MFS transporter, SP family, sugar:H+ symporter			0	0	TM			1			67539.9	Top10	478
BBM_03g01340		ubiquitin C			0	0			UB	0			7192.54	Top10	282
BBM_03g01345		transcription initiation factor TFIIE alpha subunit	1		0	0				0			836.729	Q1	411	PF3D7_0717300
BBM_03g01350		hypothetical protein			0	0	SEC			0			4141.33	Top10	394
BBM_03g01355		TSR4, pre-rRNA-processing protein TSR4			0	0			NUC	0			327.349	Q2	387
BBM_03g01360		step II splicing factor, putative			0	0				0			414.726	Q2	196	PF3D7_1348200
BBM_03g01365		elongation factor EF-2			0	0				0			386.552	Q2	946
BBM_03g01370		hypothetical protein			0	0				0			633.605	Q1	159
BBM_03g01375		template-activating factor I			0	0			NUC	0			545.405	Q2	231	PF3D7_0919000	NAPS
BBM_03g01380		haloacid dehalogenase-like hydrolase			0	0				0			959.557	Q1	268	PF3D7_1226300	HAD2
BBM_03g01381		conserved protein, unknown function			0	1	TM			0			335.587	Q2	356	PF3D7_0820600
BBM_03g01382		hypothetical protein			0	0	SEC			0			149.632	Q3	127
BBM_03g01395		Protein tyrosine kinase		1	0	0				0			307.675	Q2	505	PF3D7_0717500	CDPK4
BBM_03g01400		queuine tRNA-ribosyltransferase			1	0			tRNA	0			372.399	Q2	413	PF3D7_0717400
BBM_03g01405		translation initiation factor eIF-3 subunit 2			0	0			NUC	0			373.654	Q2	340	PF3D7_0716800
BBM_03g01410		hypothetical protein			1	0				0			287.195	Q2	419
BBM_03g01415		cystein desulfurase (apicoplast)			0	1				0			226.137	Q3	415	PF3D7_0716600	SufS
BBM_03g01420		transcription initiation factor IIA subunit 1, putative			0	0			NUC	0			134.958	Q3	161	PF3D7_0716400
BBM_03g01425		elongation factor EF-1 beta subunit			0	0				0			1421.25	Top10	241	PF3D7_0319600
BBM_03g01430		NAD kinase 2 mitochondrial			1	0				0			546.738	Q2	504	PF3D7_0913300
BBM_03g01435		Cytochrome c oxidase assembly protein COX19			0	0				2			671.981	Q1	132
BBM_03g01440		hypothetical protein			1	0				2			896.679	Q1	479
BBM_03g01445		Mitochondrial carrier protein			1	0				0			756.93	Q1	318	PF3D7_1202200	MPC
BBM_03g01450		Cyclophilin type peptidyl-prolyl cis-trans isomerase/CLD			0	0				0			81.832	Q4	230	PF3D7_1202400	CYP26
BBM_03g01455		ATPase family associated with various cellular activities (AAA)			1	0				0			540.937	Q2	576	PF3D7_1239700	FTSH1
BBM_03g01460		DNA gyrase subunit B			1	1				0			300.639	Q2	751	PF3D7_1239500	GyrB
BBM_03g01465		hypothetical protein			0	0	SEC			0			31.9114	Q4	121
BBM_03g01470		Tat binding protein 1(TBP-1)-interacting protein, putative			0	0				1			3.38139	Q4	102	PF3D7_1206500
BBM_03g01475		hypothetical protein			0	0				2			5.0307	Q4	80
BBM_03g01476		50S ribosomal protein L1			1	1			RIB	0			135.389	Q3	334	PF3D7_1210000	RPL1
BBM_03g01477		pre-mRNA 3' end processing protein WDR33			0	0				0			352.66	Q2	478	PF3D7_1241100
BBM_03g01478		hypothetical protein			0	0				1			53.5938	Q4	267
BBM_03g01479		hypothetical protein			0	0				0			447.585	Q2	233
BBM_03g01490		hypothetical protein			0	0				0			29.7459	Q4	125
BBM_03g01495		hypothetical protein			0	0				0			72.0224	Q4	199
BBM_03g01500		conserved protein, unknown function			0	0				0			143.935	Q3	253	PF3D7_0216200
BBM_03g01505		hypothetical protein			0	0				2			1.04888	Q4	137
BBM_03g01510		hypothetical protein			0	0				2			0.671814	Q4	181
BBM_03g01515		T-complex protein 1 subunit theta			0	0			PROT	0			843.336	Q1	541	PF3D7_0214000
BBM_03g01520		hypothetical protein			0	0				0			412.291	Q2	335
BBM_03g01525		hypothetical protein			0	0	SEC			0			58.8609	Q4	192
BBM_03g01530		hypothetical protein			0	0				0			271.354	Q3	481
BBM_03g01535		hypothetical protein			0	0				0			815.234	Q1	249
BBM_03g01540		hypothetical protein			0	0	SEC			0			1221.97	Q1	419
BBM_03g01545		conserved protein, unknown function			0	0				1			11674.2	Top10	807	PF3D7_0214800
BBM_03g01546		hypothetical protein			0	0				2			43.0328	Q4	92
BBM_03g01547		Myosin-13			0	0				0			177.6	Q3	1370
BBM_03g01560		hypothetical protein			0	0				1			9.47207	Q4	382
BBM_03g01565		hypothetical protein			0	0				2			1.9952	Q4	50
BBM_03g01570		Probable serine/threonine-protein kinase fhkD		1	0	0				0			899.497	Q1	494	PF3D7_0214600
BBM_03g01575		ADP-ribosylation factor GTPase-activating protein 2/3			0	0			Traf	0			390.309	Q2	298	PF3D7_0804900
BBM_03g01580		peptidyl-prolyl isomerase H (cyclophilin H)			0	0				0			86.9801	Q4	197	PF3D7_0804800	CYP24
BBM_03g01585		tRNA pseudouridine synthase A			0	0			NUC	0			164.267	Q3	483	PF3D7_0804600
BBM_03g01590		Protein kinase domain			0	0				0			92.4838	Q4	386
BBM_03g01595		GPN-loop GTPase 1 homolog	1	1	0	0		NS		0			272.499	Q2	283	PF3D7_1201500
BBM_03g01600		hypothetical protein			0	0				0			194.079	Q3	864
BBM_03g01605		transcription factor with AP2 domain(s) (ApiAP2)			0	0			NUC	0			679.838	Q1	667	PF3D7_1239200	ApiAP2
BBM_03g01610		mitochondrial ribosomal protein L23 precursor, putative			1	0			RIB	0			142.907	Q3	242	PF3D7_1239100
BBM_03g01615		hypothetical protein			0	0				0			67.9781	Q4	317
BBM_03g01620		CDP-diacylglycerol--glycerol-3-phosphate 3-phosphatidyltransferase			1	0				0			666.483	Q1	508
BBM_03g01621		hypothetical protein			0	1	SEC			1			8.83267	Q4	287
BBM_03g01622		Helicase SWR1			0	0			NUC	0			152.616	Q3	1486	PF3D7_0820000	SRCAP
BBM_03g01630		orotidine-5'-phosphate decarboxylase			0	0				0			271.481	Q3	292	PF3D7_1023200	OMPDC
BBM_03g01631		hypothetical protein			0	0	TM			0			344.613	Q2	231
BBM_03g01635		conserved protein, unknown function			0	1				0			494.441	Q2	769	PF3D7_0916200
BBM_03g01640		Hsp70/Hsp90 co-chaperone CNS1			0	0				0			555.277	Q2	176	PF3D7_1111800
BBM_03g01645		ubiquilin			0	0			UB	0			1076.25	Q1	320	PF3D7_1113400	DSK2
BBM_03g01650		UAA transporter family			0	0				1			150.719	Q3	371
BBM_03g01655		ubiquitin fusion degradation protein 1 (UFD1)			0	0			UB	0			389.963	Q2	275	PF3D7_0916500	UFD1
BBM_03g01656		protein-tyrosine phosphatase			0	1				0			397.436	Q2	150
BBM_03g01657		Probable protein tyrosine phosphatase type IVA A			0	0				0			4685.34	Top10	189	PF3D7_1113100	PRL
BBM_03g01658		hypothetical protein			0	0	TM			0			1631.03	Top10	225
BBM_03g01659		hypothetical protein			0	0				0			38.6984	Q4	74
BBM_03g01680		hypothetical protein			0	0				1			199.665	Q3	175
BBM_03g01685		BmGPI14, Conserved protein (piroplasmida)			0	0	GPI	NS		1			461.701	Q2	227
BBM_03g01690		DEAD-box ATP-dependent RNA helicase 39			1	0				0			277.613	Q2	602	PF3D7_0705600
BBM_03g01695		acylphosphatase			0	0				0			107.944	Q4	95
BBM_03g01700		snurportin-1	1		0	0				0			104.654	Q4	372
BBM_03g01705		inositol-1,4,5-trisphosphate 5-phosphatase	2		0	0			Traf	0			341.835	Q2	1084	PF3D7_0705500
BBM_03g01710		aminopeptidase			0	0				0			222.766	Q3	471	PF3D7_0932300	M18AAP
BBM_03g01715		hypothetical protein			1	0				0			391.832	Q2	281
BBM_03g01720		conserved protein, unknown function			0	0				0			392.628	Q2	209	PF3D7_0710800
BBM_03g01725		Rrp15p			0	0				0	Host		123.791	Q4	117
BBM_03g01730		hypothetical protein			0	0				0			135.743	Q3	504
BBM_03g01735		lysophospholipase			0	0				0			97.0521	Q4	369	PF3D7_0809200	pfa55-14
BBM_03g01740		conserved protein, unknown function			0	0				0			119.389	Q4	423	PF3D7_1212200
BBM_03g01745		hypothetical protein			0	0				0			113.88	Q4	419
BBM_03g01750		hypothetical protein			0	1				0			35.7903	Q4	60
BBM_03g01755		hypothetical protein			0	0				0			451.264	Q2	590
BBM_03g01760		hypothetical protein			0	0	SEC			0			211.152	Q3	64
BBM_03g01765		hypothetical protein			0	0				0			168.341	Q3	624
BBM_03g01770		conserved protein, unknown function			0	0	SEC			0			123.65	Q4	271	PF3D7_0513000
BBM_03g01775		conserved protein, unknown function			0	0				0			131.852	Q3	224	PF3D7_0513100
BBM_03g01780		hypothetical protein			0	0				0			39.3868	Q4	356
BBM_03g01781		conserved protein, unknown function			1	0				0			84.8434	Q4	103	PF3D7_0825400
BBM_03g01785		protease, putative			1	1				0			146.729	Q3	473	PF3D7_0913500
BBM_03g01790		hypothetical protein			0	0				0			498.225	Q2	371
BBM_03g01795		small GTP-binding protein domain			0	0			Traf	0			253.933	Q3	290	PF3D7_0512600	RAB1b
BBM_03g01796		hypothetical protein			0	0	SEC	NS		0			78.6975	Q4	405
BBM_03g01800		fructose-bisphosphate aldolase, class I			0	0				0			1078.86	Q1	364	PF3D7_1444800	FBPA
BBM_03g01805		UTP13, TBL3, U3 small nucleolar RNA-associated protein 13			0	0			NUC	0			380.74	Q2	848	PF3D7_1013100
BBM_03g01810		cell cycle arrest protein BUB3			0	0				0			315.973	Q2	335
BBM_03g01815		charged multivesicular body protein 2A			0	0			Traf	0			168.457	Q3	181	PF3D7_0816200	VPS2
BBM_03g01820		citrate synthase			1	0				0			268.343	Q3	515	PF3D7_1022500
BBM_03g01825		(E)-4-hydroxy-3-methylbut-2-enyl-diphosphate synthase			0	1				0			1021.75	Q1	686	PF3D7_1022800	GcpE
BBM_03g01830		CDGSH iron-sulfur domain-containing protein 3 mitochondrial			1	0				1			97.4859	Q4	118	PF3D7_1022900
BBM_03g01835		lysophosphatidate acyltransferase			0	1				0			688.465	Q1	295	PF3D7_1444300	LPAAT
BBM_03g01840		Vacuolar sorting protein 9 (VPS9) domain			0	0			Traf	0			664.922	Q1	449	PF3D7_0815800	VPS9
BBM_03g01845		RRB1, GRWD1, ribosome assembly protein RRB1			0	0		IgM	NUC	0			559.984	Q2	405	PF3D7_0816000
BBM_03g01850		phosphoinositide-binding protein, putative			0	0			NUC	0			147.388	Q3	486	PF3D7_0704400
BBM_03g01855		hypothetical protein			0	0				0			170.203	Q3	263
BBM_03g01860		hypothetical protein			1	1				0			119.077	Q4	486
BBM_03g01865		CAF1 family ribonuclease			0	0				0			324.56	Q2	580	PF3D7_1443500	PARN
BBM_03g01870		Zinc finger CCCH domain-containing protein 11			0	0			RIB	0			234.273	Q3	299	PF3D7_1244800
BBM_03g01875		translation initiation factor eIF-2 beta subunit			0	0				0			333.395	Q2	206	PF3D7_1010600
BBM_03g01880		hypothetical protein			0	0	TM			0			130.261	Q3	130
BBM_03g01885		50S ribosomal protein L28 chloroplastic			1	1			RIB	0			142.113	Q3	200	PF3D7_0503000
BBM_03g01890		4-diphosphocytidyl-2-C-methyl-D-erythritol kinase			0	1				0			62.642	Q4	379	PF3D7_0503100	IspE
BBM_03g01895		conserved protein, unknown function			0	0				0			113.795	Q4	253	PF3D7_0824500
BBM_03g01900		conserved protein, unknown function			0	0				0			369.43	Q2	453	PF3D7_0503200
BBM_03g01905		PUF6, pumilio homology domain family member 6			0	0				0			604.249	Q1	562	PF3D7_0621300
BBM_03g01910		hypothetical protein			0	1				0			167.9	Q3	227
BBM_03g01915		hypothetical protein			0	0				0			104.153	Q4	240
BBM_03g01916		hypothetical protein			1	0				0			29.6944	Q4	68
BBM_03g01917		TatD DNase family protein			0	0				0			135.119	Q3	377	PF3D7_0112000
BBM_03g01925		hypothetical protein			0	0				1			254.465	Q3	264
BBM_03g01930		hypothetical protein			0	0				0			34.706	Q4	271
BBM_03g01935		Vacuolar protein 14 C-terminal Fig4p binding			0	0			Traf	0			464.213	Q2	668	PF3D7_1225700
BBM_03g01940		ubiquitin-activating enzyme E1			0	0			UB	0			561.795	Q2	1010	PF3D7_1225800	UBA1
BBM_03g01945		protein transport protein SEC23			0	0			Traf	0			1486.48	Top10	796	PF3D7_0822600	SEC23
BBM_03g01950		small nuclear ribonucleoprotein G			0	0			NUC	0			112.263	Q4	79	PF3D7_0822300	SNRPG
BBM_03g01955		Phosphorylated CTD interacting factor 1 WW domain			0	0				0			109.848	Q4	574	PF3D7_0822200
BBM_03g01960		conserved protein, unknown function			0	0	TM			0			722.22	Q1	309	PF3D7_0405600
BBM_03g01965		conserved protein, unknown function	1		0	0				0			230.5	Q3	231	PF3D7_0614400
BBM_03g01970		Calcium-dependent protein kinase 2			0	0				0			193.746	Q3	542
BBM_03g01975		hypothetical protein			0	0				0			9345.76	Top10	623
BBM_03g01980		TAF9, FAP7, transcription initiation factor TFIID subunit 9 / adenylate kinase			0	0				0			393.988	Q2	173
BBM_03g01985		NOL1/NOP2/sun family			0	0				0			422.892	Q2	377	PF3D7_1230600
BBM_03g01990		hypothetical protein			0	0	TM			0			180.928	Q3	190
BBM_03g01995		DNA-directed RNA polymerase II subunit I			0	0			NUC	0			311.303	Q2	173	PF3D7_0110400
BBM_03g02000		Mitochondrial FAD-linked sulfhydryl oxidase ERV1			1	0				0			179.329	Q3	123	PF3D7_0110200	ERV1
BBM_03g02005		conserved protein, unknown function			0	0	SEC			0			102.345	Q4	151	PF3D7_0110000
BBM_03g02010		hypothetical protein			0	0				0			239.085	Q3	176
BBM_03g02015		hypothetical protein			0	0				0			255.357	Q3	168
BBM_03g02020		phosphatidate cytidylyltransferase, putative			0	0				0			140.191	Q3	443	PF3D7_0109900.2
BBM_03g02025		hypothetical protein			0	0				0			114.175	Q4	165
BBM_03g02030		Adenylate kinase			0	0				0			460.385	Q2	204
BBM_03g02035		Rab-GTPase-TBC domain			0	0				0			292.134	Q2	410
BBM_03g02040		hypothetical protein			0	0				0			301.642	Q2	225
BBM_03g02045		hypothetical protein			1	0				0			34.4085	Q4	132
BBM_03g02050		transcription initiation factor TFIIB			0	0			NUC	0			108.891	Q4	333	PF3D7_0110800
BBM_03g02055		26S proteasome regulatory subunit N11			0	0			PROT	0			497.361	Q2	310	PF3D7_1368100	RPN11
BBM_03g02060		1-phosphatidylinositol-4-phosphate 5-kinase			0	0				0			299.898	Q2	642
BBM_03g02065		hypothetical protein			0	0				1			134.585	Q3	668
BBM_03g02070		DNA topoisomerase I			0	0			NUC	0			1072.94	Q1	722	PF3D7_0510500	TopoI
BBM_03g02075		hypothetical protein			0	0				0			269.26	Q3	275
BBM_03g02080		probable protein, unknown function			0	0	SEC			1			99.2986	Q4	840	PF3D7_0606800
BBM_03g02085		conserved protein, unknown function	1		1	0				1			80.7243	Q4	210	PF3D7_0605200
BBM_03g02090		conserved protein, unknown function			0	1	TM			1			3594.46	Top10	515	PF3D7_1018300
BBM_03g02095		hypothetical protein			0	0	TM			2			18205.2	Top10	346
BBM_03g02100		glutaredoxin-like protein, putative			0	0				0			222.809	Q3	205	PF3D7_0606900	GLP2
BBM_03g02105		Ubiquinone biosynthesis O-methyltransferase			1	0				0			239.774	Q3	307	PF3D7_0724300
BBM_03g02110		hypothetical protein			0	1	SEC			0			98.8151	Q4	193
BBM_03g02115		hypothetical protein			0	0				0			734.121	Q1	613
BBM_03g02120		hypothetical protein			0	0				0			186.271	Q3	287
BBM_03g02125		hypothetical protein			0	0				0			9.97128	Q4	84
BBM_03g02130		Probable 39S ribosomal protein L24 mitochondrial			1	1			RIB	0			105.526	Q4	185	PF3D7_0605000
BBM_03g02135		hypothetical protein			0	0				0			179.199	Q3	505
BBM_03g02140		hypothetical protein			0	0				0			659.326	Q1	211
BBM_03g02145		cyclin dependent kinase binding protein, putative			0	0				0			787.943	Q1	379	PF3D7_0605500
BBM_03g02150		Protein tyrosine kinase			0	0				0			470.846	Q2	345	PF3D7_0605300	ARK1
BBM_03g02155		conserved protein, unknown function		1	0	0		NS		0			156.377	Q3	348	PF3D7_0604300
BBM_03g02160		conserved protein, unknown function			0	0				0			179.001	Q3	321	PF3D7_0608000
BBM_03g02165		EXS family			0	0	TM			0			980.672	Q1	786	PF3D7_0607400
BBM_03g02170		RING zinc finger protein, putative			0	0	TM			0			2791.35	Top10	307	PF3D7_0607200
BBM_03g02171		PHD finger-like domain-containing protein 5A			0	0			NUC	0			504.928	Q2	902	PF3D7_0607000
BBM_03g02172		PHF5-like protein			0	0				0			153.857	Q3	109	PF3D7_1018500
BBM_03g02173		conserved protein, unknown function			0	0				0			6712.75	Top10	458	PF3D7_1422600
BBM_03g02185		conserved protein, unknown function			0	0				0			5599.73	Top10	731	PF3D7_0308100
BBM_03g02190		Translation initiation factor IF-2			1	0				1			140.933	Q3	760	PF3D7_1312400
BBM_03g02195		hypothetical protein			0	0				0			101.405	Q4	276
BBM_03g02200		Probable E3 ubiquitin-protein ligase HERC1			0	0			NUC	0			124.378	Q4	396	PF3D7_0403100
BBM_03g02205		hypothetical protein			0	0				0			282.616	Q2	483
BBM_03g02210		hypothetical protein			0	0				0			771.361	Q1	254
BBM_03g02215		lipoate-protein ligase A			1	0				0			748.742	Q1	333	PF3D7_1314600	LipL1
BBM_03g02220		conserved protein, unknown function			0	1				0			563.186	Q2	265	PF3D7_1314700
BBM_03g02225		ribonucleoside-diphosphate reductase subunit M2			0	0				0			184.567	Q3	316	PF3D7_1015800
BBM_03g02230		cop-coated vesicle membrane protein p24 precursor, putative			0	0			Traf	0			383.955	Q2	200	PF3D7_1314500
BBM_03g02235		Tubulin-specific chaperone C			0	0				0			69.3788	Q4	262	PF3D7_1015700.1
BBM_03g02240		Phospholipase C			0	0			ERG	0			19261.4	Top10	413	PF3D7_1238600
BBM_03g02245		3'5'-cyclic nucleotide phosphodiesterase			0	0				0			1946.81	Top10	815	PF3D7_1321500.2	PDEbeta
BBM_03g02250		hypothetical protein			0	0				0			293.419	Q2	178
BBM_03g02255		conserved protein, unknown function			0	0				0			1242.75	Q1	459	PF3D7_1414100
BBM_03g02260		protein phosphatase 1, catalytic subunit		1	0	0		NS		0			415.512	Q2	301	PF3D7_1414400	PP1
[truncated: 1,568 more rows]

## Sheet: legend
Locus-Tag
CHRLOC	CHREND: chromosome extremity were defined by (1)
Product_name	Manualy curated of annotation from PRODOM motif and Plasmodium orthologues
EC ID	EC Numbers
R1(gene)	Number of SNPs and/or Indels found in CDS, p3UTR, p3UTR and that are unique to R1
UPol(gene)	Number of SNPs and/or Indels found in CDS, p3UTR, p3UTR and that present once among the 7 other isolates
Mt	Proteins adressed to the mitochondria
Api	Proteins adressed to the apicoplast
AG	Antigens exposed to the host immune system: GPI, GPI-anchored proteins; SEC: secreted antigens; TM, Transmembrane proteins.
P_array	IgM: positive for IgM respons; IgG: Poisitve for IgG respons; IgM+IgG: antigen inducing both IgM and IgG respons; NS: non significant. *: unverified cloned
CLOC	Cellular location: ERG, ER or Golgi; MIC, Microneme; NUC, Nucleus resident protein; NUP, Nuclear pore; PROT, proteasome; RIB, Ribosome and translation; ROP, Rhoptry; Traf, Traffic; tRNA, tRNA ligase; UB, ubiquitin
Diff	Gene which differencially expressed accross ATCC_30222, ATCC_PRA, GI, Greenwich (Lab Strain), Nan, Naushon isolates that were analyzed by RNAseq. Score is the number of isolates presenting an differencial of at 3 fold of the level of expression compare to the median of the six isolates.
Host	Significant host effect on gene expression (Host) evaluated using edgeR and Deseq2 methods. Greenwich (Lab Strain) & ATCC_PRA were cultivated in SCID mouse model; GI, ATCC_30222, Nan & Naushon were cultivated in hamster for RNA production.
DH	Intersection of two previous sets of differencialy expressed genes
Moy	Mean of normalized gene expression in ATCC_30222, ATCC_PRA, GI, Greenwich (Lab Strain), Nan, Naushon isolates using RLE method.
Cmean	Top10: Top 10% most expressed genes according to the mean; Q1, first quartile; Q2, second quartile; Q3, third quartile; Q4, fourth quartile.
Bmlength	Length of peptide encoded by the putative CDS
Pf_stage	Stage of maximum of expression of P. falciparum gene (PlasmoDB data): ring, traphozoite, shizont, gamets and ookinete.
ID_Pf	P. falciparum (Pf) orthologue (revers BLAST analysis) updated from (1)
Name	Pf gene ID
