# Supplementary material for: Genome-wide diversity and gene expression profiling of Babesia microti isolates identify polymorphic genes that mediate host-pathogen interactions
Source: Sci Rep. 2016 Oct 18;6:35284. doi: 10.1038/srep35284 (PMC5082761; doi:10.1038/srep35284)
Supplement: Supplementary Dataset 2 [file srep35284-s3.xls]

## Sheet: 588_SNPs
#CHROM	POS	REF	R1	1438	Green	ATCC	GI	Nan	Naus	PRA	ALT	Type	InCDS	Specif	Loc	Gene	Information
Chromosome1	60729	A	-	G	QUAL	G	G	G	G	G	G	SNP*	SYN	R1	CDS	BBM_01g00210	trans_orient:+	loc_in_cds:1383	codon_pos:3	pep:G->G	Gly-461-Gly
Chromosome1	164350	G	-	A	A	A	A	A	A	A	A	SNP	SYN	R1	CDS	BBM_01g00440	trans_orient:-	loc_in_cds:492	codon_pos:3	pep:P->P	Pro-164-Pro
Chromosome1	171175	C	-	A	A	A	A	A	A	A	A	SNP	NSY	R1	CDS	BBM_01g00480	trans_orient:-	loc_in_cds:5507	codon_pos:2	pep:S->I	Ser-1836-Ile
Chromosome1	173708	T	-	C	C	C	C	C	C	C	C	SNP	NSY	R1	CDS	BBM_01g00480	trans_orient:-	loc_in_cds:2974	codon_pos:1	pep:N->D	Asn-992-Asp
Chromosome1	210697	C	-	T	T	T	T	T	T	T	T	SNP		R1	intron	BBM_01g00580	-
Chromosome1	233186	C	-	T	T	T	T	T	T	T	T	SNP	NSY	R1	CDS	BBM_01g00655	trans_orient:+	loc_in_cds:332	codon_pos:2	pep:S->L	Ser-111-Leu
Chromosome1	245358	T	-	-	C	-	-	-	-	-	C	SNP		Unic	p5UTR	BBM_01g00705	+
Chromosome1	307915	A	-	G	G	G	G	G	G	G	G	SNP	NSY	R1	CDS	BBM_01g00885	trans_orient:+	loc_in_cds:2144	codon_pos:2	pep:N->S	Asn-715-Ser
Chromosome1	318245	A	-	G	G	G	G	G	G	G	G	SNP	SYN	R1	CDS	BBM_01g00900	trans_orient:-	loc_in_cds:1401	codon_pos:3	pep:F->F	Phe-467-Phe
Chromosome1	342793	A	-	G	G	-	G	G	G	G	G	SNP	NSY	Pol	CDS	BBM_01g00985	trans_orient:-	loc_in_cds:3023	codon_pos:2	pep:I->T	Ile-1008-Thr
Chromosome1	349975	T	-	QUAL	QUAL	C	C	QUAL	QUAL	QUAL	C	SNP*	NSY	R1	CDS	BBM_01g00996	trans_orient:-	loc_in_cds:710	codon_pos:2	pep:K->R	Lys-237-Arg
Chromosome1	374674	G	-	-	A	-	-	-	-	-	A	SNP	NSY	Unic	CDS	BBM_01g01035	trans_orient:+	loc_in_cds:716	codon_pos:2	pep:S->N	Ser-239-Asn
Chromosome1	400878	C	-	T	QUAL	T	T	T	T	T	T	SNP*	NSY	R1	CDS	BBM_01g01096	trans_orient:+	loc_in_cds:44	codon_pos:2	pep:T->I	Thr-15-Ile
Chromosome1	407052	A	-	G	G	G	G	G	G	G	G	SNP	SYN	R1	CDS	BBM_01g01110	trans_orient:-	loc_in_cds:237	codon_pos:3	pep:V->V	Val-79-Val
Chromosome1	458643	G	-	A	A	A	A	A	A	A	A	SNP	NSY	R1	CDS	BBM_01g01270	trans_orient:-	loc_in_cds:529	codon_pos:1	pep:R->C	Arg-177-Cys
Chromosome1	499881	G	-	-	-	A	-	-	-	-	A	SNP	NSY	Unic	CDS	BBM_01g01385	trans_orient:+	loc_in_cds:2711	codon_pos:2	pep:S->N	Ser-904-Asn
Chromosome1	550551	T	-	C	C	C	C	C	C	C	C	SNP	NSY	R1	CDS	BBM_01g01520	trans_orient:+	loc_in_cds:79	codon_pos:1	pep:F->L	Phe-27-Leu
Chromosome1	558276	T	-	C	C	C	C	C	C	C	C	SNP		R1	Intergenic	BBM_01g01525	prev_gene(552829-557934)[<-(342)]	(-)	(+)	next_gene(558409-559932)[(133)-->]	BBM_01g01530
Chromosome1	628602	T	-	C	C	C	C	C	C	C	C	SNP	SYN	R1	CDS	BBM_01g01755	trans_orient:+	loc_in_cds:6	codon_pos:3	pep:C->C	Cys-2-Cys
Chromosome1	637989	C	-	T	T	T	T	T	T	T	T	SNP		R1	Intergenic	BBM_01g01780	prev_gene(636635-637832)[<-(157)]	(-)	(-)	next_gene(638025-639272)[(36)-->]	BBM_01g01785
Chromosome1	640511	T	-	C	C	C	C	C	C	C	C	SNP		R1	Intergenic	BBM_01g01790	prev_gene(639750-640234)[<-(277)]	(+)	(-)	next_gene(640537-641959)[(26)-->]	BBM_01g01795
Chromosome1	659610	A	-	G	G	G	G	G	G	G	G	SNP		R1	p5UTR	BBM_01g01850	-
Chromosome1	673250	T	-	C	C	C	C	C	C	C	C	SNP		R1	intron	BBM_01g01872	+
Chromosome1	676759	C	-	T	T	T	T	T	T	T	T	SNP		R1	p5UTR	BBM_01g01876	-
Chromosome1	677001	C	-	-	-	-	-	A	-	-	A	SNP		Unic	Intergenic	BBM_01g01876	prev_gene(676365-676917)[<-(84)]	(-)	(-)	next_gene(677795-678297)[(794)-->]	BBM_01g01877
Chromosome1	681083	G	-	A	A	A	A	A	A	A	A	SNP	SYN	R1	CDS	BBM_01g01885	trans_orient:-	loc_in_cds:339	codon_pos:3	pep:G->G	Gly-113-Gly
Chromosome1	687598	G	-	A	A	A	A	A	A	A	A	SNP	SYN	R1	CDS	BBM_01g01910	trans_orient:-	loc_in_cds:1017	codon_pos:3	pep:Y->Y	Tyr-339-Tyr
Chromosome1	690662	C	-	A	A	A	A	A	A	A	A	SNP	NSY	R1	CDS	BBM_01g01915	trans_orient:+	loc_in_cds:1086	codon_pos:3	pep:F->L	Phe-362-Leu
Chromosome1	692998	A	-	-	-	T	-	-	-	-	T	SNP	NSY	Unic	CDS	BBM_01g01915	trans_orient:+	loc_in_cds:2897	codon_pos:2	pep:Q->L	Gln-966-Leu
Chromosome1	693139	C	-	T	T	T	T	T	T	T	T	SNP	NSY	R1	CDS	BBM_01g01915	trans_orient:+	loc_in_cds:3038	codon_pos:2	pep:A->V	Ala-1013-Val
Chromosome1	703420	A	-	T	T	T	T	T	T	T	T	SNP		R1	p5UTR	BBM_01g01930	-
Chromosome1	712019	T	-	C	C	C	C	C	C	C	C	SNP	NSY	R1	CDS	BBM_01g01960	trans_orient:+	loc_in_cds:1091	codon_pos:2	pep:V->A	Val-364-Ala
Chromosome1	712635	C	-	A	QUAL	A	A	A	A	A	A	SNP*		R1	p3UTR	BBM_01g01965	-
Chromosome1	722078	A	-	G	G	G	G	G	G	G	G	SNP		R1	Intergenic	BBM_01g01975	prev_gene(718345-722025)[<-(53)]	(+)	(-)	next_gene(722928-724344)[(850)-->]	BBM_01g01980
Chromosome1	730694	C	-	A	A	A	A	A	A	A	A	SNP	SYN	R1	CDS	BBM_01g01990	trans_orient:+	loc_in_cds:2529	codon_pos:3	pep:G->G	Gly-843-Gly
Chromosome1	731900	G	-	T	QUAL	T	T	T	T	T	T	SNP*		R1	Intergenic	BBM_01g01990	prev_gene(728000-731474)[<-(426)]	(+)	(-)	next_gene(732685-733993)[(785)-->]	BBM_01g01995
Chromosome1	732282	C	-	A	A	A	A	A	A	A	A	SNP		R1	Intergenic	BBM_01g01990	prev_gene(728000-731474)[<-(808)]	(+)	(-)	next_gene(732685-733993)[(403)-->]	BBM_01g01995
Chromosome1	733949	G	-	A	A	A	A	A	A	A	A	SNP	SYN	R1	CDS	BBM_01g01995	trans_orient:-	loc_in_cds:45	codon_pos:3	pep:D->D	Asp-15-Asp
Chromosome1	734209	A	-	C	C	C	C	C	C	C	C	SNP	NSY	R1	CDS	BBM_01g02000	trans_orient:+	loc_in_cds:101	codon_pos:2	pep:E->A	Glu-34-Ala
Chromosome1	734678	T	-	C	C	C	C	C	C	C	C	SNP	SYN	R1	CDS	BBM_01g02000	trans_orient:+	loc_in_cds:570	codon_pos:3	pep:G->G	Gly-190-Gly
Chromosome1	738184	G	-	A	A	A	A	A	A	A	A	SNP	NSY	R1	CDS	BBM_01g02010	trans_orient:-	loc_in_cds:1267	codon_pos:1	pep:L->F	Leu-423-Phe
Chromosome1	741112	C	-	T	T	T	T	T	T	T	T	SNP	SYN	R1	CDS	BBM_01g02015	trans_orient:+	loc_in_cds:1332	codon_pos:3	pep:G->G	Gly-444-Gly
Chromosome1	743347	A	-	G	G	G	G	G	G	G	G	SNP	SYN	R1	CDS	BBM_01g02030	trans_orient:-	loc_in_cds:348	codon_pos:3	pep:V->V	Val-116-Val
Chromosome1	745802	T	-	C	C	C	C	C	C	C	C	SNP	SYN	R1	CDS	BBM_01g02031	trans_orient:+	loc_in_cds:1956	codon_pos:3	pep:T->T	Thr-652-Thr
Chromosome1	746813	A	-	C	C	C	C	C	C	C	C	SNP	SYN	R1	CDS	BBM_01g02031	trans_orient:+	loc_in_cds:2946	codon_pos:3	pep:G->G	Gly-982-Gly
Chromosome1	750593	A	-	G	G	G	G	G	G	G	G	SNP	NSY	R1	CDS	BBM_01g02045	trans_orient:-	loc_in_cds:1949	codon_pos:2	pep:I->T	Ile-650-Thr
Chromosome1	758824	C	-	T	QUAL	T	T	T	T	T	T	SNP*		R1	Intergenic	BBM_01g02060	prev_gene(757024-758188)[<-(636)]	(+)	(+)	next_gene(759119-760159)[(295)-->]	BBM_01g02065
Chromosome1	759228	G	-	A	A	A	A	A	A	A	A	SNP	NSY	R1	CDS	BBM_01g02065	trans_orient:+	loc_in_cds:110	codon_pos:2	pep:G->D	Gly-37-Asp
Chromosome1	759403	A	-	G	G	G	G	G	G	G	G	SNP	SYN	R1	CDS	BBM_01g02065	trans_orient:+	loc_in_cds:285	codon_pos:3	pep:E->E	Glu-95-Glu
Chromosome1	759919	T	-	C	C	C	C	C	C	C	C	SNP	SYN	R1	CDS	BBM_01g02065	trans_orient:+	loc_in_cds:801	codon_pos:3	pep:G->G	Gly-267-Gly
Chromosome1	760152	G	-	A	A	A	A	A	A	A	A	SNP	NSY	R1	CDS	BBM_01g02065	trans_orient:+	loc_in_cds:1034	codon_pos:2	pep:S->N	Ser-345-Asn
Chromosome1	760204	A	-	G	G	G	G	G	G	G	G	SNP		R1	Intergenic	BBM_01g02065	prev_gene(759119-760159)[<-(45)]	(+)	(+)	next_gene(760441-762557)[(237)-->]	BBM_01g02070
Chromosome1	760268	A	-	G	G	G	G	G	G	G	G	SNP		R1	Intergenic	BBM_01g02065	prev_gene(759119-760159)[<-(109)]	(+)	(+)	next_gene(760441-762557)[(173)-->]	BBM_01g02070
Chromosome1	760758	A	-	G	G	G	G	G	G	G	G	SNP	SYN	R1	CDS	BBM_01g02070	trans_orient:+	loc_in_cds:318	codon_pos:3	pep:K->K	Lys-106-Lys
Chromosome1	761521	C	-	T	T	T	T	T	T	T	T	SNP	SYN	R1	CDS	BBM_01g02070	trans_orient:+	loc_in_cds:981	codon_pos:3	pep:F->F	Phe-327-Phe
Chromosome1	762158	A	-	G	G	G	G	G	G	G	G	SNP	SYN	R1	CDS	BBM_01g02070	trans_orient:+	loc_in_cds:1416	codon_pos:3	pep:T->T	Thr-472-Thr
Chromosome1	762358	G	-	T	T	T	T	T	T	T	T	SNP		R1	intron	BBM_01g02070	+
Chromosome1	763729	A	-	C	QUAL	C	C	C	C	C	C	SNP*		R1	p5UTR	BBM_01g02075	-
Chromosome1	772779	T	-	G	G	G	G	G	G	G	G	SNP		R1	intron	BBM_01g02115	-
Chromosome1	772886	A	-	G	QUAL	G	G	G	G	G	G	SNP*		R1	intron	BBM_01g02115	-
Chromosome1	774059	C	-	T	T	T	T	T	T	T	T	SNP	NSY	R1	CDS	BBM_01g02115	trans_orient:-	loc_in_cds:1471	codon_pos:1	pep:D->N	Asp-491-Asn
Chromosome1	784297	T	-	C	C	C	C	C	C	C	C	SNP	SYN	R1	CDS	BBM_01g02130	trans_orient:+	loc_in_cds:1785	codon_pos:3	pep:D->D	Asp-595-Asp
Chromosome1	785309	C	-	T	T	T	T	T	T	T	T	SNP	NON	R1	CDS	BBM_01g02135	trans_orient:+	loc_in_cds:40	codon_pos:1	pep:R->*	Arg-14-STP
Chromosome1	785847	G	-	T	T	T	T	T	T	T	T	SNP	NSY	R1	CDS	BBM_01g02135	trans_orient:+	loc_in_cds:578	codon_pos:2	pep:C->F	Cys-193-Phe
Chromosome1	786484	C	-	T	T	T	T	T	T	T	T	SNP		R1	Intergenic	BBM_01g02135	prev_gene(785270-786439)[<-(45)]	(+)	(-)	next_gene(786618-789757)[(134)-->]	BBM_01g02140
Chromosome1	805779	G	-	A	A	A	A	A	A	A	A	SNP	NSY	R1	CDS	BBM_01g02191	trans_orient:+	loc_in_cds:895	codon_pos:1	pep:A->T	Ala-299-Thr
Chromosome1	821311	C	-	T	T	T	T	T	T	T	T	SNP	SYN	R1	CDS	BBM_01g02246	trans_orient:+	loc_in_cds:1125	codon_pos:3	pep:N->N	Asn-375-Asn
Chromosome1	828649	G	-	A	A	A	A	A	A	A	A	SNP	SYN	R1	CDS	BBM_01g02266	trans_orient:-	loc_in_cds:144	codon_pos:3	pep:H->H	His-48-His
Chromosome1	855297	T	-	G	G	G	G	G	G	G	G	SNP	NSY	R1	CDS	BBM_01g02327	trans_orient:+	loc_in_cds:2162	codon_pos:2	pep:L->W	Leu-721-Trp
Chromosome1	862713	C	-	A	A	A	A	A	A	A	A	SNP	NSY	R1	CDS	BBM_01g02365	trans_orient:+	loc_in_cds:3346	codon_pos:1	pep:H->N	His-1116-Asn
Chromosome1	872870	T	-	C	C	C	C	C	C	C	C	SNP	NSY	R1	CDS	BBM_01g02415	trans_orient:-	loc_in_cds:2701	codon_pos:1	pep:T->A	Thr-901-Ala
Chromosome1	875000	G	-	-	-	-	-	-	-	A	A	SNP	NSY	Unic	CDS	BBM_01g02415	trans_orient:-	loc_in_cds:571	codon_pos:1	pep:P->S	Pro-191-Ser
Chromosome1	875332	T	-	C	C	C	C	C	C	C	C	SNP	NSY	R1	CDS	BBM_01g02415	trans_orient:-	loc_in_cds:239	codon_pos:2	pep:D->G	Asp-80-Gly
Chromosome1	892553	A	-	G	QUAL	G	G	G	G	G	G	SNP*		R1	p5UTR	BBM_01g02475	-
Chromosome1	895131	T	-	C	C	C	C	C	C	C	C	SNP	SYN	R1	CDS	BBM_01g02485	trans_orient:+	loc_in_cds:744	codon_pos:3	pep:N->N	Asn-248-Asn
Chromosome1	905512	C	-	T	T	T	T	T	T	T	T	SNP	SYN	R1	CDS	BBM_01g02502	trans_orient:-	loc_in_cds:1374	codon_pos:3	pep:V->V	Val-458-Val
Chromosome1	905592	C	-	T	T	T	T	T	T	T	T	SNP		R1	intron	BBM_01g02502	-
Chromosome1	909773	T	-	G	G	G	G	G	G	G	G	SNP		R1	p3UTR	BBM_01g02505	-
Chromosome1	921258	G	-	T	T	T	T	T	T	T	T	SNP		R1	Intergenic	BBM_01g02545	prev_gene(918347-920621)[<-(637)]	(-)	(+)	next_gene(922012-925656)[(754)-->]	BBM_01g02550
Chromosome1	922950	T	-	C	C	C	C	C	C	C	C	SNP	SYN	R1	CDS	BBM_01g02550	trans_orient:+	loc_in_cds:939	codon_pos:3	pep:D->D	Asp-313-Asp
Chromosome1	937807	C	-	T	T	T	T	T	T	T	T	SNP	NSY	R1	CDS	BBM_01g02585	trans_orient:+	loc_in_cds:1793	codon_pos:2	pep:A->V	Ala-598-Val
Chromosome1	939780	C	-	A	QUAL	QUAL	QUAL	QUAL	QUAL	QUAL	A	SNP*		R1	Intergenic	BBM_01g02591	prev_gene(939489-939719)[<-(61)]	(+)	(+)	next_gene(940439-941982)[(659)-->]	BBM_01g02595
Chromosome1	939884	T	-	C	QUAL	C	C	QUAL	C	QUAL	C	SNP*		R1	Intergenic	BBM_01g02591	prev_gene(939489-939719)[<-(165)]	(+)	(+)	next_gene(940439-941982)[(555)-->]	BBM_01g02595
Chromosome1	939949	C	-	T	QUAL	T	T	T	T	T	T	SNP*		R1	Intergenic	BBM_01g02591	prev_gene(939489-939719)[<-(230)]	(+)	(+)	next_gene(940439-941982)[(490)-->]	BBM_01g02595
Chromosome1	939997	T	-	C	QUAL	C	C	C	C	C	C	SNP*		R1	Intergenic	BBM_01g02591	prev_gene(939489-939719)[<-(278)]	(+)	(+)	next_gene(940439-941982)[(442)-->]	BBM_01g02595
Chromosome1	950243	C	-	A	A	A	A	A	A	A	A	SNP		R1	Intergenic	BBM_01g02625	prev_gene(947461-950029)[<-(214)]	(+)	(+)	next_gene(950498-951632)[(255)-->]	BBM_01g02630
Chromosome1	952374	G	-	A	A	A	A	A	A	A	A	SNP	SYN	R1	CDS	BBM_01g02635	trans_orient:-	loc_in_cds:1317	codon_pos:3	pep:S->S	Ser-439-Ser
Chromosome1	958642	G	-	-	-	-	-	A	-	-	A	SNP	SYN	Unic	CDS	BBM_01g02655	trans_orient:+	loc_in_cds:912	codon_pos:3	pep:L->L	Leu-304-Leu
Chromosome1	961570	T	-	G	G	G	G	G	G	G	G	SNP		R1	Intergenic	BBM_01g02660	prev_gene(960988-961425)[<-(145)]	(+)	(+)	next_gene(961655-965108)[(85)-->]	BBM_01g02670
Chromosome1	962057	G	-	A	A	A	A	A	A	A	A	SNP	NSY	R1	CDS	BBM_01g02670	trans_orient:+	loc_in_cds:362	codon_pos:2	pep:S->N	Ser-121-Asn
Chromosome1	971381	T	-	A	A	A	A	A	A	A	A	SNP		R1	Intergenic	BBM_01g02690	prev_gene(969889-971135)[<-(246)]	(-)	(-)	next_gene(972013-972563)[(632)-->]	BBM_01g02695
Chromosome1	974941	T	-	C	C	C	C	C	C	C	C	SNP	NSY	R1	CDS	BBM_01g02705	trans_orient:-	loc_in_cds:569	codon_pos:2	pep:D->G	Asp-190-Gly
Chromosome1	1015671	G	-	A	A	A	A	A	A	A	A	SNP	SYN	R1	CDS	BBM_01g02805	trans_orient:-	loc_in_cds:1065	codon_pos:3	pep:G->G	Gly-355-Gly
Chromosome1	1019768	A	-	G	G	G	G	G	G	G	G	SNP		R1	p5UTR	BBM_01g02820	-
Chromosome1	1020903	T	-	C	QUAL	C	C	C	C	C	C	SNP*		R1	intron	BBM_01g02825	+
Chromosome1	1021024	A	-	G	QUAL	G	G	G	G	G	G	SNP*		R1	intron	BBM_01g02825	+
Chromosome1	1023105	C	-	A	A	A	A	A	A	A	A	SNP		R1	Intergenic	BBM_01g02825	prev_gene(1020006-1022032)[<-(1073)]	(+)	(+)	next_gene(1023198-1024627)[(93)-->]	BBM_01g02830
Chromosome1	1039692	G	-	T	T	T	T	T	T	T	T	SNP	NSY	R1	CDS	BBM_01g02870	trans_orient:-	loc_in_cds:28	codon_pos:1	pep:L->I	Leu-10-Ile
Chromosome1	1049019	C	-	T	T	T	T	T	T	T	T	SNP		R1	Intergenic	BBM_01g02890	prev_gene(1047389-1048957)[<-(62)]	(+)	(+)	next_gene(1049773-1051308)[(754)-->]	BBM_01g02895
Chromosome1	1080459	A	-	G	G	G	G	G	G	G	G	SNP	NSY	R1	CDS	BBM_01g02970	trans_orient:-	loc_in_cds:1730	codon_pos:2	pep:V->A	Val-577-Ala
Chromosome1	1080485	G	-	A	A	A	A	A	A	A	A	SNP	SYN	R1	CDS	BBM_01g02970	trans_orient:-	loc_in_cds:1704	codon_pos:3	pep:L->L	Leu-568-Leu
Chromosome1	1093198	C	-	-	-	A	-	-	-	-	A	SNP	NSY	Unic	CDS	BBM_01g03000	trans_orient:+	loc_in_cds:1031	codon_pos:2	pep:S->Y	Ser-344-Tyr
Chromosome1	1110058	G	-	-	-	A	-	-	-	-	A	SNP	NSY	Unic	CDS	BBM_01g03030	trans_orient:-	loc_in_cds:1061	codon_pos:2	pep:S->L	Ser-354-Leu
Chromosome1	1127957	A	-	G	G	G	G	G	G	G	G	SNP	NSY	R1	CDS	BBM_01g03070	trans_orient:+	loc_in_cds:415	codon_pos:1	pep:T->A	Thr-139-Ala
Chromosome1	1128020	A	-	G	G	G	G	G	G	G	G	SNP	NSY	R1	CDS	BBM_01g03070	trans_orient:+	loc_in_cds:478	codon_pos:1	pep:T->A	Thr-160-Ala
Chromosome1	1141416	A	-	G	G	G	G	G	G	G	G	SNP		R1	Intergenic	BBM_01g03105	prev_gene(1140639-1141357)[<-(59)]	(-)	(+)	next_gene(1141676-1144720)[(260)-->]	BBM_01g03110
Chromosome1	1153963	G	-	A	A	A	A	A	A	A	A	SNP	SYN	R1	CDS	BBM_01g03140	trans_orient:-	loc_in_cds:159	codon_pos:3	pep:F->F	Phe-53-Phe
Chromosome1	1154837	A	-	G	G	G	G	G	G	G	G	SNP	SYN	R1	CDS	BBM_01g03145	trans_orient:-	loc_in_cds:859	codon_pos:1	pep:L->L	Leu-287-Leu
Chromosome1	1155516	T	-	C	C	C	C	C	C	C	C	SNP	SYN	R1	CDS	BBM_01g03145	trans_orient:-	loc_in_cds:180	codon_pos:3	pep:V->V	Val-60-Val
Chromosome1	1157596	T	-	C	C	C	C	C	C	C	C	SNP	SYN	R1	CDS	BBM_01g03155	trans_orient:-	loc_in_cds:1587	codon_pos:3	pep:E->E	Glu-529-Glu
Chromosome1	1180626	T	-	C	C	C	C	C	C	C	C	SNP		R1	Intergenic	BBM_01g03215	prev_gene(1178341-1180453)[<-(173)]	(+)	(-)	next_gene(1180823-1182206)[(197)-->]	BBM_01g03220
Chromosome1	1257252	C	-	T	T	T	T	T	T	T	T	SNP	SYN	R1	CDS	BBM_01g03435	trans_orient:-	loc_in_cds:1317	codon_pos:3	pep:G->G	Gly-439-Gly
Chromosome1	1267688	C	-	T	QUAL	QUAL	T	QUAL	QUAL	QUAL	T	SNP*	SYN	R1	CDS	BBM_01g03455	trans_orient:+	loc_in_cds:999	codon_pos:3	pep:D->D	Asp-333-Asp
Chromosome1	1278869	G	-	A	A	A	A	A	A	A	A	SNP	SYN	R1	CDS	BBM_01g03485	trans_orient:-	loc_in_cds:2046	codon_pos:3	pep:H->H	His-682-His
Chromosome1	1279670	A	-	G	G	G	G	G	G	G	G	SNP	SYN	R1	CDS	BBM_01g03485	trans_orient:-	loc_in_cds:1245	codon_pos:3	pep:P->P	Pro-415-Pro
Chromosome1	1283102	G	-	A	A	A	A	A	A	A	A	SNP	SYN	R1	CDS	BBM_01g03495	trans_orient:-	loc_in_cds:1920	codon_pos:3	pep:I->I	Ile-640-Ile
Chromosome1	1285927	G	-	A	A	A	A	A	A	A	A	SNP	SYN	R1	CDS	BBM_01g03500	trans_orient:-	loc_in_cds:1404	codon_pos:3	pep:N->N	Asn-468-Asn
Chromosome1	1291703	G	-	A	A	A	A	A	A	A	A	SNP		R1	Intergenic	BBM_01g03505	prev_gene(1288015-1291275)[<-(428)]	(-)	(+)	next_gene(1291849-1294911)[(146)-->]	BBM_01g03510
Chromosome1	1296652	C	-	T	T	T	T	T	T	T	T	SNP		R1	Intergenic	BBM_01g03513	prev_gene(1296228-1296446)[<-(206)]	(-)	(+)	next_gene(1297889-1299501)[(1237)-->]	BBM_01g03515
Chromosome2	9401	T	-	C	C	C	C	C	C	C	C	SNP		R1	intron	BBM_02g00035	+
Chromosome2	28226	A	-	G	G	G	G	G	G	G	G	SNP	SYN	R1	CDS	BBM_02g00105	trans_orient:-	loc_in_cds:813	codon_pos:3	pep:S->S	Ser-271-Ser
Chromosome2	32062	A	-	C	QUAL	QUAL	QUAL	QUAL	QUAL	QUAL	C	SNP*		R1	p3UTR	BBM_02g00110	+
Chromosome2	60206	G	-	-	-	T	-	-	-	-	T	SNP		Unic	intron	BBM_02g00175	-
Chromosome2	78360	G	-	A	A	A	A	A	A	A	A	SNP		R1	Intergenic	BBM_02g00215	prev_gene(74953-78246)[<-(114)]	(-)	(-)	next_gene(78406-80010)[(46)-->]	BBM_02g00220
Chromosome2	89621	A	-	QUAL	QUAL	G	G	G	G	G	G	SNP*		R1	intron	BBM_02g00260	+
Chromosome2	89655	T	-	QUAL	QUAL	C	C	C	C	C	C	SNP*		R1	intron	BBM_02g00260	+
Chromosome2	91782	G	-	A	A	A	A	A	A	A	A	SNP	SYN	R1	CDS	BBM_02g00261	trans_orient:-	loc_in_cds:1020	codon_pos:3	pep:H->H	His-340-His
Chromosome2	95118	C	-	A	A	A	A	A	A	A	A	SNP	SYN	R1	CDS	BBM_02g00270	trans_orient:+	loc_in_cds:390	codon_pos:3	pep:P->P	Pro-130-Pro
Chromosome2	95229	A	-	G	G	G	G	G	G	G	G	SNP		R1	intron	BBM_02g00270	+
Chromosome2	102788	C	-	T	T	T	T	T	T	T	T	SNP		R1	p3UTR	BBM_02g00290	-
Chromosome2	104782	G	-	C	C	C	C	C	C	C	C	SNP	NSY	R1	CDS	BBM_02g00295	trans_orient:+	loc_in_cds:158	codon_pos:2	pep:G->A	Gly-53-Ala
Chromosome2	108892	G	-	A	A	A	A	A	A	A	A	SNP		R1	Intergenic	BBM_02g00305	prev_gene(107095-108846)[<-(46)]	(+)	(+)	next_gene(108905-109647)[(13)-->]	BBM_02g00306
Chromosome2	109182	G	-	A	A	A	A	A	A	A	A	SNP	SYN	R1	CDS	BBM_02g00306	trans_orient:+	loc_in_cds:237	codon_pos:3	pep:A->A	Ala-79-Ala
Chromosome2	114898	G	-	T	T	-	T	T	T	T	T	SNP	NSY	Pol	CDS	BBM_02g00325	trans_orient:+	loc_in_cds:967	codon_pos:1	pep:D->Y	Asp-323-Tyr
Chromosome2	116058	G	-	A	A	A	A	A	A	A	A	SNP	SYN	R1	CDS	BBM_02g00330	trans_orient:-	loc_in_cds:1909	codon_pos:1	pep:L->L	Leu-637-Leu
Chromosome2	118656	G	-	A	A	A	A	A	A	A	A	SNP		R1	p5UTR	BBM_02g00330	-
Chromosome2	121297	C	-	T	T	T	T	T	T	T	T	SNP		R1	Intergenic	BBM_02g00335	prev_gene(119114-121158)[<-(139)]	(-)	(-)	next_gene(121393-121989)[(96)-->]	BBM_02g00340
Chromosome2	132546	C	-	T	QUAL	T	T	T	T	T	T	SNP*		R1	Intergenic	BBM_02g00380	prev_gene(130994-131977)[<-(569)]	(+)	(+)	next_gene(132842-133597)[(296)-->]	BBM_02g00385
Chromosome2	141188	G	-	A	A	A	A	A	A	A	A	SNP	SYN	R1	CDS	BBM_02g00415	trans_orient:+	loc_in_cds:1761	codon_pos:3	pep:R->R	Arg-587-Arg
Chromosome2	157583	C	-	-	-	-	-	-	-	T	T	SNP		Unic	intron	BBM_02g00465	-
Chromosome2	174060	G	-	A	QUAL	A	A	A	A	A	A	SNP*		R1	intron	BBM_02g00511	-
Chromosome2	209945	T	-	QUAL	QUAL	C	C	C	C	QUAL	C	SNP*	SYN	R1	CDS	BBM_02g00600	trans_orient:+	loc_in_cds:4314	codon_pos:3	pep:L->L	Leu-1438-Leu
Chromosome2	222069	C	-	T	T	T	T	T	T	T	T	SNP	SYN	R1	CDS	BBM_02g00630	trans_orient:-	loc_in_cds:2229	codon_pos:3	pep:A->A	Ala-743-Ala
Chromosome2	228180	C	-	G	G	G	G	G	G	G	G	SNP		R1	Intergenic	BBM_02g00632	prev_gene(226812-227987)[<-(193)]	(+)	(+)	next_gene(228285-228925)[(105)-->]	BBM_02g00640
Chromosome2	229525	T	-	A	A	A	A	A	A	A	A	SNP	NSY	R1	CDS	BBM_02g00645	trans_orient:+	loc_in_cds:460	codon_pos:1	pep:L->I	Leu-154-Ile
Chromosome2	252171	G	-	A	A	A	A	A	A	A	A	SNP		R1	intron	BBM_02g00700	+
Chromosome2	259383	T	-	C	C	C	C	C	C	C	C	SNP	NSY	R1	CDS	BBM_02g00710	trans_orient:-	loc_in_cds:181	codon_pos:1	pep:M->V	Met-61-Val
Chromosome2	261244	G	-	A	QUAL	A	A	A	A	A	A	SNP*	NSY	R1	CDS	BBM_02g00720	trans_orient:-	loc_in_cds:1400	codon_pos:2	pep:T->I	Thr-467-Ile
Chromosome2	274957	C	-	T	T	T	T	T	T	T	T	SNP	SYN	R1	CDS	BBM_02g00735	trans_orient:-	loc_in_cds:810	codon_pos:3	pep:T->T	Thr-270-Thr
Chromosome2	276246	G	-	A	A	A	A	A	A	A	A	SNP	NSY	R1	CDS	BBM_02g00740	trans_orient:+	loc_in_cds:210	codon_pos:3	pep:M->I	Met-70-Ile
Chromosome2	288652	T	-	C	C	C	C	C	C	C	C	SNP		R1	intron	BBM_02g00765	+
Chromosome2	292995	T	-	-	C	-	-	-	-	-	C	SNP	NSY	Unic	CDS	BBM_02g00780	trans_orient:+	loc_in_cds:731	codon_pos:2	pep:F->S	Phe-244-Ser
Chromosome2	328193	G	-	A,C	C	-	-	-	QUAL	QUAL	A,C	Unc*		Pol	intron	BBM_02g00890	-
Chromosome2	335190	G	-	-	-	T	-	-	-	-	T	SNP	NSY	Unic	CDS	BBM_02g00905	trans_orient:+	loc_in_cds:2810	codon_pos:2	pep:R->M	Arg-937-Met
Chromosome2	344464	C	-	T	T	T	T	T	T	T	T	SNP	SYN	R1	CDS	BBM_02g00935	trans_orient:+	loc_in_cds:294	codon_pos:3	pep:S->S	Ser-98-Ser
Chromosome2	372803	T	-	-	-	C	-	-	-	-	C	SNP	NSY	Unic	CDS	BBM_02g01030	trans_orient:+	loc_in_cds:125	codon_pos:2	pep:L->S	Leu-42-Ser
Chromosome2	372867	A	-	-	-	-	T	-	-	-	T	SNP	NSY	Unic	CDS	BBM_02g01030	trans_orient:+	loc_in_cds:189	codon_pos:3	pep:K->N	Lys-63-Asn
Chromosome2	374977	C	-	T	T	T	T	T	T	T	T	SNP		R1	intron	BBM_02g01035	+
Chromosome2	398702	A	-	G	G	G	G	G	G	G	G	SNP		R1	p3UTR	BBM_02g01095	+
Chromosome2	399241	A	-	G	G	G	G	G	G	G	G	SNP	NSY	R1	CDS	BBM_02g01100	trans_orient:+	loc_in_cds:211	codon_pos:1	pep:T->A	Thr-71-Ala
Chromosome2	402364	C	-	T	-	-	-	-	-	-	T	SNP	SYN	Unic	CDS	BBM_02g01115	trans_orient:-	loc_in_cds:273	codon_pos:3	pep:P->P	Pro-91-Pro
Chromosome2	411358	T	-	G	G	G	G	G	G	G	G	SNP	SYN	R1	CDS	BBM_02g01150	trans_orient:-	loc_in_cds:1572	codon_pos:3	pep:V->V	Val-524-Val
Chromosome2	411484	T	-	G	G	G	G	G	G	G	G	SNP	SYN	R1	CDS	BBM_02g01150	trans_orient:-	loc_in_cds:1446	codon_pos:3	pep:T->T	Thr-482-Thr
Chromosome2	411562	G	-	T	T	T	T	T	T	T	T	SNP	SYN	R1	CDS	BBM_02g01150	trans_orient:-	loc_in_cds:1368	codon_pos:3	pep:P->P	Pro-456-Pro
Chromosome2	419049	C	-	T	T	T	T	T	T	T	T	SNP		R1	p5UTR	BBM_02g01170	+
Chromosome2	424490	G	-	A	A	A	A	A	A	A	A	SNP		R1	intron	BBM_02g01185	-
Chromosome2	440163	A	-	C	QUAL	C	C	C	C	C	C	SNP*		R1	Intergenic	BBM_02g01230	prev_gene(437956-439815)[<-(348)]	(-)	(-)	next_gene(440441-446214)[(278)-->]	BBM_02g01235
Chromosome2	446356	C	-	T	T	T	T	T	T	T	T	SNP	SYN	R1	CDS	BBM_02g01240	trans_orient:+	loc_in_cds:33	codon_pos:3	pep:Y->Y	Tyr-11-Tyr
Chromosome2	448530	T	-	G	G	G	G	G	G	G	G	SNP		R1	Intergenic	BBM_02g01240	prev_gene(446232-448249)[<-(281)]	(+)	(-)	next_gene(448679-450460)[(149)-->]	BBM_02g01245
Chromosome2	456029	C	-	T	T	T	T	T	T	T	T	SNP	NSY	R1	CDS	BBM_02g01260	trans_orient:-	loc_in_cds:1331	codon_pos:2	pep:G->E	Gly-444-Glu
Chromosome2	461631	A	-	G	G	G	G	G	G	G	G	SNP	SYN	R1	CDS	BBM_02g01275	trans_orient:-	loc_in_cds:669	codon_pos:3	pep:R->R	Arg-223-Arg
Chromosome2	463461	T	-	C	QUAL	C	C	C	C	C	C	SNP*	SYN	R1	CDS	BBM_02g01290	trans_orient:+	loc_in_cds:171	codon_pos:3	pep:D->D	Asp-57-Asp
Chromosome2	463580	A	-	G	G	G	G	G	G	G	G	SNP	NSY	R1	CDS	BBM_02g01290	trans_orient:+	loc_in_cds:290	codon_pos:2	pep:K->R	Lys-97-Arg
Chromosome2	465766	A	-	C	C	C	C	C	C	C	C	SNP	NSY	R1	CDS	BBM_02g01290	trans_orient:+	loc_in_cds:2476	codon_pos:1	pep:S->R	Ser-826-Arg
Chromosome2	466974	A	-	G	G	G	G	G	G	G	G	SNP	SYN	R1	CDS	BBM_02g01295	trans_orient:-	loc_in_cds:2055	codon_pos:3	pep:P->P	Pro-685-Pro
Chromosome2	469723	A	-	G	G	G	G	G	G	G	G	SNP		R1	Intergenic	BBM_02g01295	prev_gene(466761-469318)[<-(405)]	(-)	(+)	next_gene(469812-472908)[(89)-->]	BBM_02g01305
Chromosome2	476353	T	-	G	G	G	G	G	G	G	G	SNP	NSY	R1	CDS	BBM_02g01325	trans_orient:-	loc_in_cds:475	codon_pos:1	pep:K->Q	Lys-159-Gln
Chromosome2	513440	C	-	QUAL	QUAL	T	T	T	T	T	T	SNP*	NSY	R1	CDS	BBM_02g01450	trans_orient:-	loc_in_cds:8119	codon_pos:1	pep:A->T	Ala-2707-Thr
Chromosome2	521901	G	-	A	A	A	A	A	A	A	A	SNP		R1	p5UTR	BBM_02g01450	-
Chromosome2	522385	G	-	A	A	A	A	A	A	A	A	SNP	SYN	R1	CDS	BBM_02g01455	trans_orient:+	loc_in_cds:216	codon_pos:3	pep:S->S	Ser-72-Ser
Chromosome2	536289	C	-	A	A	A	A	A	A	A	A	SNP	NSY	R1	CDS	BBM_02g01466	trans_orient:-	loc_in_cds:6333	codon_pos:3	pep:E->D	Glu-2111-Asp
Chromosome2	543276	C	-	T	T	T	T	T	T	T	T	SNP	NSY	R1	CDS	BBM_02g01480	trans_orient:-	loc_in_cds:37	codon_pos:1	pep:V->I	Val-13-Ile
Chromosome2	545953	G	-	A	A	A	A	A	A	A	A	SNP	NSY	R1	CDS	BBM_02g01490	trans_orient:+	loc_in_cds:1028	codon_pos:2	pep:R->K	Arg-343-Lys
Chromosome2	545980	C	-	T	T	T	T	T	T	T	T	SNP	NSY	R1	CDS	BBM_02g01490	trans_orient:+	loc_in_cds:1055	codon_pos:2	pep:P->L	Pro-352-Leu
Chromosome2	548390	A	-	G	G	G	G	G	G	G	G	SNP	NSY	R1	CDS	BBM_02g01505	trans_orient:-	loc_in_cds:464	codon_pos:2	pep:I->T	Ile-155-Thr
Chromosome2	560796	T	-	C	QUAL	C	C	C	C	C	C	SNP*	SYN	R1	CDS	BBM_02g01541	trans_orient:-	loc_in_cds:1170	codon_pos:3	pep:Q->Q	Gln-390-Gln
Chromosome2	562863	C	-	T	T	-	T	T	T	T	T	SNP		Pol	p5UTR	BBM_02g01542	+
Chromosome2	604103	T	-	C	C	C	C	C	C	C	C	SNP	SYN	R1	CDS	BBM_02g01669	trans_orient:+	loc_in_cds:159	codon_pos:3	pep:Y->Y	Tyr-53-Tyr
Chromosome2	617026	A	-	G	G	-	G	G	G	G	G	SNP	SYN	Pol	CDS	BBM_02g01720	trans_orient:+	loc_in_cds:420	codon_pos:3	pep:A->A	Ala-140-Ala
Chromosome2	622525	G	-	A	A	A	A	A	A	A	A	SNP	NSY	R1	CDS	BBM_02g01735	trans_orient:+	loc_in_cds:2423	codon_pos:2	pep:S->N	Ser-808-Asn
Chromosome2	626080	T	-	C	C	C	C	C	C	C	C	SNP	NSY	R1	CDS	BBM_02g01740	trans_orient:+	loc_in_cds:1117	codon_pos:1	pep:S->P	Ser-373-Pro
Chromosome2	659008	A	-	QUAL	QUAL	G	G	G	G	G	G	SNP*	NSY	R1	CDS	BBM_02g01825	trans_orient:-	loc_in_cds:3137	codon_pos:2	pep:I->T	Ile-1046-Thr
Chromosome2	659434	C	-	QUAL	QUAL	T	T	T	T	QUAL	T	SNP*	NSY	R1	CDS	BBM_02g01825	trans_orient:-	loc_in_cds:2711	codon_pos:2	pep:C->Y	Cys-904-Tyr
Chromosome2	660809	C	-	T	T	T	T	T	T	T	T	SNP	NSY	R1	CDS	BBM_02g01825	trans_orient:-	loc_in_cds:1336	codon_pos:1	pep:D->N	Asp-446-Asn
Chromosome2	666463	C	-	A	A	A	A	A	A	A	A	SNP		R1	intron	BBM_02g01836	-
Chromosome2	690961	C	-	T	T	T	T	T	T	T	T	SNP	NSY	R1	CDS	BBM_02g01920	trans_orient:-	loc_in_cds:2713	codon_pos:1	pep:A->T	Ala-905-Thr
Chromosome2	700237	C	-	QUAL	T	T	T	T	T	T	T	SNP*		R1	Intergenic	BBM_02g01945	prev_gene(697401-699029)[<-(1208)]	(+)	(-)	next_gene(700266-703571)[(29)-->]	BBM_02g01950
Chromosome2	707626	T	-	C	C	C	C	C	C	C	C	SNP	SYN	R1	CDS	BBM_02g01960	trans_orient:-	loc_in_cds:3141	codon_pos:3	pep:L->L	Leu-1047-Leu
Chromosome2	722319	G	-	A	QUAL	A	A	A	A	A	A	SNP*		R1	Intergenic	BBM_02g01981	prev_gene(719264-721842)[<-(477)]	(-)	(-)	next_gene(722567-724908)[(248)-->]	BBM_02g02000
Chromosome2	726153	A	-	G	G	G	G	G	G	G	G	SNP	NSY	R1	CDS	BBM_02g02010	trans_orient:-	loc_in_cds:1550	codon_pos:2	pep:V->A	Val-517-Ala
Chromosome2	734734	A	-	G	G	G	G	G	G	G	G	SNP	NSY	R1	CDS	BBM_02g02025	trans_orient:+	loc_in_cds:2816	codon_pos:2	pep:E->G	Glu-939-Gly
Chromosome2	743070	T	-	C	-	-	-	-	-	-	C	SNP		Unic	Intergenic	BBM_02g02045	prev_gene(739410-743066)[<-(4)]	(+)	(-)	next_gene(743178-744993)[(108)-->]	BBM_02g02050
Chromosome2	746089	C	-	G	G	G	G	G	G	G	G	SNP	NSY	R1	CDS	BBM_02g02055	trans_orient:+	loc_in_cds:945	codon_pos:3	pep:C->W	Cys-315-Trp
Chromosome2	757349	G	-	T	T	T	T	T	T	T	T	SNP	NSY	R1	CDS	BBM_02g02095	trans_orient:-	loc_in_cds:1319	codon_pos:2	pep:T->N	Thr-440-Asn
Chromosome2	757519	G	-	A	A	A	A	A	A	A	A	SNP	SYN	R1	CDS	BBM_02g02095	trans_orient:-	loc_in_cds:1149	codon_pos:3	pep:S->S	Ser-383-Ser
Chromosome2	771968	A	-	G	G	G	G	G	G	G	G	SNP	NSY	R1	CDS	BBM_02g02120	trans_orient:+	loc_in_cds:2737	codon_pos:1	pep:M->V	Met-913-Val
Chromosome2	772411	T	-	C	C	C	C	C	C	C	C	SNP	SYN	R1	CDS	BBM_02g02120	trans_orient:+	loc_in_cds:3180	codon_pos:3	pep:C->C	Cys-1060-Cys
Chromosome2	777938	T	-	C	C	C	C	C	C	C	C	SNP	NSY	R1	CDS	BBM_02g02150	trans_orient:+	loc_in_cds:452	codon_pos:2	pep:V->A	Val-151-Ala
Chromosome2	795617	G	-	A	A	A	A	A	A	A	A	SNP	NSY	R1	CDS	BBM_02g02206	trans_orient:-	loc_in_cds:2729	codon_pos:2	pep:T->I	Thr-910-Ile
Chromosome2	817137	G	-	A	A	A	A	A	A	A	A	SNP		R1	p5UTR	BBM_02g02275	-
Chromosome2	823467	T	-	C	C	C	C	C	C	C	C	SNP	SYN	R1	CDS*	BBM_02g02300	trans_orient:-	loc_in_cds:21	codon_pos:3	pep:S->S	Ser-7-Ser
Chromosome2	863390	C	-	T	T	T	T	T	T	T	T	SNP		R1	Intergenic	BBM_02g02410	prev_gene(858329-863371)[<-(19)]	(-)	(-)	next_gene(863937-865076)[(547)-->]	BBM_02g02415
Chromosome2	886988	A	-	-	-	G	-	-	-	-	G	SNP	NSY	Unic	CDS	BBM_02g02490	trans_orient:-	loc_in_cds:2543	codon_pos:2	pep:V->A	Val-848-Ala
Chromosome2	890623	G	-	A	A	A	A	A	A	A	A	SNP	SYN	R1	CDS	BBM_02g02500	trans_orient:-	loc_in_cds:1716	codon_pos:3	pep:S->S	Ser-572-Ser
Chromosome2	913727	G	-	A	A	A	A	A	A	A	A	SNP	NSY	R1	CDS	BBM_02g02575	trans_orient:+	loc_in_cds:3058	codon_pos:1	pep:V->I	Val-1020-Ile
Chromosome2	922398	A	-	G	G	-	G	G	G	G	G	SNP	NSY	Pol	CDS	BBM_02g02600	trans_orient:+	loc_in_cds:1189	codon_pos:1	pep:N->D	Asn-397-Asp
Chromosome2	926748	C	-	T	QUAL	T	T	T	T	T	T	SNP*	NSY	R1	CDS	BBM_02g02607	trans_orient:-	loc_in_cds:154	codon_pos:1	pep:A->T	Ala-52-Thr
Chromosome2	930871	C	-	T	T	T	T	T	T	T	T	SNP	SYN	R1	CDS	BBM_02g02608	trans_orient:+	loc_in_cds:3474	codon_pos:3	pep:V->V	Val-1158-Val
Chromosome2	986167	G	-	A	A	A	A	A	A	A	A	SNP	SYN	R1	CDS	BBM_02g02800	trans_orient:+	loc_in_cds:903	codon_pos:3	pep:G->G	Gly-301-Gly
Chromosome2	988810	A	-	T	T	T	T	T	T	T	T	SNP	NSY	R1	CDS	BBM_02g02805	trans_orient:-	loc_in_cds:602	codon_pos:2	pep:I->N	Ile-201-Asn
Chromosome2	991885	G	-	A	A	A	A	A	A	A	A	SNP	NSY	R1	CDS	BBM_02g02810	trans_orient:+	loc_in_cds:1996	codon_pos:1	pep:A->T	Ala-666-Thr
Chromosome2	992679	G	-	A	A	A	A	A	A	A	A	SNP		R1	Intergenic	BBM_02g02810	prev_gene(989890-992664)[<-(15)]	(+)	(-)	next_gene(992685-993609)[(6)-->]	BBM_02g02811
Chromosome2	1003103	A	-	-	-	T	-	-	-	-	T	SNP	SYN	Unic	CDS	BBM_02g02840	trans_orient:-	loc_in_cds:372	codon_pos:3	pep:T->T	Thr-124-Thr
Chromosome2	1032728	T	-	C	C	-	C	C	C	C	C	SNP	NSY	Pol	CDS	BBM_02g02940	trans_orient:-	loc_in_cds:1856	codon_pos:2	pep:H->R	His-619-Arg
Chromosome2	1051883	T	-	G	G	G	G	G	G	G	G	SNP		R1	p5UTR	BBM_02g02990	+
Chromosome2	1052035	A	-	G	G	G	G	G	G	G	G	SNP	SYN	R1	CDS	BBM_02g02990	trans_orient:+	loc_in_cds:135	codon_pos:3	pep:K->K	Lys-45-Lys
Chromosome2	1054878	A	-	-	-	C	-	-	-	-	C	SNP	SYN	Unic	CDS	BBM_02g03000	trans_orient:-	loc_in_cds:2667	codon_pos:3	pep:S->S	Ser-889-Ser
Chromosome2	1057208	C	-	T	T	T	T	T	T	T	T	SNP	NSY	R1	CDS	BBM_02g03000	trans_orient:-	loc_in_cds:418	codon_pos:1	pep:E->K	Glu-140-Lys
Chromosome2	1061756	A	-	G	G	G	G	G	G	G	G	SNP		R1	intron	BBM_02g03010	+
Chromosome2	1061909	T	-	C	C	C	C	C	C	C	C	SNP	SYN	R1	CDS	BBM_02g03010	trans_orient:+	loc_in_cds:2286	codon_pos:3	pep:S->S	Ser-762-Ser
Chromosome2	1062104	A	-	T	T	T	T	T	T	T	T	SNP		R1	intron	BBM_02g03010	+
Chromosome2	1078349	C	-	T	T	T	T	T	T	T	T	SNP	NSY	R1	CDS	BBM_02g03060	trans_orient:+	loc_in_cds:347	codon_pos:2	pep:T->I	Thr-116-Ile
Chromosome2	1081246	G	-	A	A	A	A	A	A	A	A	SNP	NSY	R1	CDS	BBM_02g03065	trans_orient:-	loc_in_cds:535	codon_pos:1	pep:P->S	Pro-179-Ser
Chromosome2	1086201	C	-	T	T	T	T	T	T	T	T	SNP	NSY	R1	CDS	BBM_02g03080	trans_orient:-	loc_in_cds:329	codon_pos:2	pep:G->D	Gly-110-Asp
Chromosome2	1088216	T	-	A	QUAL	A	A	A	A	A	A	SNP*	NSY	R1	CDS	BBM_02g03085	trans_orient:-	loc_in_cds:19	codon_pos:1	pep:M->L	Met-7-Leu
Chromosome2	1096931	A	-	G	G	G	G	G	G	G	G	SNP	NSY	R1	CDS	BBM_02g03110	trans_orient:+	loc_in_cds:693	codon_pos:3	pep:I->M	Ile-231-Met
Chromosome2	1098671	G	-	T	QUAL	T	T	T	T	T	T	SNP*	SYN	R1	CDS	BBM_02g03115	trans_orient:-	loc_in_cds:672	codon_pos:3	pep:L->L	Leu-224-Leu
Chromosome2	1101108	C	-	-	-	-	T	-	-	-	T	SNP	NSY	Unic	CDS	BBM_02g03120	trans_orient:+	loc_in_cds:940	codon_pos:1	pep:R->C	Arg-314-Cys
Chromosome2	1102237	G	-	A	A	A	A	A	A	A	A	SNP		R1	Intergenic	BBM_02g03125	prev_gene(1101627-1102087)[<-(150)]	(+)	(+)	next_gene(1102316-1103014)[(79)-->]	BBM_02g03126
Chromosome2	1110392	A	-	G	G	G	G	G	G	G	G	SNP		R1	Intergenic	BBM_02g03140	prev_gene(1108914-1110343)[<-(49)]	(+)	(+)	next_gene(1110496-1111032)[(104)-->]	BBM_02g03145
Chromosome2	1111598	A	-	G	G	G	G	G	G	G	G	SNP	NSY	R1	CDS	BBM_02g03150	trans_orient:-	loc_in_cds:1495	codon_pos:1	pep:Y->H	Tyr-499-His
Chromosome2	1117167	A	-	G	G	G	G	G	G	G	G	SNP	SYN	R1	CDS	BBM_02g03165	trans_orient:+	loc_in_cds:201	codon_pos:3	pep:V->V	Val-67-Val
Chromosome2	1126367	G	-	A	A	A	A	A	A	A	A	SNP		R1	intron	BBM_02g03185	+
Chromosome2	1138378	C	-	T	T	T	T	T	T	T	T	SNP	SYN	R1	CDS	BBM_02g03225	trans_orient:+	loc_in_cds:108	codon_pos:3	pep:S->S	Ser-36-Ser
Chromosome2	1144228	A	-	T	QUAL	T	T	T	T	T	T	SNP*	NSY	R1	CDS	BBM_02g03255	trans_orient:+	loc_in_cds:118	codon_pos:1	pep:N->Y	Asn-40-Tyr
Chromosome2	1145067	A	-	G	G	G	G	G	G	G	G	SNP		R1	p3UTR	BBM_02g03260	-
Chromosome2	1150647	C	-	T	T	T	T	T	T	T	T	SNP	NSY	R1	CDS	BBM_02g03270	trans_orient:-	loc_in_cds:1927	codon_pos:1	pep:V->I	Val-643-Ile
Chromosome2	1162170	T	-	C	C	C	C	C	C	C	C	SNP	SYN	R1	CDS	BBM_02g03305	trans_orient:-	loc_in_cds:1653	codon_pos:3	pep:E->E	Glu-551-Glu
Chromosome2	1167604	T	-	C	C	C	C	C	C	C	C	SNP	SYN	R1	CDS	BBM_02g03325	trans_orient:-	loc_in_cds:1533	codon_pos:3	pep:T->T	Thr-511-Thr
Chromosome2	1175184	A	-	C	C	C	C	C	C	C	C	SNP	NSY	R1	CDS	BBM_02g03340	trans_orient:-	loc_in_cds:892	codon_pos:1	pep:F->V	Phe-298-Val
Chromosome2	1189686	T	-	C	C	C	C	C	C	C	C	SNP		R1	Intergenic	BBM_02g03385	prev_gene(1188945-1189477)[<-(209)]	(+)	(-)	next_gene(1190402-1191782)[(716)-->]	BBM_02g03395
Chromosome2	1207347	T	-	C	QUAL	C	C	C	C	C	C	SNP*		R1	intron	BBM_02g03431	-
Chromosome2	1209536	C	-	T	T	T	T	T	T	T	T	SNP		R1	Intergenic	BBM_02g03445	prev_gene(1208536-1209288)[<-(248)]	(-)	(+)	next_gene(1209833-1211297)[(297)-->]	BBM_02g03450
Chromosome2	1210769	C	-	T	T	T	T	T	T	T	T	SNP	SYN	R1	CDS	BBM_02g03450	trans_orient:+	loc_in_cds:774	codon_pos:3	pep:D->D	Asp-258-Asp
Chromosome2	1216289	G	-	A	A	A	A	A	A	A	A	SNP	NSY	R1	CDS	BBM_02g03470	trans_orient:+	loc_in_cds:1018	codon_pos:1	pep:E->K	Glu-340-Lys
Chromosome2	1217854	T	-	-	-	C	-	-	-	-	C	SNP	NSY	Unic	CDS	BBM_02g03475	trans_orient:-	loc_in_cds:2012	codon_pos:2	pep:K->R	Lys-671-Arg
Chromosome2	1244661	C	-	A	A	A	A	A	A	A	A	SNP	NSY	R1	CDS	BBM_02g03535	trans_orient:-	loc_in_cds:516	codon_pos:3	pep:Q->H	Gln-172-His
Chromosome2	1257020	C	-	T	T	T	T	T	T	T	T	SNP		R1	p5UTR	BBM_02g03590	+
Chromosome2	1260570	C	-	T	T	-	T	T	T	T	T	SNP	NSY	Pol	CDS	BBM_02g03600	trans_orient:-	loc_in_cds:477	codon_pos:3	pep:M->I	Met-159-Ile
Chromosome2	1266160	C	-	A	A	A	A	A	A	A	A	SNP		R1	Intergenic	BBM_02g03620	prev_gene(1265384-1266037)[<-(123)]	(-)	(+)	next_gene(1267254-1267741)[(1094)-->]	BBM_02g03635
Chromosome2	1266984	G	-	A	QUAL	A	A	A	A	A	A	SNP*		R1	Intergenic	BBM_02g03620	prev_gene(1265384-1266037)[<-(947)]	(-)	(+)	next_gene(1267254-1267741)[(270)-->]	BBM_02g03635
Chromosome2	1270239	C	-	A	A	A	A	A	A	A	A	SNP		R1	intron	BBM_02g03645	+
Chromosome2	1291856	T	-	G	G	G	G	G	G	G	G	SNP	NSY	R1	CDS	BBM_02g03710	trans_orient:+	loc_in_cds:1761	codon_pos:3	pep:D->E	Asp-587-Glu
Chromosome2	1319044	C	-	T	T	T	T	T	T	T	T	SNP	NSY	R1	CDS	BBM_02g03760	trans_orient:+	loc_in_cds:113	codon_pos:2	pep:S->F	Ser-38-Phe
Chromosome2	1323896	A	-	G	G	G	G	G	G	G	G	SNP		R1	p5UTR	BBM_02g03770	+
Chromosome2	1327065	G	-	T	T	T	T	T	T	T	T	SNP		R1	p5UTR	BBM_02g03785	+
Chromosome2	1334199	G	-	T	T	T	T	T	T	T	T	SNP		R1	Intergenic	BBM_02g03801	prev_gene(1331656-1334184)[<-(15)]	(-)	(-)	next_gene(1334229-1334517)[(30)-->]	BBM_02g03802
Chromosome2	1340029	C	-	G,T	QUAL	-	-	-	QUAL	-	G,T	Unc*		Pol	Intergenic	BBM_02g03821	prev_gene(1336724-1340006)[<-(23)]	(+)	(-)	next_gene(1340785-1342234)[(756)-->]	BBM_02g03835
Chromosome2	1354157	T	-	C	C	C	C	C	C	C	C	SNP		R1	intron	BBM_02g03870	-
Chromosome2	1358483	A	-	-	-	G	-	-	-	-	G	SNP	SYN	Unic	CDS	BBM_02g03885	trans_orient:-	loc_in_cds:261	codon_pos:3	pep:G->G	Gly-87-Gly
Chromosome2	1360113	G	-	A	A	A	A	A	A	A	A	SNP	SYN	R1	CDS	BBM_02g03890	trans_orient:+	loc_in_cds:687	codon_pos:3	pep:P->P	Pro-229-Pro
Chromosome2	1364290	C	-	A	A	A	A	A	A	A	A	SNP	NSY	R1	CDS	BBM_02g03905	trans_orient:-	loc_in_cds:1717	codon_pos:1	pep:D->Y	Asp-573-Tyr
Chromosome2	1375585	T	-	G	G	G	G	G	G	G	G	SNP		R1	intron	BBM_02g03935	-
Chromosome2	1381034	G	-	T	T	T	T	T	T	T	T	SNP		R1	Intergenic	BBM_02g03950	prev_gene(1380193-1380939)[<-(95)]	(+)	(+)	next_gene(1381081-1381640)[(47)-->]	BBM_02g03955
Chromosome2	1391954	T	-	C	C	C	C	C	C	C	C	SNP		R1	Intergenic	BBM_02g03985	prev_gene(1390356-1391842)[<-(112)]	(-)	(+)	next_gene(1392009-1392305)[(55)-->]	BBM_02g03990
Chromosome2	1408697	G	-	A	A	A	A	A	A	A	A	SNP		R1	Intergenic	BBM_02g04050	prev_gene(1407838-1408320)[<-(377)]	(+)	(-)	next_gene(1409563-1411552)[(866)-->]	BBM_02g04055
Chromosome2	1408955	G	-	A	A	A	A	A	A	A	A	SNP		R1	Intergenic	BBM_02g04050	prev_gene(1407838-1408320)[<-(635)]	(+)	(-)	next_gene(1409563-1411552)[(608)-->]	BBM_02g04055
Chromosome2	1415172	C	-	T	T	T	T	T	T	T	T	SNP	NSY	R1	CDS	BBM_02g04060	trans_orient:-	loc_in_cds:2835	codon_pos:3	pep:M->I	Met-945-Ile
Chromosome2	1415741	T	-	G	G	QUAL	C	C	C	QUAL	G/C	Mut*		Pol	intron	BBM_02g04060	-
Chromosome2	1415742	A	-	QUAL	C	QUAL	-	-	-	C	C	SNP*		Pol	intron	BBM_02g04060	-
Chromosome2	1415743	T	-	QUAL	A	QUAL	C	C	C	QUAL	C/A	Mut*		Pol	intron	BBM_02g04060	-
Chromosome2	1415744	T	-	QUAL	C	QUAL	C	C	C	C	C	SNP*		R1	intron	BBM_02g04060	-
Chromosome2	1415745	A	-	UNC	C	QUAL	C	C	C	C	C	SNP*		R1	intron	BBM_02g04060	-
Chromosome2	1415759	T	-	UNC	UNC	QUAL	A	A	QUAL	QUAL	A	SNP*		R1	intron	BBM_02g04060	-
Chromosome2	1415761	G	-	A	-	-	-	-	-	-	A	SNP		Unic	intron	BBM_02g04060	-
Chromosome2	1419114	C	-	T	T	T	T	T	T	T	T	SNP	SYN	R1	CDS	BBM_02g04070	trans_orient:-	loc_in_cds:567	codon_pos:3	pep:S->S	Ser-189-Ser
Chromosome2	1432679	C	-	-	-	T	-	-	-	-	T	SNP		Unic	Intergenic	BBM_02g04115	prev_gene(1432511-1432612)[<-(67)]	(-)	(-)	next_gene(1432949-1434649)[(270)-->]	BBM_02g04116
Chromosome2	1435381	G	-	A	A	A	A	A	A	A	A	SNP	NSY	R1	CDS	BBM_02g04135	trans_orient:+	loc_in_cds:110	codon_pos:2	pep:S->N	Ser-37-Asn
Chromosome2	1473565	C	-	A	A	A	A	A	A	A	A	SNP		R1	p3UTR	BBM_02g04200	-
Chromosome2	1480802	T	-	C	C	C	C	C	C	C	C	SNP	NSY	R1	CDS	BBM_02g04220	trans_orient:-	loc_in_cds:1027	codon_pos:1	pep:T->A	Thr-343-Ala
Chromosome3	19701	T	-	C	C	C	C	C	C	C	C	SNP	SYN	R1	CDS	BBM_03g00050	trans_orient:+	loc_in_cds:2217	codon_pos:3	pep:S->S	Ser-739-Ser
Chromosome3	44054	G	-	A	A	A	A	A	A	A	A	SNP	SYN	R1	CDS	BBM_03g00125	trans_orient:+	loc_in_cds:1044	codon_pos:3	pep:K->K	Lys-348-Lys
Chromosome3	45876	T	-	A	A	A	A	A	A	A	A	SNP		R1	Intergenic	BBM_03g00125	prev_gene(42500-45265)[<-(611)]	(+)	(+)	next_gene(46013-47463)[(137)-->]	BBM_03g00126
Chromosome3	63949	T	-	C	C	C	C	C	C	C	C	SNP	NSY	R1	CDS	BBM_03g00175	trans_orient:-	loc_in_cds:296	codon_pos:2	pep:D->G	Asp-99-Gly
Chromosome3	83845	A	-	G	G	G	G	G	G	G	G	SNP	NSY	R1	CDS	BBM_03g00245	trans_orient:+	loc_in_cds:326	codon_pos:2	pep:Q->R	Gln-109-Arg
Chromosome3	94816	A	-	-	-	-	-	-	G	-	G	SNP		Unic	Intergenic	BBM_03g00255	prev_gene(90301-93291)[<-(1525)]	(-)	(+)	next_gene(96871-98028)[(2055)-->]	BBM_03g00260
Chromosome3	133961	G	-	A	A	A	A	A	A	A	A	SNP		R1	Intergenic	BBM_03g00355	prev_gene(131882-133762)[<-(199)]	(+)	(+)	next_gene(134619-137719)[(658)-->]	BBM_03g00360
Chromosome3	140711	G	-	-	-	A	-	-	-	-	A	SNP		Unic	Intergenic	BBM_03g00370	prev_gene(138391-140343)[<-(368)]	(+)	(-)	next_gene(141065-142008)[(354)-->]	BBM_03g00375
Chromosome3	155291	G	-	A	A	A	A	A	A	A	A	SNP		R1	Intergenic	BBM_03g00420	prev_gene(153646-154115)[<-(1176)]	(+)	(+)	next_gene(155354-155929)[(63)-->]	BBM_03g00425
Chromosome3	165873	T	-	C	C	C	C	C	C	C	C	SNP	SYN	R1	CDS	BBM_03g00445	trans_orient:+	loc_in_cds:154	codon_pos:1	pep:L->L	Leu-52-Leu
Chromosome3	174964	A	G	G	QUAL	G	G	G	G	G	G	SNP*		Error	Intergenic	BBM_03g00470	prev_gene(173774-174844)[<-(120)]	(-)	(-)	next_gene(175442-175907)[(478)-->]	BBM_03g00471
Chromosome3	180789	A	-	G	G	G	G	G	G	G	G	SNP	NSY	R1	CDS	BBM_03g00485	trans_orient:-	loc_in_cds:1696	codon_pos:1	pep:S->P	Ser-566-Pro
Chromosome3	240516	C	-	QUAL	A	A	A	A	A	A	A	SNP*	NSY	R1	CDS	BBM_03g00690	trans_orient:-	loc_in_cds:503	codon_pos:2	pep:G->V	Gly-168-Val
Chromosome3	240517	C	-	QUAL	T	T	T	T	T	T	T	SNP*	NSY	R1	CDS	BBM_03g00690	trans_orient:-	loc_in_cds:502	codon_pos:1	pep:G->R	Gly-168-Arg
Chromosome3	240614	T	-	G	G	-	G	G	G	G	G	SNP	NSY	Pol	CDS	BBM_03g00690	trans_orient:-	loc_in_cds:405	codon_pos:3	pep:K->N	Lys-135-Asn
Chromosome3	273402	C	-	G	G	T	G	G	G	QUAL	G/T	Mut	NSY	Pol	CDS	BBM_03g00785	trans_orient:-	loc_in_cds:398	codon_pos:2	pep:R->T/R->K	Arg-133-Thr/Arg-133-Lys
Chromosome3	332359	A	-	-	-	G	-	-	-	-	G	SNP	NSY	Unic	CDS	BBM_03g00960	trans_orient:+	loc_in_cds:893	codon_pos:2	pep:K->R	Lys-298-Arg
Chromosome3	346131	C	-	A	A	A	A	A	A	A	A	SNP		R1	Intergenic	BBM_03g00990	prev_gene(343931-345835)[<-(296)]	(+)	(+)	next_gene(346618-347889)[(487)-->]	BBM_03g00995
Chromosome3	350243	G	-	A	A	-	A	A	A	A	A	SNP	NSY	Pol	CDS	BBM_03g01000	trans_orient:+	loc_in_cds:1654	codon_pos:1	pep:D->N	Asp-552-Asn
Chromosome3	416812	G	-	T	T	T	T	T	T	T	T	SNP	NSY	R1	CDS*	BBM_03g01150	trans_orient:+	loc_in_cds:785	codon_pos:2	pep:G->V	Gly-262-Val
Chromosome3	460856	G	-	T	T	T	T	QUAL	T	QUAL	T	SNP*		R1	Intergenic	BBM_03g01295	prev_gene(456098-460549)[<-(307)]	(-)	(-)	next_gene(461106-462949)[(250)-->]	BBM_03g01300
Chromosome3	476539	A	-	G	G	G	G	G	G	G	G	SNP		R1	intron	BBM_03g01345	+
Chromosome3	545504	G	-	-	-	A	-	-	-	-	A	SNP	SYN	Unic	CDS	BBM_03g01570	trans_orient:+	loc_in_cds:933	codon_pos:3	pep:S->S	Ser-311-Ser
Chromosome3	553068	C	-	A,T	QUAL	QUAL	-	QUAL	-	QUAL	A,T	Unc*		Pol	intron	BBM_03g01595	-
Chromosome3	566171	C	-	T	QUAL	T	T	T	T	T	T	SNP*		R1	Intergenic	BBM_03g01620	prev_gene(563500-565026)[<-(1145)]	(+)	(+)	next_gene(566434-567317)[(263)-->]	BBM_03g01621
Chromosome3	584383	T	-	-	-	-	A	-	-	-	A	SNP		Unic	Intergenic	BBM_03g01656	prev_gene(583377-583999)[<-(384)]	(-)	(-)	next_gene(584413-584982)[(30)-->]	BBM_03g01657
Chromosome3	593745	C	-	T	T	QUAL	QUAL	QUAL	QUAL	QUAL	T	SNP*		R1	p5UTR	BBM_03g01700	-
Chromosome3	597092	T	-	C	C	C	C	C	C	C	C	SNP		R1	intron	BBM_03g01705	+
Chromosome3	597949	T	-	C	C	C	C	C	C	C	C	SNP	SYN	R1	CDS	BBM_03g01705	trans_orient:+	loc_in_cds:3030	codon_pos:3	pep:V->V	Val-1010-Val
Chromosome3	694637	A	-	G	G	G	G	G	G	G	G	SNP	NSY	R1	CDS	BBM_03g01965	trans_orient:-	loc_in_cds:28	codon_pos:1	pep:W->R	Trp-10-Arg
Chromosome3	728440	C	-	A	A	A	A	A	A	A	A	SNP	SYN	R1	CDS	BBM_03g02085	trans_orient:+	loc_in_cds:598	codon_pos:1	pep:R->R	Arg-200-Arg
Chromosome3	762666	G	-	A	A	A	A	A	A	A	A	SNP		R1	Intergenic	BBM_03g02185	prev_gene(759146-761743)[<-(923)]	(+)	(+)	next_gene(762906-765574)[(240)-->]	BBM_03g02190
Chromosome3	838222	C	-	-	-	-	-	T	-	-	T	SNP	NSY	Unic	CDS	BBM_03g02390	trans_orient:+	loc_in_cds:20	codon_pos:2	pep:A->V	Ala-7-Val
Chromosome3	844905	T	-	-	-	-	-	-	-	C	C	SNP	NSY	Unic	CDS	BBM_03g02397	trans_orient:+	loc_in_cds:1672	codon_pos:1	pep:Y->H	Tyr-558-His
Chromosome3	867294	C	-	T	T	T	T	T	T	T	T	SNP		R1	p3UTR	BBM_03g02460	-
Chromosome3	873435	T	-	C	C	C	C	C	C	C	C	SNP		R1	p5UTR	BBM_03g02480	-
Chromosome3	931405	G	-	A	A	A	A	A	A	A	A	SNP	SYN	R1	CDS	BBM_03g02635	trans_orient:-	loc_in_cds:756	codon_pos:3	pep:Y->Y	Tyr-252-Tyr
Chromosome3	944819	T	-	C	C	C	C	C	C	C	C	SNP		R1	Intergenic	BBM_03g02670	prev_gene(944156-944657)[<-(162)]	(+)	(+)	next_gene(944893-945658)[(74)-->]	BBM_03g02675
Chromosome3	945620	T	-	C	C	C	C	C	C	C	C	SNP	SYN	R1	CDS	BBM_03g02675	trans_orient:+	loc_in_cds:553	codon_pos:1	pep:L->L	Leu-185-Leu
Chromosome3	945802	A	-	T	QUAL	T	T	T	T	T	T	SNP*		R1	p3UTR	BBM_03g02680	-
Chromosome3	946677	C	-	T	T	T	T	T	T	T	T	SNP	SYN	R1	CDS	BBM_03g02680	trans_orient:-	loc_in_cds:924	codon_pos:3	pep:T->T	Thr-308-Thr
Chromosome3	947013	T	-	C	C	C	C	C	C	C	C	SNP	SYN	R1	CDS	BBM_03g02680	trans_orient:-	loc_in_cds:588	codon_pos:3	pep:E->E	Glu-196-Glu
Chromosome3	947216	G	-	T	T	T	T	T	T	T	T	SNP	NSY	R1	CDS	BBM_03g02680	trans_orient:-	loc_in_cds:385	codon_pos:1	pep:P->T	Pro-129-Thr
Chromosome3	961768	T	-	-	-	C	-	-	-	-	C	SNP	SYN	Unic	CDS	BBM_03g02730	trans_orient:-	loc_in_cds:1131	codon_pos:3	pep:Q->Q	Gln-377-Gln
Chromosome3	992003	A	-	T	T	T	T	T	T	T	T	SNP		R1	p3UTR*	BBM_03g02795	+
Chromosome3	1009254	C	-	T	T	T	T	T	T	T	T	SNP	SYN	R1	CDS	BBM_03g02850	trans_orient:+	loc_in_cds:1420	codon_pos:1	pep:L->L	Leu-474-Leu
Chromosome3	1023012	G	-	T	T	T	T	T	T	T	T	SNP	NSY	R1	CDS	BBM_03g02890	trans_orient:-	loc_in_cds:4613	codon_pos:2	pep:S->Y	Ser-1538-Tyr
Chromosome3	1072057	A	-	G	QUAL	-	G	G	G	G	G	SNP*	NSY	R1	CDS	BBM_03g03005	trans_orient:-	loc_in_cds:700	codon_pos:1	pep:Y->H	Tyr-234-His
Chromosome3	1216612	T	-	C	C	C	C	C	C	C	C	SNP	SYN	R1	CDS	BBM_03g03440	trans_orient:+	loc_in_cds:1074	codon_pos:3	pep:N->N	Asn-358-Asn
Chromosome3	1217618	T	-	G	G	G	G	G	G	G	G	SNP		R1	intron	BBM_03g03445	-
Chromosome3	1217999	T	-	G	G	G	G	G	G	G	G	SNP		R1	p5UTR	BBM_03g03445	-
Chromosome3	1218096	G	-	A	A	A	A	A	A	A	A	SNP		R1	p5UTR	BBM_03g03445	-
Chromosome3	1257432	T	-	-	-	-	C	-	-	-	C	SNP		Unic	Intergenic	BBM_03g03551	prev_gene(1254158-1257407)[<-(25)]	(-)	(+)	next_gene(1257574-1258371)[(142)-->]	BBM_03g03565
Chromosome3	1264182	G	-	T	T	T	T	T	T	T	T	SNP	NSY	R1	CDS	BBM_03g03585	trans_orient:-	loc_in_cds:706	codon_pos:1	pep:R->S	Arg-236-Ser
Chromosome3	1265842	A	-	G	G	G	G	G	G	G	G	SNP	SYN	R1	CDS	BBM_03g03590	trans_orient:+	loc_in_cds:576	codon_pos:3	pep:V->V	Val-192-Val
Chromosome3	1270326	G	-	T	T	T	T	T	T	T	T	SNP	SYN	R1	CDS	BBM_03g03605	trans_orient:+	loc_in_cds:432	codon_pos:3	pep:V->V	Val-144-Val
Chromosome3	1272177	A	-	G	G	G	G	G	G	G	G	SNP	SYN	R1	CDS	BBM_03g03610	trans_orient:+	loc_in_cds:426	codon_pos:3	pep:K->K	Lys-142-Lys
Chromosome3	1275935	A	-	G	G	G	G	G	G	G	G	SNP	SYN	R1	CDS	BBM_03g03615	trans_orient:+	loc_in_cds:309	codon_pos:3	pep:E->E	Glu-103-Glu
Chromosome3	1298981	C	-	T	T	T	T	T	T	T	T	SNP	NSY	R1	CDS	BBM_03g03680	trans_orient:-	loc_in_cds:400	codon_pos:1	pep:E->K	Glu-134-Lys
Chromosome3	1303101	T	-	G	G	G	G	G	G	G	G	SNP	NSY	R1	CDS	BBM_03g03700	trans_orient:+	loc_in_cds:4	codon_pos:1	pep:F->V	Phe-2-Val
Chromosome3	1312079	G	-	A	A	A	A	A	A	A	A	SNP	SYN	R1	CDS	BBM_03g03720	trans_orient:-	loc_in_cds:2640	codon_pos:3	pep:N->N	Asn-880-Asn
Chromosome3	1313924	A	-	G	G	G	G	G	G	G	G	SNP	SYN	R1	CDS	BBM_03g03720	trans_orient:-	loc_in_cds:795	codon_pos:3	pep:C->C	Cys-265-Cys
Chromosome3	1335210	T	-	C	C	C	C	C	C	C	C	SNP	SYN	R1	CDS	BBM_03g03765	trans_orient:+	loc_in_cds:102	codon_pos:3	pep:Y->Y	Tyr-34-Tyr
Chromosome3	1341167	T	-	C	C	C	C	C	C	C	C	SNP		R1	Intergenic	BBM_03g03780	prev_gene(1339782-1341104)[<-(63)]	(-)	(-)	next_gene(1341510-1342820)[(343)-->]	BBM_03g03785
Chromosome3	1342876	A	-	G,T	-	-	-	-	-	-	G,T	Unc		Unic	Intergenic	BBM_03g03785	prev_gene(1341510-1342820)[<-(56)]	(-)	(+)	next_gene(1342912-1343317)[(36)-->]	BBM_03g03786
Chromosome3	1343398	G	-	A	A	A	A	A	A	A	A	SNP	SYN	R1	CDS	BBM_03g03790	trans_orient:-	loc_in_cds:2892	codon_pos:3	pep:Y->Y	Tyr-964-Tyr
Chromosome3	1349361	A	-	G	G	G	G	G	G	G	G	SNP	NSY	R1	CDS	BBM_03g03795	trans_orient:-	loc_in_cds:245	codon_pos:2	pep:V->A	Val-82-Ala
Chromosome3	1349800	A	-	G	G	G	G	G	G	G	G	SNP	SYN	R1	CDS	BBM_03g03800	trans_orient:+	loc_in_cds:96	codon_pos:3	pep:K->K	Lys-32-Lys
Chromosome3	1350208	G	-	A	A	A	A	A	A	A	A	SNP	SYN	R1	CDS	BBM_03g03800	trans_orient:+	loc_in_cds:450	codon_pos:3	pep:R->R	Arg-150-Arg
Chromosome3	1350472	C	-	T	QUAL	T	T	T	T	T	T	SNP*	SYN	R1	CDS	BBM_03g03800	trans_orient:+	loc_in_cds:714	codon_pos:3	pep:R->R	Arg-238-Arg
Chromosome3	1351031	A	-	G	G	G	G	G	G	G	G	SNP	SYN	R1	CDS	BBM_03g03800	trans_orient:+	loc_in_cds:1209	codon_pos:3	pep:A->A	Ala-403-Ala
Chromosome3	1354796	G	-	A	A	A	A	A	A	A	A	SNP	SYN	R1	CDS	BBM_03g03810	trans_orient:+	loc_in_cds:687	codon_pos:3	pep:A->A	Ala-229-Ala
Chromosome3	1385017	G	-	A	A	A	A	A	A	QUAL	A	SNP*	SYN	R1	CDS	BBM_03g03880	trans_orient:-	loc_in_cds:1920	codon_pos:3	pep:N->N	Asn-640-Asn
Chromosome3	1397557	A	-	G	G	G	G	G	G	G	G	SNP	NSY	R1	CDS	BBM_03g03910	trans_orient:+	loc_in_cds:793	codon_pos:1	pep:I->V	Ile-265-Val
Chromosome3	1411045	C	-	T	T	T	T	T	T	T	T	SNP	SYN	R1	CDS	BBM_03g03940	trans_orient:+	loc_in_cds:453	codon_pos:3	pep:D->D	Asp-151-Asp
Chromosome3	1428655	C	-	A	A	A	A	A	A	A	A	SNP	NSY	R1	CDS	BBM_03g03985	trans_orient:+	loc_in_cds:959	codon_pos:2	pep:P->H	Pro-320-His
Chromosome3	1429952	T	-	G	G	G	G	G	G	G	G	SNP	NSY	R1	CDS	BBM_03g03985	trans_orient:+	loc_in_cds:2256	codon_pos:3	pep:N->K	Asn-752-Lys
Chromosome3	1436270	C	-	T	T	T	T	T	T	T	T	SNP		R1	intron	BBM_03g04005	-
Chromosome3	1436376	C	-	T	T	T	T	T	T	T	T	SNP	SYN	R1	CDS	BBM_03g04005	trans_orient:-	loc_in_cds:1047	codon_pos:3	pep:R->R	Arg-349-Arg
Chromosome3	1441753	G	-	T	T	T	T	T	T	T	T	SNP		R1	intron	BBM_03g04011	+
Chromosome3	1442853	T	-	C	C	C	C	C	C	C	C	SNP		R1	Intergenic	BBM_03g04012	prev_gene(1441835-1442613)[<-(240)]	(+)	(-)	next_gene(1443181-1444198)[(328)-->]	BBM_03g04020
Chromosome3	1442899	T	-	C	C	C	C	C	C	C	C	SNP		R1	Intergenic	BBM_03g04012	prev_gene(1441835-1442613)[<-(286)]	(+)	(-)	next_gene(1443181-1444198)[(282)-->]	BBM_03g04020
Chromosome3	1443904	T	-	C	C	C	C	C	C	C	C	SNP	NSY	R1	CDS	BBM_03g04020	trans_orient:-	loc_in_cds:256	codon_pos:1	pep:T->A	Thr-86-Ala
Chromosome3	1453099	A	-	G	G	G	G	G	G	G	G	SNP	SYN	R1	CDS	BBM_03g04045	trans_orient:+	loc_in_cds:372	codon_pos:3	pep:E->E	Glu-124-Glu
Chromosome3	1456644	T	-	C	C	C	C	C	C	C	C	SNP	SYN	R1	CDS	BBM_03g04045	trans_orient:+	loc_in_cds:3897	codon_pos:3	pep:I->I	Ile-1299-Ile
Chromosome3	1463548	A	-	G	G	G	G	G	G	G	G	SNP	NSY	R1	CDS	BBM_03g04080	trans_orient:+	loc_in_cds:313	codon_pos:1	pep:R->G	Arg-105-Gly
Chromosome3	1468930	C	-	T	T	T	T	T	T	T	T	SNP	NSY	R1	CDS	BBM_03g04105	trans_orient:-	loc_in_cds:1378	codon_pos:1	pep:V->M	Val-460-Met
Chromosome3	1472003	G	-	A	A	A	A	A	A	A	A	SNP	NSY	R1	CDS	BBM_03g04115	trans_orient:-	loc_in_cds:917	codon_pos:2	pep:T->M	Thr-306-Met
Chromosome3	1473625	C	-	T	T	T	T	T	T	T	T	SNP	NSY	R1	CDS	BBM_03g04120	trans_orient:-	loc_in_cds:949	codon_pos:1	pep:A->T	Ala-317-Thr
Chromosome3	1477836	G	-	-	-	-	-	-	-	T	T	SNP		Unic	Intergenic	BBM_03g04130	prev_gene(1475646-1477193)[<-(643)]	(-)	(+)	next_gene(1477985-1479544)[(149)-->]	BBM_03g04135
Chromosome3	1478396	A	-	-	-	-	G	-	-	-	G	SNP	NSY	Unic	CDS	BBM_03g04135	trans_orient:+	loc_in_cds:412	codon_pos:1	pep:S->G	Ser-138-Gly
Chromosome3	1479285	A	-	-	-	G	-	-	-	-	G	SNP		Unic	p3UTR	BBM_03g04135	+
Chromosome3	1479634	A	-	G	G	G	G	G	G	G	G	SNP		R1	Intergenic	BBM_03g04135	prev_gene(1477985-1479544)[<-(90)]	(+)	(-)	next_gene(1480184-1485064)[(550)-->]	BBM_03g04140
Chromosome3	1479638	A	-	G	G	G	G	G	G	G	G	SNP		R1	Intergenic	BBM_03g04135	prev_gene(1477985-1479544)[<-(94)]	(+)	(-)	next_gene(1480184-1485064)[(546)-->]	BBM_03g04140
Chromosome3	1481225	T	-	C	QUAL	C	C	C	C	QUAL	C	SNP*	SYN	R1	CDS	BBM_03g04140	trans_orient:-	loc_in_cds:3840	codon_pos:3	pep:K->K	Lys-1280-Lys
Chromosome3	1482509	C	-	T	QUAL	T	T	T	T	T	T	SNP*	SYN	R1	CDS	BBM_03g04140	trans_orient:-	loc_in_cds:2556	codon_pos:3	pep:T->T	Thr-852-Thr
Chromosome3	1491962	C	-	T	T	T	T	T	T	T	T	SNP	NSY	R1	CDS	BBM_03g04165	trans_orient:-	loc_in_cds:82	codon_pos:1	pep:V->M	Val-28-Met
Chromosome3	1493163	A	-	G	G	G	G	G	G	G	G	SNP		R1	intron	BBM_03g04170	-
Chromosome3	1498340	A	-	C	C	C	C	C	C	C	C	SNP	NSY	R1	CDS	BBM_03g04181	trans_orient:-	loc_in_cds:128	codon_pos:2	pep:F->C	Phe-43-Cys
Chromosome3	1514161	G	-	QUAL	A	A	A	A	A	A	A	SNP*	NSY	R1	CDS	BBM_03g04222	trans_orient:-	loc_in_cds:3965	codon_pos:2	pep:A->V	Ala-1322-Val
Chromosome3	1515081	A	-	G	QUAL	G	G	G	G	QUAL	G	SNP*	SYN	R1	CDS	BBM_03g04222	trans_orient:-	loc_in_cds:3045	codon_pos:3	pep:V->V	Val-1015-Val
Chromosome3	1518749	T	-	C	QUAL	QUAL	C	C	C	QUAL	C	SNP*		R1	Intergenic	BBM_03g04222	prev_gene(1513722-1518674)[<-(75)]	(-)	(-)	next_gene(1518755-1520145)[(6)-->]	BBM_03g04230
Chromosome3	1521405	C	-	T	T	T	T	T	T	T	T	SNP	NSY	R1	CDS	BBM_03g04235	trans_orient:-	loc_in_cds:508	codon_pos:1	pep:G->S	Gly-170-Ser
Chromosome3	1522428	A	-	G	G	G	G	G	G	G	G	SNP		R1	Intergenic	BBM_03g04235	prev_gene(1520725-1521912)[<-(516)]	(-)	(-)	next_gene(1522819-1524885)[(391)-->]	BBM_03g04240
Chromosome3	1538429	C	-	T	T	T	T	T	T	T	T	SNP		R1	intron	BBM_03g04270	+
Chromosome3	1539746	C	-	T	T	T	T	T	T	T	T	SNP		R1	p5UTR	BBM_03g04275	+
Chromosome3	1540883	C	-	T	T	T	T	T	T	T	T	SNP	SYN	R1	CDS	BBM_03g04280	trans_orient:-	loc_in_cds:282	codon_pos:3	pep:T->T	Thr-94-Thr
Chromosome3	1547431	T	-	C	C	C	C	C	C	C	C	SNP	NSY	R1	CDS	BBM_03g04310	trans_orient:-	loc_in_cds:2749	codon_pos:1	pep:T->A	Thr-917-Ala
Chromosome3	1550011	T	-	C	C	C	C	C	C	C	C	SNP	SYN	R1	CDS	BBM_03g04310	trans_orient:-	loc_in_cds:621	codon_pos:3	pep:Q->Q	Gln-207-Gln
Chromosome3	1560240	A	-	G	QUAL	G	G	G	G	G	G	SNP*		R1	Intergenic	BBM_03g04340	prev_gene(1559422-1560107)[<-(133)]	(+)	(-)	next_gene(1560241-1561026)[(1)-->]	BBM_03g04345
Chromosome3	1563268	G	-	A	A	A	A	A	A	A	A	SNP	SYN	R1	CDS	BBM_03g04347	trans_orient:+	loc_in_cds:840	codon_pos:3	pep:K->K	Lys-280-Lys
Chromosome3	1583775	C	-	T	T	T	T	T	T	T	T	SNP	SYN	R1	CDS	BBM_03g04425	trans_orient:+	loc_in_cds:478	codon_pos:1	pep:L->L	Leu-160-Leu
Chromosome3	1603319	G	-	A	A	A	A	A	A	A	A	SNP		R1	Intergenic	BBM_03g04480	prev_gene(1598959-1603009)[<-(310)]	(+)	(-)	next_gene(1603632-1604650)[(313)-->]	BBM_03g04485
Chromosome3	1609356	C	-	T	T	T	T	T	T	T	T	SNP	SYN	R1	CDS	BBM_03g04495	trans_orient:+	loc_in_cds:2400	codon_pos:3	pep:S->S	Ser-800-Ser
Chromosome3	1640159	T	-	C	C	C	C	C	C	C	C	SNP		R1	intron	BBM_03g04575	-
Chromosome3	1640861	A	-	G	G	G	G	G	G	G	G	SNP	NSY	R1	CDS	BBM_03g04575	trans_orient:-	loc_in_cds:124	codon_pos:1	pep:S->P	Ser-42-Pro
Chromosome3	1641397	T	-	C	C	C	C	C	C	C	C	SNP		R1	intron	BBM_03g04580	+
Chromosome3	1642866	T	-	A	A	A	A	A	A	A	A	SNP		R1	intron	BBM_03g04585	-
Chromosome3	1654099	G	-	A	A	A	A	A	A	A	A	SNP	NSY	R1	CDS	BBM_03g04605	trans_orient:+	loc_in_cds:674	codon_pos:2	pep:C->Y	Cys-225-Tyr
Chromosome3	1704518	A	-	G	G	G	G	G	G	G	G	SNP	SYN	R1	CDS	BBM_03g04740	trans_orient:+	loc_in_cds:1551	codon_pos:3	pep:V->V	Val-517-Val
Chromosome3	1707523	A	-	G	QUAL	G	G	G	G	G	G	SNP*		R1	Intergenic	BBM_03g04740	prev_gene(1702920-1707504)[<-(19)]	(+)	(+)	next_gene(1707992-1710034)[(469)-->]	BBM_03g04745
Chromosome3	1714086	A	-	-	-	-	-	-	-	G	G	SNP		Unic	intron	BBM_03g04755	+
Chromosome3	1721344	A	-	C	C	C	C	C	C	C	C	SNP		R1	intron	BBM_03g04775	+
Chromosome3	1734721	G	-	A	A	A	A	A	A	A	A	SNP		R1	p3UTR	BBM_03g04805	-
Chromosome3	1744266	C	-	G	QUAL	QUAL	G	G	G	G	G	SNP*		R1	Intergenic	BBM_03g04820	prev_gene(1740061-1744091)[<-(175)]	(+)	(-)	next_gene(1744296-1749865)[(30)-->]	BBM_03g04825
Chromosome3	1744291	A	-	G	QUAL	QUAL	QUAL	QUAL	QUAL	QUAL	G	SNP*		R1	Intergenic	BBM_03g04820	prev_gene(1740061-1744091)[<-(200)]	(+)	(-)	next_gene(1744296-1749865)[(5)-->]	BBM_03g04825
Chromosome3	1744292	G	-	A	QUAL	QUAL	QUAL	QUAL	QUAL	QUAL	A	SNP*		R1	Intergenic	BBM_03g04820	prev_gene(1740061-1744091)[<-(201)]	(+)	(-)	next_gene(1744296-1749865)[(4)-->]	BBM_03g04825
Chromosome4	17460	G	-	A	A	A	A	A	A	A	A	SNP		R1	Intergenic	BBM_04g04885	prev_gene(16058-17019)[<-(441)]	(-)	(-)	next_gene(17718-18410)[(258)-->]	BBM_04g04886
Chromosome4	27217	A	-	T	QUAL	QUAL	QUAL	T	T	QUAL	T	SNP*		R1	Intergenic	BBM_04g04915	prev_gene(25736-27142)[<-(75)]	(+)	(-)	next_gene(27662-28316)[(445)-->]	BBM_04g04920
Chromosome4	32643	G	-	A	A	A	A	A	A	A	A	SNP	SYN	R1	CDS	BBM_04g04950	trans_orient:+	loc_in_cds:279	codon_pos:3	pep:E->E	Glu-93-Glu
Chromosome4	42711	C	-	T	T	T	T	T	T	T	T	SNP	NSY	R1	CDS	BBM_04g04980	trans_orient:-	loc_in_cds:553	codon_pos:1	pep:D->N	Asp-185-Asn
Chromosome4	43422	A	-	G	G	G	G	G	G	G	G	SNP		R1	Intergenic	BBM_04g04980	prev_gene(41373-43313)[<-(109)]	(-)	(-)	next_gene(43739-44729)[(317)-->]	BBM_04g04985
Chromosome4	49432	G	-	A	A	A	A	A	A	A	A	SNP	NSY	R1	CDS	BBM_04g05001	trans_orient:+	loc_in_cds:1049	codon_pos:2	pep:S->N	Ser-350-Asn
Chromosome4	56166	T	-	C	C	C	C	C	C	C	C	SNP	SYN	R1	CDS	BBM_04g05020	trans_orient:+	loc_in_cds:2730	codon_pos:3	pep:C->C	Cys-910-Cys
Chromosome4	75973	G	-	A	A	A	A	A	A	A	A	SNP	SYN	R1	CDS	BBM_04g05075	trans_orient:+	loc_in_cds:1401	codon_pos:3	pep:S->S	Ser-467-Ser
Chromosome4	77224	G	-	A	A	A	A	A	A	A	A	SNP		R1	Intergenic	BBM_04g05075	prev_gene(74404-76928)[<-(296)]	(+)	(+)	next_gene(77309-80209)[(85)-->]	BBM_04g05080
Chromosome4	80203	T	-	C	C	C	C	C	C	C	C	SNP	SYN	R1	CDS	BBM_04g05080	trans_orient:+	loc_in_cds:2895	codon_pos:3	pep:G->G	Gly-965-Gly
Chromosome4	80819	A	-	C	QUAL	C	C	C	C	C	C	SNP*	NSY	R1	CDS	BBM_04g05085	trans_orient:+	loc_in_cds:541	codon_pos:1	pep:K->Q	Lys-181-Gln
Chromosome4	86859	G	-	A	A	A	A	A	A	A	A	SNP	SYN	R1	CDS	BBM_04g05095	trans_orient:+	loc_in_cds:339	codon_pos:3	pep:L->L	Leu-113-Leu
Chromosome4	93985	A	-	C	C	C	C	C	C	C	C	SNP	NSY	R1	CDS	BBM_04g05100	trans_orient:-	loc_in_cds:241	codon_pos:1	pep:Y->D	Tyr-81-Asp
Chromosome4	95955	T	-	C	C	C	C	C	C	C	C	SNP		R1	Intergenic	BBM_04g05105	prev_gene(94247-95475)[<-(480)]	(+)	(+)	next_gene(95977-97571)[(22)-->]	BBM_04g05110
Chromosome4	98423	A	-	G	G	G	G	G	G	G	G	SNP	NSY	R1	CDS	BBM_04g05115	trans_orient:+	loc_in_cds:790	codon_pos:1	pep:T->A	Thr-264-Ala
Chromosome4	101106	A	-	G	G	G	G	G	G	G	G	SNP		R1	Intergenic	BBM_04g05120	prev_gene(99048-100407)[<-(699)]	(+)	(+)	next_gene(101250-103244)[(144)-->]	BBM_04g05125
Chromosome4	109078	T	-	C	C	C	C	C	C	C	C	SNP	RTH	R1	CDS	BBM_04g05145	trans_orient:-	loc_in_cds:648	codon_pos:3	pep:*->W	STP-216-Trp
Chromosome4	110652	A	-	G	G	G	G	G	G	G	G	SNP	SYN	R1	CDS	BBM_04g05150	trans_orient:+	loc_in_cds:231	codon_pos:3	pep:E->E	Glu-77-Glu
Chromosome4	115363	A	-	G	QUAL	G	G	G	G	G	G	SNP*		R1	intron	BBM_04g05170	-
Chromosome4	121034	A	-	G	G	G	G	G	G	G	G	SNP	NSY	R1	CDS	BBM_04g05176	trans_orient:+	loc_in_cds:1961	codon_pos:2	pep:K->R	Lys-654-Arg
Chromosome4	126312	G	-	A	A	A	A	A	A	A	A	SNP	NSY	R1	CDS	BBM_04g05195	trans_orient:+	loc_in_cds:1039	codon_pos:1	pep:A->T	Ala-347-Thr
Chromosome4	126487	G	-	A	QUAL	QUAL	QUAL	QUAL	QUAL	QUAL	A	SNP*		R1	intron	BBM_04g05195	+
Chromosome4	162369	A	-	C	C	C	C	C	C	C	C	SNP	NSY	R1	CDS	BBM_04g05270	trans_orient:+	loc_in_cds:1197	codon_pos:3	pep:K->N	Lys-399-Asn
Chromosome4	194763	T	-	C	C	C	C	C	C	C	C	SNP	NSY	R1	CDS	BBM_04g05345	trans_orient:-	loc_in_cds:871	codon_pos:1	pep:R->G	Arg-291-Gly
Chromosome4	196222	G	-	-	-	-	-	-	A	-	A	SNP		Unic	Intergenic	BBM_04g05345	prev_gene(185341-196182)[<-(40)]	(-)	(+)	next_gene(196463-202899)[(241)-->]	BBM_04g05350
Chromosome4	200719	G	-	A	A	A	A	A	A	A	A	SNP	SYN	R1	CDS	BBM_04g05350	trans_orient:+	loc_in_cds:4257	codon_pos:3	pep:T->T	Thr-1419-Thr
Chromosome4	202158	G	-	A	A	A	A	A	A	A	A	SNP	NSY	R1	CDS	BBM_04g05350	trans_orient:+	loc_in_cds:5696	codon_pos:2	pep:G->D	Gly-1899-Asp
Chromosome4	225793	A	-	T	T	T	T	T	T	T	T	SNP		R1	Intergenic	BBM_04g05400	prev_gene(221229-225710)[<-(83)]	(-)	(-)	next_gene(225824-232393)[(31)-->]	BBM_04g05405
Chromosome4	282392	G	-	A	A	A	A	A	A	A	A	SNP	NSY	R1	CDS	BBM_04g05532	trans_orient:+	loc_in_cds:691	codon_pos:1	pep:A->T	Ala-231-Thr
Chromosome4	283596	C	-	T	T	T	T	T	T	T	T	SNP	SYN	R1	CDS	BBM_04g05540	trans_orient:-	loc_in_cds:1539	codon_pos:3	pep:E->E	Glu-513-Glu
Chromosome4	287800	G	-	A	A	A	A	A	A	A	A	SNP	NSY	R1	CDS	BBM_04g05555	trans_orient:+	loc_in_cds:487	codon_pos:1	pep:D->N	Asp-163-Asn
Chromosome4	295258	G	-	A	A	A	A	A	A	A	A	SNP		R1	Intergenic	BBM_04g05575	prev_gene(293337-295195)[<-(63)]	(+)	(+)	next_gene(295346-297252)[(88)-->]	BBM_04g05580
Chromosome4	298217	A	-	QUAL	G	G	G	G	G	G	G	SNP*		R1	intron	BBM_04g05585	+
Chromosome4	302033	C	-	T	T	T	T	T	T	T	T	SNP		R1	Intergenic	BBM_04g05585	prev_gene(297835-301297)[<-(736)]	(+)	(+)	next_gene(302215-303001)[(182)-->]	BBM_04g05590
Chromosome4	320462	A	-	G	G	G	G	G	G	G	G	SNP	SYN	R1	CDS	BBM_04g05645	trans_orient:+	loc_in_cds:390	codon_pos:3	pep:Q->Q	Gln-130-Gln
Chromosome4	338608	G	-	A	A	A	A	A	A	A	A	SNP		R1	intron	BBM_04g05715	-
Chromosome4	339147	G	-	T	T	T	T	T	T	T	T	SNP		R1	Intergenic	BBM_04g05715	prev_gene(338121-338854)[<-(293)]	(-)	(-)	next_gene(339160-341277)[(13)-->]	BBM_04g05720
Chromosome4	341014	C	-	A	A	A	A	A	A	A	A	SNP	NSY	R1	CDS	BBM_04g05720	trans_orient:-	loc_in_cds:209	codon_pos:2	pep:C->F	Cys-70-Phe
Chromosome4	341686	T	-	C	C	C	C	C	C	C	C	SNP		R1	Intergenic	BBM_04g05720	prev_gene(339160-341277)[<-(409)]	(-)	(+)	next_gene(342712-345335)[(1026)-->]	BBM_04g05725
Chromosome4	348551	T	-	G	QUAL	G	G	G	G	G	G	SNP*	SYN	R1	CDS	BBM_04g05732	trans_orient:+	loc_in_cds:726	codon_pos:3	pep:S->S	Ser-242-Ser
Chromosome4	348590	A	-	C	QUAL	C	C	C	C	C	C	SNP*	SYN	R1	CDS	BBM_04g05732	trans_orient:+	loc_in_cds:765	codon_pos:3	pep:S->S	Ser-255-Ser
Chromosome4	351680	A	-	G	QUAL	G	G	G	G	G	G	SNP*	NSY	R1	CDS	BBM_04g05741	trans_orient:+	loc_in_cds:614	codon_pos:2	pep:K->R	Lys-205-Arg
Chromosome4	357208	T	-	C	C	C	C	C	C	C	C	SNP	NSY	R1	CDS*	BBM_04g05770	trans_orient:-	loc_in_cds:1756	codon_pos:1	pep:T->A	Thr-586-Ala
Chromosome4	358418	C	-	T	T	T	T	T	T	T	T	SNP	NSY	R1	CDS	BBM_04g05770	trans_orient:-	loc_in_cds:587	codon_pos:2	pep:R->K	Arg-196-Lys
Chromosome4	361808	G	-	T	T	T	T	T	T	T	T	SNP		R1	Intergenic	BBM_04g05780	prev_gene(359878-361543)[<-(265)]	(+)	(-)	next_gene(362193-364991)[(385)-->]	BBM_04g05785
Chromosome4	366048	A	-	QUAL	C	C	C	C	C	C	C	SNP*		R1	Intergenic	BBM_04g05785	prev_gene(362193-364991)[<-(1057)]	(-)	(-)	next_gene(366096-367307)[(48)-->]	BBM_04g05790
Chromosome4	366583	T	-	A	A	A	A	A	A	A	A	SNP	NSY	R1	CDS	BBM_04g05790	trans_orient:-	loc_in_cds:679	codon_pos:1	pep:M->L	Met-227-Leu
Chromosome4	374876	T	-	C	QUAL	C	C	C	C	C	C	SNP*		R1	intron	BBM_04g05820	+
Chromosome4	376484	T	-	C	C	C	C	C	C	C	C	SNP	SYN	R1	CDS	BBM_04g05825	trans_orient:+	loc_in_cds:280	codon_pos:1	pep:L->L	Leu-94-Leu
Chromosome4	376943	C	-	T	QUAL	T	T	T	T	T	T	SNP*	SYN	R1	CDS	BBM_04g05825	trans_orient:+	loc_in_cds:717	codon_pos:3	pep:D->D	Asp-239-Asp
Chromosome4	377459	A	-	C	C	C	C	C	C	C	C	SNP	NSY	R1	CDS	BBM_04g05830	trans_orient:+	loc_in_cds:175	codon_pos:1	pep:T->P	Thr-59-Pro
Chromosome4	378733	G	-	A	QUAL	A	A	A	A	A	A	SNP*	NSY	R1	CDS	BBM_04g05835	trans_orient:+	loc_in_cds:148	codon_pos:1	pep:G->S	Gly-50-Ser
Chromosome4	379110	A	-	G	G	G	G	G	G	G	G	SNP	SYN	R1	CDS	BBM_04g05835	trans_orient:+	loc_in_cds:525	codon_pos:3	pep:T->T	Thr-175-Thr
Chromosome4	385492	A	-	G	G	G	G	G	G	G	G	SNP		R1	intron	BBM_04g05855	-
Chromosome4	387473	C	-	A	QUAL	A	A	A	A	A	A	SNP*		R1	Intergenic	BBM_04g05856	prev_gene(385677-387468)[<-(5)]	(-)	(+)	next_gene(387511-388203)[(38)-->]	BBM_04g05857
Chromosome4	388435	T	-	C	C	C	C	C	C	C	C	SNP		R1	Intergenic	BBM_04g05857	prev_gene(387511-388203)[<-(232)]	(+)	(+)	next_gene(388786-389862)[(351)-->]	BBM_04g05858
Chromosome4	389787	A	-	G	G	G	G	G	G	G	G	SNP	SYN	R1	CDS	BBM_04g05858	trans_orient:+	loc_in_cds:1002	codon_pos:3	pep:E->E	Glu-334-Glu
Chromosome4	392922	G	-	T	T	T	T	T	T	T	T	SNP	SYN	R1	CDS	BBM_04g05880	trans_orient:-	loc_in_cds:387	codon_pos:3	pep:G->G	Gly-129-Gly
Chromosome4	393492	A	-	G	QUAL	G	G	G	G	G	G	SNP*	NSY	R1	CDS	BBM_04g05885	trans_orient:+	loc_in_cds:19	codon_pos:1	pep:N->D	Asn-7-Asp
Chromosome4	396864	G	-	A	A	A	A	A	A	A	A	SNP	SYN	R1	CDS	BBM_04g05886	trans_orient:-	loc_in_cds:624	codon_pos:3	pep:C->C	Cys-208-Cys
Chromosome4	401603	C	-	T	T	T	T	T	T	T	T	SNP		R1	Intergenic	BBM_04g05900	prev_gene(400353-401261)[<-(342)]	(+)	(-)	next_gene(401682-402506)[(79)-->]	BBM_04g05905
Chromosome4	407834	T	-	G	G	G	G	G	G	G	G	SNP	NSY	R1	CDS	BBM_04g05920	trans_orient:+	loc_in_cds:967	codon_pos:1	pep:S->A	Ser-323-Ala
Chromosome4	413379	T	-	C	C	C	C	C	C	C	C	SNP		R1	Intergenic	BBM_04g05926	prev_gene(409596-413294)[<-(85)]	(-)	(-)	next_gene(413499-413914)[(120)-->]	BBM_04g05940
Chromosome4	421392	C	-	A	A	A	A	A	A	A	A	SNP	SYN	R1	CDS	BBM_04g05960	trans_orient:-	loc_in_cds:2586	codon_pos:3	pep:A->A	Ala-862-Ala
Chromosome4	426530	G	-	A	A	A	A	A	A	A	A	SNP	SYN	R1	CDS	BBM_04g05970	trans_orient:+	loc_in_cds:306	codon_pos:3	pep:L->L	Leu-102-Leu
Chromosome4	428908	C	-	A	A	A	A	A	A	A	A	SNP	SYN	R1	CDS	BBM_04g05975	trans_orient:+	loc_in_cds:1092	codon_pos:3	pep:I->I	Ile-364-Ile
Chromosome4	429683	G	-	A	A	A	A	A	A	A	A	SNP		R1	Intergenic	BBM_04g05975	prev_gene(427398-429636)[<-(47)]	(+)	(-)	next_gene(429715-431686)[(32)-->]	BBM_04g05980
Chromosome4	433270	A	-	C	C	C	C	C	C	C	C	SNP	SYN	R1	CDS	BBM_04g05990	trans_orient:+	loc_in_cds:282	codon_pos:3	pep:I->I	Ile-94-Ile
Chromosome4	434733	C	-	A	A	A	A	A	A	A	A	SNP		R1	intron	BBM_04g05990	+
Chromosome4	435667	T	-	C	QUAL	C	C	C	C	C	C	SNP*		R1	Intergenic	BBM_04g05990	prev_gene(432989-435257)[<-(410)]	(+)	(-)	next_gene(435920-436708)[(253)-->]	BBM_04g05995
Chromosome4	458149	C	-	QUAL	T	T	T	T	T	T	T	SNP*		R1	intron	BBM_04g06060	+
Chromosome4	460558	G	-	T	T	T	T	T	T	T	T	SNP	NSY	R1	CDS	BBM_04g06065	trans_orient:+	loc_in_cds:679	codon_pos:1	pep:V->L	Val-227-Leu
Chromosome4	479004	C	-	QUAL	QUAL	QUAL	T	T	T	QUAL	T	SNP*	NSY	R1	CDS	BBM_04g06095	trans_orient:+	loc_in_cds:5977	codon_pos:1	pep:R->W	Arg-1993-Trp
Chromosome4	479244	C	-	QUAL	QUAL	A	A	A	A	A	A	SNP*	NSY	R1	CDS	BBM_04g06095	trans_orient:+	loc_in_cds:6217	codon_pos:1	pep:L->I	Leu-2073-Ile
Chromosome4	479291	C	-	-	-	-	-	A	-	-	A	SNP	SYN	Unic	CDS	BBM_04g06095	trans_orient:+	loc_in_cds:6264	codon_pos:3	pep:G->G	Gly-2088-Gly
Chromosome4	500751	T	-	C	C	C	C	C	C	C	C	SNP		R1	Intergenic	BBM_04g06155	prev_gene(497976-499955)[<-(796)]	(-)	(-)	next_gene(501058-501842)[(307)-->]	BBM_04g06160
Chromosome4	503301	A	-	G	G	G	G	G	G	G	G	SNP		R1	Intergenic	BBM_04g06165	prev_gene(501941-502841)[<-(460)]	(+)	(-)	next_gene(503599-504515)[(298)-->]	BBM_04g06170
Chromosome4	509347	C	-	A	A	A	A	A	A	A	A	SNP	NSY	R1	CDS	BBM_04g06180	trans_orient:+	loc_in_cds:1762	codon_pos:1	pep:L->I	Leu-588-Ile
Chromosome4	509745	C	-	T	T	T	T	T	T	T	T	SNP		R1	Intergenic	BBM_04g06180	prev_gene(507542-509697)[<-(48)]	(+)	(-)	next_gene(509746-512435)[(1)-->]	BBM_04g06185
Chromosome4	517591	T	-	A	A	A	A	A	A	A	A	SNP	NSY	R1	CDS	BBM_04g06205	trans_orient:+	loc_in_cds:1382	codon_pos:2	pep:L->Q	Leu-461-Gln
Chromosome4	535194	T	-	G	G	G	G	G	G	G	G	SNP	NSY	R1	CDS	BBM_04g06231	trans_orient:+	loc_in_cds:564	codon_pos:3	pep:N->K	Asn-188-Lys
Chromosome4	539126	C	-	T	T	T	T	T	T	T	T	SNP	SYN	R1	CDS	BBM_04g06245	trans_orient:+	loc_in_cds:933	codon_pos:3	pep:V->V	Val-311-Val
Chromosome4	544836	C	-	T	QUAL	T	T	T	T	T	T	SNP*	NSY	R1	CDS	BBM_04g06255	trans_orient:+	loc_in_cds:637	codon_pos:1	pep:H->Y	His-213-Tyr
Chromosome4	550435	A	-	C	C	C	C	C	C	C	C	SNP	NSY	R1	CDS	BBM_04g06276	trans_orient:-	loc_in_cds:1500	codon_pos:3	pep:I->M	Ile-500-Met
Chromosome4	571259	A	-	G	G	G	G	G	G	G	G	SNP	SYN	R1	CDS	BBM_04g06335	trans_orient:-	loc_in_cds:696	codon_pos:3	pep:A->A	Ala-232-Ala
Chromosome4	591401	G	-	QUAL	QUAL	QUAL	T	QUAL	T	QUAL	T	SNP*	NSY	R1	CDS	BBM_04g06375	trans_orient:+	loc_in_cds:4132	codon_pos:1	pep:D->Y	Asp-1378-Tyr
Chromosome4	596875	T	-	G	G	G	G	G	G	G	G	SNP		R1	Intergenic	BBM_04g06375	prev_gene(587060-596776)[<-(99)]	(+)	(-)	next_gene(597073-598639)[(198)-->]	BBM_04g06380
Chromosome4	598904	T	-	C	C	C	C	C	C	C	C	SNP	SYN	R1	CDS	BBM_04g06385	trans_orient:+	loc_in_cds:252	codon_pos:3	pep:Y->Y	Tyr-84-Tyr
Chromosome4	603539	C	-	T	T	T	T	T	T	T	T	SNP	SYN	R1	CDS	BBM_04g06395	trans_orient:+	loc_in_cds:2634	codon_pos:3	pep:N->N	Asn-878-Asn
Chromosome4	605642	A	-	G	G	G	G	G	G	G	G	SNP	NSY	R1	CDS	BBM_04g06400	trans_orient:+	loc_in_cds:1352	codon_pos:2	pep:D->G	Asp-451-Gly
Chromosome4	613673	C	-	T	T	T	T	T	T	T	T	SNP		R1	Intergenic	BBM_04g06426	prev_gene(613270-613643)[<-(30)]	(-)	(-)	next_gene(613847-616711)[(174)-->]	BBM_04g06427
Chromosome4	650246	A	-	G	G	G	G	G	G	G	G	SNP	SYN	R1	CDS	BBM_04g06530	trans_orient:-	loc_in_cds:144	codon_pos:3	pep:S->S	Ser-48-Ser
Chromosome4	666520	T	-	-	-	C	-	-	-	-	C	SNP		Unic	Intergenic	BBM_04g06595	prev_gene(665688-666500)[<-(20)]	(+)	(+)	next_gene(666652-669522)[(132)-->]	BBM_04g06596
Chromosome4	669619	T	-	G	G	G	G	G	G	G	G	SNP		R1	Intergenic	BBM_04g06596	prev_gene(666652-669522)[<-(97)]	(+)	(+)	next_gene(669622-669948)[(3)-->]	BBM_04g06597
Chromosome4	674590	C	-	T	T	T	T	T	T	T	T	SNP	SYN	R1	CDS	BBM_04g06620	trans_orient:-	loc_in_cds:246	codon_pos:3	pep:G->G	Gly-82-Gly
Chromosome4	679625	C	-	A	A	A	A	A	A	A	A	SNP	SYN	R1	CDS	BBM_04g06630	trans_orient:+	loc_in_cds:504	codon_pos:3	pep:I->I	Ile-168-Ile
Chromosome4	684438	T	-	C	C	C	C	C	C	C	C	SNP		R1	intron	BBM_04g06645	+
Chromosome4	686046	G	-	C	C	C	C	C	C	C	C	SNP	NSY	R1	CDS	BBM_04g06650	trans_orient:-	loc_in_cds:923	codon_pos:2	pep:T->S	Thr-308-Ser
Chromosome4	687791	T	-	C	C	C	C	C	C	C	C	SNP		R1	intron	BBM_04g06660	-
Chromosome4	700223	A	-	QUAL	QUAL	QUAL	G	G	G	QUAL	G	SNP*		R1	p5UTR	BBM_04g06675	-
Chromosome4	709836	C	-	QUAL	QUAL	T	T	T	T	QUAL	T	SNP*	NSY	R1	CDS	BBM_04g06700	trans_orient:-	loc_in_cds:4555	codon_pos:1	pep:A->T	Ala-1519-Thr
Chromosome4	710311	G	-	QUAL	QUAL	QUAL	T	T	T	QUAL	T	SNP*	SYN	R1	CDS	BBM_04g06700	trans_orient:-	loc_in_cds:4080	codon_pos:3	pep:G->G	Gly-1360-Gly
Chromosome4	727253	G	-	A	A	A	A	A	A	A	A	SNP	SYN	R1	CDS	BBM_04g06740	trans_orient:+	loc_in_cds:372	codon_pos:3	pep:T->T	Thr-124-Thr
Chromosome4	729976	C	-	T	QUAL	QUAL	T	T	T	QUAL	T	SNP*	SYN	R1	CDS	BBM_04g06740	trans_orient:+	loc_in_cds:2400	codon_pos:3	pep:T->T	Thr-800-Thr
Chromosome4	737991	C	-	QUAL	T	T	T	T	T	QUAL	T	SNP*	SYN	R1	CDS	BBM_04g06765	trans_orient:+	loc_in_cds:648	codon_pos:3	pep:C->C	Cys-216-Cys
Chromosome4	741926	A	-	C	C	C	C	C	C	C	C	SNP		R1	Intergenic	BBM_04g06770	prev_gene(739834-741361)[<-(565)]	(+)	(+)	next_gene(742458-743340)[(532)-->]	BBM_04g06775
Chromosome4	764781	G	-	A	A	A	A	A	A	A	A	SNP	SYN	R1	CDS	BBM_04g06835	trans_orient:-	loc_in_cds:1041	codon_pos:3	pep:T->T	Thr-347-Thr
Chromosome4	766420	T	-	C	C	C	C	C	C	C	C	SNP		R1	Intergenic	BBM_04g06835	prev_gene(764754-765821)[<-(599)]	(-)	(-)	next_gene(766690-769710)[(270)-->]	BBM_04g06840
Chromosome4	766506	A	-	G	G	G	G	G	G	G	G	SNP		R1	Intergenic	BBM_04g06835	prev_gene(764754-765821)[<-(685)]	(-)	(-)	next_gene(766690-769710)[(184)-->]	BBM_04g06840
Chromosome4	767791	A	-	G	G	G	G	G	G	G	G	SNP	SYN	R1	CDS	BBM_04g06840	trans_orient:-	loc_in_cds:1920	codon_pos:3	pep:G->G	Gly-640-Gly
Chromosome4	770764	T	-	G	G	G	G	G	G	G	G	SNP	NSY	R1	CDS	BBM_04g06845	trans_orient:+	loc_in_cds:280	codon_pos:1	pep:S->A	Ser-94-Ala
Chromosome4	774177	C	-	T	T	T	T	T	T	T	T	SNP	NSY	R1	CDS	BBM_04g06856	trans_orient:-	loc_in_cds:460	codon_pos:1	pep:D->N	Asp-154-Asn
Chromosome4	776352	A	-	G	G	G	G	G	G	G	G	SNP	SYN	R1	CDS	BBM_04g06870	trans_orient:+	loc_in_cds:837	codon_pos:3	pep:E->E	Glu-279-Glu
Chromosome4	780667	T	-	C	C	C	C	C	C	C	C	SNP	SYN	R1	CDS	BBM_04g06890	trans_orient:+	loc_in_cds:214	codon_pos:1	pep:L->L	Leu-72-Leu
Chromosome4	781383	A	-	G	G	G	G	G	G	G	G	SNP	NSY	R1	CDS	BBM_04g06890	trans_orient:+	loc_in_cds:930	codon_pos:3	pep:I->M	Ile-310-Met
Chromosome4	787025	A	-	T	T	T	T	T	T	T	T	SNP		R1	Intergenic	BBM_04g06905	prev_gene(786110-786973)[<-(52)]	(-)	(-)	next_gene(788029-792515)[(1004)-->]	BBM_04g06910
Chromosome4	787250	T	-	G	QUAL	G	G	G	G	G	G	SNP*		R1	Intergenic	BBM_04g06905	prev_gene(786110-786973)[<-(277)]	(-)	(-)	next_gene(788029-792515)[(779)-->]	BBM_04g06910
Chromosome4	813473	G	-	C	C	C	C	C	C	C	C	SNP	NSY	R1	CDS	BBM_04g06975	trans_orient:-	loc_in_cds:2387	codon_pos:2	pep:T->S	Thr-796-Ser
Chromosome4	818913	G	-	A	A	A	A	A	A	A	A	SNP	SYN	R1	CDS	BBM_04g06980	trans_orient:+	loc_in_cds:2385	codon_pos:3	pep:K->K	Lys-795-Lys
Chromosome4	822519	T	-	C	C	C	C	C	C	C	C	SNP	SYN	R1	CDS	BBM_04g06985	trans_orient:-	loc_in_cds:879	codon_pos:3	pep:V->V	Val-293-Val
Chromosome4	828322	A	-	C	QUAL	C	C	C	C	C	C	SNP*		R1	intron	BBM_04g07005	-
Chromosome4	835949	T	-	C	QUAL	C	C	C	C	C	C	SNP*	NSY	R1	CDS	BBM_04g07015	trans_orient:-	loc_in_cds:298	codon_pos:1	pep:N->D	Asn-100-Asp
Chromosome4	836769	A	-	G	G	G	G	G	G	G	G	SNP		R1	Intergenic	BBM_04g07015	prev_gene(834295-836446)[<-(323)]	(-)	(-)	next_gene(836980-839103)[(211)-->]	BBM_04g07020
Chromosome4	840390	T	-	G	G	G	G	G	G	G	G	SNP	NSY	R1	CDS	BBM_04g07025	trans_orient:-	loc_in_cds:935	codon_pos:2	pep:N->T	Asn-312-Thr
Chromosome4	848505	T	-	G	G	G	G	G	G	G	G	SNP		R1	Intergenic	BBM_04g07035	prev_gene(847417-848282)[<-(223)]	(-)	(-)	next_gene(848519-850018)[(14)-->]	BBM_04g07040
Chromosome4	852244	A	-	G	G	G	G	G	G	G	G	SNP		R1	intron	BBM_04g07050	-
Chromosome4	870717	G	-	A	A	A	A	A	A	A	A	SNP	NSY	R1	CDS	BBM_04g07095	trans_orient:+	loc_in_cds:343	codon_pos:1	pep:E->K	Glu-115-Lys
Chromosome4	877296	T	-	C	C	C	C	C	C	C	C	SNP	NSY	R1	CDS	BBM_04g07115	trans_orient:-	loc_in_cds:754	codon_pos:1	pep:N->D	Asn-252-Asp
Chromosome4	889806	G	-	A	A	A	A	A	A	A	A	SNP	NSY	R1	CDS	BBM_04g07155	trans_orient:-	loc_in_cds:1181	codon_pos:2	pep:S->F	Ser-394-Phe
Chromosome4	905788	T	-	C	QUAL	C	C	C	C	C	C	SNP*	SYN	R1	CDS	BBM_04g07210	trans_orient:-	loc_in_cds:1164	codon_pos:3	pep:R->R	Arg-388-Arg
Chromosome4	908874	T	-	C	C	C	C	C	C	C	C	SNP		R1	Intergenic	BBM_04g07220	prev_gene(908374-908808)[<-(66)]	(-)	(-)	next_gene(909329-909787)[(455)-->]	BBM_04g07221
Chromosome4	926714	A	-	-	-	-	G	-	-	-	G	SNP	NSY	Unic	CDS	BBM_04g07275	trans_orient:-	loc_in_cds:1376	codon_pos:2	pep:L->S	Leu-459-Ser
Chromosome4	951584	G	-	A	A	A	A	A	A	A	A	SNP	SYN	R1	CDS	BBM_04g07360	trans_orient:+	loc_in_cds:2043	codon_pos:3	pep:L->L	Leu-681-Leu
Chromosome4	983750	G	-	-	-	-	-	T	-	-	T	SNP	NSY	Unic	CDS	BBM_04g07429	trans_orient:+	loc_in_cds:1335	codon_pos:3	pep:K->N	Lys-445-Asn
Chromosome4	1022416	G	-	QUAL	A	A	A	A	A	A	A	SNP*		R1	Intergenic	BBM_04g07536	prev_gene(1018128-1018583)[<-(3833)]	(-)	(+)	next_gene(1022529-1023711)[(113)-->]	BBM_04g07540
Chromosome4	1031330	T	-	C	C	C	C	C	C	C	C	SNP		R1	Intergenic	BBM_04g07590	prev_gene(1029652-1031327)[<-(3)]	(+)	(+)	next_gene(1031394-1032538)[(64)-->]	BBM_04g07595
Chromosome4	1057487	G	-	-	-	T	-	-	-	-	T	SNP	NSY	Unic	CDS	BBM_04g07675	trans_orient:+	loc_in_cds:1362	codon_pos:3	pep:M->I	Met-454-Ile
Chromosome4	1073916	C	-	T	T	T	T	T	T	T	T	SNP	SYN	R1	CDS	BBM_04g07740	trans_orient:+	loc_in_cds:699	codon_pos:3	pep:H->H	His-233-His
Chromosome4	1086888	T	-	QUAL	QUAL	C	C	C	C	QUAL	C	SNP*	SYN	R1	CDS	BBM_04g07791	trans_orient:+	loc_in_cds:994	codon_pos:1	pep:L->L	Leu-332-Leu
Chromosome4	1096616	T	-	C	C	C	C	C	C	C	C	SNP	NSY	R1	CDS	BBM_04g07810	trans_orient:-	loc_in_cds:1999	codon_pos:1	pep:M->V	Met-667-Val
Chromosome4	1137374	A	-	T	-	-	-	-	-	-	T	SNP	NSY	Unic	CDS	BBM_04g07915	trans_orient:+	loc_in_cds:1686	codon_pos:3	pep:K->N	Lys-562-Asn
Chromosome4	1155489	C	-	T	T	T	T	T	T	T	T	SNP	SYN	R1	CDS	BBM_04g07985	trans_orient:-	loc_in_cds:1098	codon_pos:3	pep:P->P	Pro-366-Pro
Chromosome4	1223865	C	-	-	-	T	-	-	-	-	T	SNP		Unic	Intergenic	BBM_04g08155	prev_gene(1220541-1223846)[<-(19)]	(-)	(-)	next_gene(1223998-1225018)[(133)-->]	BBM_04g08157
Chromosome4	1226694	C	-	A	A	A	A	A	A	A	A	SNP	SYN	R1	CDS	BBM_04g08160	trans_orient:+	loc_in_cds:1221	codon_pos:3	pep:I->I	Ile-407-Ile
Chromosome4	1233350	C	-	A	A	A	A	A	A	A	A	SNP		R1	p3UTR	BBM_04g08200	-
Chromosome4	1270225	A	-	G	G	G	G	G	G	G	G	SNP	NSY	R1	CDS	BBM_04g08310	trans_orient:+	loc_in_cds:550	codon_pos:1	pep:T->A	Thr-184-Ala
Chromosome4	1286836	A	-	G	G	G	G	G	G	G	G	SNP	NSY	R1	CDS	BBM_04g08360	trans_orient:+	loc_in_cds:4625	codon_pos:2	pep:D->G	Asp-1542-Gly
Chromosome4	1295593	C	-	-	-	A	-	-	-	-	A	SNP	NSY	Unic	CDS	BBM_04g08380	trans_orient:-	loc_in_cds:1152	codon_pos:3	pep:K->N	Lys-384-Asn
Chromosome4	1330242	A	-	G	QUAL	G	G	G	G	G	G	SNP*		R1	Intergenic	BBM_04g08485	prev_gene(1327452-1329987)[<-(255)]	(+)	(-)	next_gene(1330803-1331077)[(561)-->]	BBM_04g08490
Chromosome4	1354755	C	-	T	T	T	T	T	T	T	T	SNP	NSY	R1	CDS	BBM_04g08570	trans_orient:-	loc_in_cds:298	codon_pos:1	pep:E->K	Glu-100-Lys
Chromosome4	1359597	G	-	A	A	A	A	A	A	A	A	SNP		R1	Intergenic	BBM_04g08590	prev_gene(1358115-1359219)[<-(378)]	(+)	(+)	next_gene(1360061-1361973)[(464)-->]	BBM_04g08595
Chromosome4	1360367	G	-	A	A	A	A	A	A	A	A	SNP	NSY	R1	CDS	BBM_04g08595	trans_orient:+	loc_in_cds:47	codon_pos:2	pep:S->N	Ser-16-Asn
Chromosome4	1362382	T	-	G	G	G	G	G	G	G	G	SNP		R1	p5UTR	BBM_04g08600	+
Chromosome4	1365492	T	-	G	G	G	G	G	G	G	G	SNP	NSY	R1	CDS	BBM_04g08600	trans_orient:+	loc_in_cds:3065	codon_pos:2	pep:I->S	Ile-1022-Ser
Chromosome4	1401479	G	-	A	A	A	A	A	A	A	A	SNP	SYN	R1	CDS	BBM_04g08690	trans_orient:-	loc_in_cds:426	codon_pos:3	pep:Y->Y	Tyr-142-Tyr
Chromosome4	1434520	C	-	-	-	T	-	-	-	-	T	SNP		Unic	p5UTR	BBM_04g08790	-
Chromosome4	1459468	C	-	-	-	A	-	-	-	-	A	SNP	NSY	Unic	CDS	BBM_04g08875	trans_orient:-	loc_in_cds:779	codon_pos:2	pep:G->V	Gly-260-Val
Chromosome4	1480101	T	-	-	-	-	-	-	A	-	A	SNP		Unic	intron	BBM_04g08955	+
Chromosome4	1492997	G	-	-	-	A	-	-	-	-	A	SNP	NSY	Unic	CDS	BBM_04g09005	trans_orient:+	loc_in_cds:19	codon_pos:1	pep:V->I	Val-7-Ile
Chromosome4	1521557	C	-	T	T	T	T	T	T	T	T	SNP	SYN	R1	CDS	BBM_04g09065	trans_orient:-	loc_in_cds:123	codon_pos:3	pep:G->G	Gly-41-Gly
Chromosome4	1582202	A	-	T	-	-	-	T	-	-	T	SNP		Pol	intron	BBM_04g09225	-
Chromosome4	1619062	A	-	G	G	-	G	G	G	G	G	SNP	SYN	Pol	CDS	BBM_04g09360	trans_orient:-	loc_in_cds:618	codon_pos:3	pep:N->N	Asn-206-Asn
Chromosome4	1643899	A	-	-	-	-	-	-	-	G	G	SNP	NSY	Unic	CDS	BBM_04g09465	trans_orient:+	loc_in_cds:488	codon_pos:2	pep:D->G	Asp-163-Gly
Chromosome4	1675562	T	-	C	C	C	C	C	C	C	C	SNP	SYN	R1	CDS	BBM_04g09575	trans_orient:+	loc_in_cds:834	codon_pos:3	pep:V->V	Val-278-Val
Chromosome4	1738819	A	-	T	-	-	-	-	-	-	T	SNP	NSY	Unic	CDS	BBM_04g09740	trans_orient:+	loc_in_cds:2149	codon_pos:1	pep:R->W	Arg-717-Trp
Chromosome4	1745836	G	-	A	A	A	A	A	A	A	A	SNP		R1	Intergenic	BBM_04g09756	prev_gene(1744611-1745424)[<-(412)]	(+)	(+)	next_gene(1745945-1747349)[(109)-->]	BBM_04g09760
Chromosome4	1767611	C	-	T	T	T	T	T	T	T	T	SNP	SYN	R1	CDS	BBM_04g09830	trans_orient:-	loc_in_cds:1209	codon_pos:3	pep:A->A	Ala-403-Ala
Chromosome4	1777980	C	-	T	T	T	T	T	T	T	T	SNP		R1	Intergenic	BBM_04g09866	prev_gene(1777270-1777650)[<-(330)]	(-)	(-)	next_gene(1778148-1778261)[(168)-->]	BBM_04g09867
Chromosome4	1780606	A	-	G	G	G	G	G	G	G	G	SNP		R1	intron	BBM_04g09870	-
Chromosome4	1787331	G	-	A	A	A	A	A	A	A	A	SNP		R1	p3UTR	BBM_04g09890	+
Chromosome4	1797960	A	-	T	T	T	T	T	T	T	T	SNP	NSY	R1	CDS	BBM_04g09930	trans_orient:-	loc_in_cds:675	codon_pos:3	pep:F->L	Phe-225-Leu

## Sheet: legend_SNPs
SNPs Table
#CHROM	Chromosome number
POS	Position
REF	Reference allele
R1	R1 strain resequencing: "-", reference allele; QUAL, quality filtered; UNC, uncovered region by NGS sequencing.
1438	Bm1438 isolate: "-", reference allele; QUAL, quality filtered; UNC, uncovered region by NGS sequencing.
Green	Greenwich (Lab Strain) isolate: "-", reference allele; QUAL, quality filtered; UNC, uncovered region by NGS sequencing.
ATCC	ATCC30222 isolate: "-", reference allele; QUAL, quality filtered; UNC, uncovered region by NGS sequencing.
GI	GI isolate: "-", reference allele; QUAL, quality filtered; UNC, uncovered region by NGS sequencing.
Nan	Nan isolate: "-", reference allele; QUAL, quality filtered; UNC, uncovered region by NGS sequencing.
Naus	Naushon isolate: "-", reference allele; QUAL, quality filtered; UNC, uncovered region by NGS sequencing.
PRA	PRA-99 isolate: "-", reference allele; QUAL, quality filtered; UNC, uncovered region by NGS sequencing.
ALT	Consensus ALT value
Type	Mutations: SNP, Single nucleotide polymorphism - should be biallelic; Mut, non-biallelic SNP; Uncertain, several possibilitie in vcf file; Error, mutation present in all isolates and considered to be a sequencing error in the reference genome. *, when quality problem was identify by quality filter.
InCDS
Specif	Concensus : QUAL, quality filtered allele in at least one isolate; Pol, mutation is present in at least 2 isolates and in no more than 6 isolates; R1, REF value restricted to R1; Unic, mutation found in one isolate.
Loc	Location compare to anntation: CDS, coding region; p5UTR, 5' untranslated region; intron, intronic region of the CDS; p3UTR, 3' untranslated region; Intergenic, intergenic region; *, overlapping with a p3UTR region of the adjacent gene.
Gene	Gene Locus ID. Previous ID is given when mutation is in an intergenic region
Information	Various information fields from vcf files

## Sheet: 301_Indels
#CHROM	POS	R1	Bm1438	Greenwich	ATCC 30222	GI	Nan	Naushon	PRA-99	R1	1438	Green	ATCC	GI	Nan	Naushon	PRA	Type	Size	Specif	LOC	Gene	Annotation
Chromosome1	3021	-	-	AT->A	-	-	-	-	-			Indel						Indel	1	Unic	Intergenic	BBM_01g04286	prev_gene(202-2252)[<-(769)]	(-)	(-)	next_gene(3856-4368)[(835)-->]	BBM_01g00004
Chromosome1	6987	-	-	-	-	-	C->CT	C->CT	C->CT						Indel	Indel	Indel	Indel	1	Pol	Intergenic	BBM_01g00005	prev_gene(4700-6297)[<-(690)]	(-)	(+)	next_gene(7385-7660)[(398)-->]	BBM_01g00010
Chromosome1	7001	-	-	-	-	-	CT->C	-	CT->C						Indel		Indel	Indel	1	Pol	Intergenic	BBM_01g00005	prev_gene(4700-6297)[<-(704)]	(-)	(+)	next_gene(7385-7660)[(384)-->]	BBM_01g00010
Chromosome1	7026	-	-	-	-	-	TTC->T	-	-						Indel			Indel	2	Unic	Intergenic	BBM_01g00005	prev_gene(4700-6297)[<-(729)]	(-)	(+)	next_gene(7385-7660)[(359)-->]	BBM_01g00010
Chromosome1	7145	A->AC	A->AC	-	-	-	-	-	-	Indel	Indel							Indel	1	Pol	Intergenic	BBM_01g00005	prev_gene(4700-6297)[<-(848)]	(-)	(+)	next_gene(7385-7660)[(240)-->]	BBM_01g00010
Chromosome1	91614	-	AATAT->A	AATAT->A	AATAT->A	AATAT->A	AATAT->A	AATAT->A	AATAT->A		Indel	Indel	Indel	Indel	Indel	Indel	Indel	Indel	4	R1	Intergenic	BBM_01g00240	prev_gene(87259-91412)[<-(202)]	(+)	(-)	next_gene(91695-92528)[(81)-->]	BBM_01g00245
Chromosome1	112233	-	-	-	-	AATT->A	-	-	-					Indel				Indel	3	Unic	intron	BBM_01g00300	+
Chromosome1	120275	-	AAT->A	AAT->A	AAT->A	AAT->A	AAT->A	AAT->A	AAT->A		Indel	Indel	Indel	Indel	Indel	Indel	Indel	Indel	2	R1	intron	BBM_01g00315	-
Chromosome1	120325	-	AT->A	AT->A	AT->A	AT->A	AT->A	AT->A	AT->A		Indel	Indel	Indel	Indel	Indel	Indel	Indel	Indel	1	R1	intron	BBM_01g00315	-
Chromosome1	226558	-	-	AAGTTCT->A	AAGTTCT->A	AAGTTCT->A	AAGTTCT->A	AAGTTCT->A	AAGTTCT->A			Indel	Indel	Indel	Indel	Indel	Indel	Indel	6	Pol	CDS	BBM_01g00630	trans_orient:+, loc_in_cds:33, codon_pos:3, codon:ACA, DELETION[-6]
Chromosome1	268540	-	A->AAAT	A->AAAT	A->AAAT	A->AAAT	A->AAAT	A->AAAT	A->AAAT		Indel	Indel	Indel	Indel	Indel	Indel	Indel	Indel	3	R1	Intergenic	BBM_01g00790	prev_gene(267657-268441)[<-(99)]	(-)	(+)	next_gene(269614-272523)[(1074)-->]	BBM_01g00795
Chromosome1	289651	-	-	-	-	CATAGGG->C	-	-	-					Indel				Indel	6	Unic	Intergenic	BBM_01g00830	prev_gene(283404-289585)[<-(66)]	(+)	(+)	next_gene(289788-290878)[(137)-->]	BBM_01g00840
Chromosome1	303754	-	-	-	-	-	A->AAT	-	-						Indel			Indel	2	Unic	intron	BBM_01g00880	-
Chromosome1	311809	-	C->CAT/CATAT	-	C->CAT/CATAT	C->CAT/CATAT	C->CAT/CATAT	C->CAT/CATAT	C->CAT/CATAT		Indel		Indel	Indel	Indel	Indel	Indel	Indel-u	2/4	Pol	intron	BBM_01g00890	-
Chromosome1	328365	-	-	-	A->AATG	-	-	-	-				Indel					Indel	3	Unic	CDS	BBM_01g00935	trans_orient:-, loc_in_cds:809, codon_pos:2, codon:TTA, INSERTION[3]
Chromosome1	349162	-	-	T->TC	-	-	-	-	-			Indel						Indel	1	Unic	CDS	BBM_01g00996	trans_orient:-, loc_in_cds:1523, codon_pos:2, codon:TAC, INSERTION[1]
Chromosome1	366503	-	-	A->AATG	A->AATG	-	-	-	A->AATG			Indel	Indel				Indel	Indel	3	Pol	intron	BBM_01g01020	+
Chromosome1	366515	-	-	AACACT->A	AACACT->A	-	-	-	AACACT->A			Indel	Indel				Indel	Indel	5	Pol	intron	BBM_01g01020	+
Chromosome1	366545	C->A	C->A	C->CA	C->A	C->A	C->A	C->A	C->A	SNP	SNP	Indel	SNP	SNP	SNP	SNP	SNP	Mix	1	Pol	intron	BBM_01g01020	+
Chromosome1	433831	-	G->GTA	G->GTA	G->GTA	G->GTA	G->GTA	G->GTA	G->GTA		Indel	Indel	Indel	Indel	Indel	Indel	Indel	Indel	2	R1	intron	BBM_01g01180	+
Chromosome1	468399	-	-	-	AATAT->A/AAT	A->AAT	-	-	-				Indel	Indel				Indel-u	2/4	Pol	Intergenic	BBM_01g01280	prev_gene(462304-465975)[<-(2424)]	(+)	(+)	next_gene(470451-471904)[(2052)-->]	BBM_01g01285
Chromosome1	491053	-	ATT->A	ATT->A	AT->A	ATT->A	ATT->A	ATT->A	ATT->A		Indel	Indel	Indel	Indel	Indel	Indel	Indel	Indel	2	R1	p3UTR	BBM_01g01355	+
Chromosome1	515905	-	A->AAT	A->AAT	A->AAT	A->AAT	A->AAT	A->AAT	A->AAT		Indel	Indel	Indel	Indel	Indel	Indel	Indel	Indel	2	R1	p5UTR	BBM_01g01440	-
Chromosome1	532021	-	G->GTA	G->GTA	G->GTA	G->GTA	G->GTA	G->GTA	G->GTA		Indel	Indel	Indel	Indel	Indel	Indel	Indel	Indel	2	R1	p3UTR	BBM_01g01485	-
Chromosome1	600635	-	CAT->C	CAT->C	CAT->C	CAT->C	CAT->C	CAT->C	CAT->C		Indel	Indel	Indel	Indel	Indel	Indel	Indel	Indel	2	R1	intron	BBM_01g01660	+
Chromosome1	611864	-	AAT->A	AAT->A	AATAT->A/AAT	AATAT->A/AAT	AAT->A	AAT->A	AAT->A		Indel	Indel	Indel	Indel	Indel	Indel	Indel	Indel-u	2/4	R1	Intergenic	BBM_01g01690	prev_gene(609776-611726)[<-(138)]	(+)	(-)	next_gene(611975-612596)[(111)-->]	BBM_01g01695
Chromosome1	633121	-	-	-	C->CAT	-	-	-	-				Indel					Indel	2	Unic	intron	BBM_01g01765	-
Chromosome1	633700	-	AATATAT->A	AATATAT->A	AATATAT->A	AATATAT->A	AATATAT->A	AATATAT->A	AATATAT->A		Indel	Indel	Indel	Indel	Indel	Indel	Indel	Indel	6	R1	intron	BBM_01g01765	-
Chromosome1	695756	-	G->GAT	G->GAT	G->GATATAT/GATATATAT	G->GAT	G->GAT	G->GAT	G->GAT		Indel	Indel	Indel	Indel	Indel	Indel	Indel	Indel-u	2/6/8	R1	intron	BBM_01g01920	-
Chromosome1	699572	-	G->GATAT/GATATAT	-	G->GAT/GATAT	G->GATAT/GATATAT	G->GATATAT/GATAT	G->GATAT/GATATAT	G->GATAT/GATATAT		Indel		Indel	Indel	Indel	Indel	Indel	Indel-u	2/4/6	Pol	intron	BBM_01g01920	-
Chromosome1	769653	-	G->GAT	G->GAT	G->GAT	G->GAT	G->GAT	G->GAT	G->GAT		Indel	Indel	Indel	Indel	Indel	Indel	Indel	Indel	2	R1	intron	BBM_01g02100	+
Chromosome1	871751	-	-	-	TAGGGATAGGGAC->T	-	TAGGGATAGGGAC->T	T->C	-				Indel		Indel	SNP		Mix	12	Pol	CDS	BBM_01g02405	trans_orient:+, loc_in_cds:756, codon_pos:3, codon:TAT, DELETION[-12]				/ trans_orient:+, loc_in_cds:756, codon_pos:3, codon:taT-taC, pep:Y->Y, Tyr-252-Tyr, (SYN)
Chromosome1	924132	-	C->CATAT	-	C->CATATAT/CATATATAT	C->CATAT	C->CAT/CATAT	C->CATAT	C->CATAT		Indel		Indel	Indel	Indel	Indel	Indel	Indel-u	2/4/6/8	Pol	intron	BBM_01g02550	+
Chromosome1	927986	-	-	-	-	-	T->TTA	-	-						Indel			Indel	2	Unic	intron	BBM_01g02565	+
Chromosome1	942147	-	AAT->A	AAT->A	AAT->A	AAT->A	AAT->A	AAT->A	AAT->A		Indel	Indel	Indel	Indel	Indel	Indel	Indel	Indel	2	R1	Intergenic	BBM_01g02595	prev_gene(940439-941982)[<-(165)]	(+)	(+)	next_gene(942796-944491)[(649)-->]	BBM_01g02600
Chromosome1	943999	-	CATAT->C	CATAT->C	CATAT->C	CATAT->C	CATAT->C	CATAT->C	CATAT->C		Indel	Indel	Indel	Indel	Indel	Indel	Indel	Indel	4	R1	intron	BBM_01g02600	+
Chromosome1	986910	-	CAT->C	CAT->C	-	CAT->C	CAT->C	CAT->C	CAT->C		Indel	Indel		Indel	Indel	Indel	Indel	Indel	2	Pol	Intergenic	BBM_01g02735	prev_gene(986034-986878)[<-(32)]	(-)	(-)	next_gene(987105-991952)[(195)-->]	BBM_01g02740
Chromosome1	987760	-	-	-	-	-	A->AAT	-	-						Indel			Indel	2	Unic	intron	BBM_01g02740	-
Chromosome1	1009043	-	GATAT->G	GATAT->G	GATATAT->G/GAT	GATATAT->G/GAT	GATATAT->G/GAT	GATATAT->G/GAT	GATATAT->G/GAT		Indel	Indel	Indel	Indel	Indel	Indel	Indel	Indel-u	2/4/6	R1	Intergenic	BBM_01g02780	prev_gene(1006422-1008907)[<-(136)]	(+)	(-)	next_gene(1009411-1011983)[(368)-->]	BBM_01g02785
Chromosome1	1030597	-	G->GAT	-	G->GAT	G->GAT	G->GAT/GATAT	G->GAT	G->GAT		Indel		Indel	Indel	Indel	Indel	Indel	Indel-u	2/4	Pol	Intergenic	BBM_01g02845	prev_gene(1029361-1030389)[<-(208)]	(-)	(-)	next_gene(1031427-1032478)[(830)-->]	BBM_01g02850
Chromosome1	1053767	-	T->TGAG	-	T->TGAG	T->TGAG	T->TGAG	T->TGAG	T->TGAG		Indel		Indel	Indel	Indel	Indel	Indel	Indel	3	Pol	CDS	BBM_01g02905	trans_orient:+, loc_in_cds:393, codon_pos:3, codon:GAT, INSERTION[3]
Chromosome1	1055137	-	AAT->A	AAT->A	AAT->A	AAT->A	AAT->A	AAT->A	AAT->A		Indel	Indel	Indel	Indel	Indel	Indel	Indel	Indel	2	R1	intron	BBM_01g02905	+
Chromosome1	1093655	-	A->AAT	A->AAT	A->AATAT	A->AAT	A->AAT	A->AAT	A->AAT		Indel	Indel	Indel	Indel	Indel	Indel	Indel	Indel*	2/4	R1	Intergenic	BBM_01g03000	prev_gene(1091999-1093259)[<-(396)]	(+)	(-)	next_gene(1093788-1094485)[(133)-->]	BBM_01g03005
Chromosome1	1126939	-	TC->T	TC->T	TC->T	TC->T	TC->T	TC->T	TC->T		Indel	Indel	Indel	Indel	Indel	Indel	Indel	Indel	1	R1	Intergenic	BBM_01g03065	prev_gene(1124801-1125949)[<-(990)]	(-)	(+)	next_gene(1127156-1129534)[(217)-->]	BBM_01g03070
Chromosome1	1136657	-	T->TTAG	T->TTAG	T->TTAG	T->TTAG	T->TTAG	T->TTAG	T->TTAG		Indel	Indel	Indel	Indel	Indel	Indel	Indel	Indel	3	R1	CDS	BBM_01g03085	trans_orient:-, loc_in_cds:284, codon_pos:2, codon:AAT, INSERTION[3]
Chromosome1	1151029	-	C->CAT	C->CAT	C->CAT	C->CAT	C->CAT	C->CAT	C->CAT		Indel	Indel	Indel	Indel	Indel	Indel	Indel	Indel	2	R1	intron	BBM_01g03135	-
Chromosome1	1180743	-	G->GAT	G->GAT	G->GAT	G->GAT	G->GAT	G->GAT	G->GAT		Indel	Indel	Indel	Indel	Indel	Indel	Indel	Indel	2	R1	Intergenic	BBM_01g03215	prev_gene(1178341-1180453)[<-(290)]	(+)	(-)	next_gene(1180823-1182206)[(80)-->]	BBM_01g03220
Chromosome1	1204857	-	TGTGA->T	TGTGA->T	TGTGA->T	TGTGA->T	TGTGA->T	TGTGA->T	TGTGA->T		Indel	Indel	Indel	Indel	Indel	Indel	Indel	Indel	4	R1	Intergenic	BBM_01g03295	prev_gene(1203562-1204794)[<-(63)]	(+)	(-)	next_gene(1204965-1206353)[(108)-->]	BBM_01g03300
Chromosome1	1211228	-	CAT->C	CAT->C	-	CAT->C	CAT->C	CAT->C	CAT->C		Indel	Indel		Indel	Indel	Indel	Indel	Indel	2	Pol	Intergenic	BBM_01g03320	prev_gene(1209677-1211098)[<-(130)]	(-)	(-)	next_gene(1211307-1211954)[(79)-->]	BBM_01g03325
Chromosome1	1303240	AC->A	ACC->A	-	-	-	-	-	-	Indel	Indel							Indel	1	Pol	Intergenic	BBM_01g03516	prev_gene(1299874-1302627)[<-(613)]	(-)	(-)	next_gene(1303739-1304281)[(499)-->]	BBM_01g03535
Chromosome1	1303314	-	TAATA->T	-	TAATA->T	TAATA->T	TAATA->T	TAATA->T	TAATA->T		Indel		Indel	Indel	Indel	Indel	Indel	Indel	4	Pol	Intergenic	BBM_01g03516	prev_gene(1299874-1302627)[<-(687)]	(-)	(-)	next_gene(1303739-1304281)[(425)-->]	BBM_01g03535
Chromosome1	1303328	-	A->AG	-	A->AG	A->AG	A->AG	A->AG	A->AG		Indel		Indel	Indel	Indel	Indel	Indel	Indel	1	Pol	Intergenic	BBM_01g03516	prev_gene(1299874-1302627)[<-(701)]	(-)	(-)	next_gene(1303739-1304281)[(411)-->]	BBM_01g03535
Chromosome2	228	TATTTCAGTTAG->T	TATTTCAGTTAG->T	TATTTCAGTTAG->T	TATTTCAGTTAG->T	TATTTCAGTTAG->T	TATTTCAGTTAG->T	TATTTCAGTTAG->T	TATTTCAGTTAG->T	Indel	Indel	Indel	Indel	Indel	Indel	Indel	Indel	Indel-e	11	Err	Intergenic	BBM_02g00005	next_gene(386-1316)[(158)-->]	(-)
Chromosome2	2229	A->G	-	-	-	-	-	A->ATCCTT	-	SNP						Indel		Mix	5	Pol	CDS	BBM_02g00010	trans_orient:-, loc_in_cds:657, codon_pos:3, codon:TAT, INSERTION[5]				/ trans_orient:-, loc_in_cds:657, codon_pos:3, codon:taT-taC, pep:Y->Y, Tyr-219-Tyr, (SYN)
Chromosome2	2231	A->T	A->T	-	A->T	A->T	A->T	A->AT	A->T	SNP	SNP		SNP	SNP	SNP	Indel	SNP	Mix	1	Gr	CDS	BBM_02g00010	trans_orient:-, loc_in_cds:655, codon_pos:1, codon:Tat-Aat, pep:Y->N, Tyr-219-Asn, (NSY)				/ trans_orient:-, loc_in_cds:655, codon_pos:1, codon:TAT, INSERTION[1], ,
Chromosome2	2245	-	-	-	AGC->A	AGC->A	AGC->A	AGC->A	AGC->A				Indel	Indel	Indel	Indel	Indel	Indel	2	Pol	CDS	BBM_02g00010	trans_orient:-, loc_in_cds:641, codon_pos:2, codon:CTA, DELETION[-2]
Chromosome2	2251	-	-	-	T->A	T->TTA	T->TTA	T->TTA	T->TTA				SNP	Indel	Indel	Indel	Indel	Mix	2	Pol	CDS	BBM_02g00010	trans_orient:-, loc_in_cds:635, codon_pos:2, codon:gAa-gTa, pep:E->V, Glu-212-Val, (NSY)				/ trans_orient:-, loc_in_cds:635, codon_pos:2, codon:GAA, INSERTION[2], ,
Chromosome2	2297	-	C->CATA	C->CATA	C->CATA	C->CATA	C->CATA	C->CATA	C->CATA		Indel	Indel	Indel	Indel	Indel	Indel	Indel	Indel	3	R1	CDS	BBM_02g00010	trans_orient:-, loc_in_cds:589, codon_pos:1, codon:GAG, INSERTION[3]
Chromosome2	2898	-	A->ATTT	-	A->AG	A->AG	-	-	A->AG		Indel		Indel	Indel			Indel	Indel*	1/3	Pol	Intergenic	BBM_02g00010	prev_gene(2202-2885)[<-(13)]	(-)	(-)	next_gene(4436-6417)[(1538)-->]	BBM_02g00011
Chromosome2	2900	G->C	GAA->G	-	G->C	G->C	G->C	G->C	G->C	SNP	Indel		SNP	SNP	SNP	SNP	SNP	Mix	2	Gr	Intergenic	BBM_02g00010	prev_gene(2202-2885)[<-(15)]	(-)	(-)	next_gene(4436-6417)[(1536)-->]	BBM_02g00011
Chromosome2	2924	-	CA->C	-	-	-	-	-	-		Indel							Indel	1	Unic	Intergenic	BBM_02g00010	prev_gene(2202-2885)[<-(39)]	(-)	(-)	next_gene(4436-6417)[(1512)-->]	BBM_02g00011
Chromosome2	2989	-	-	-	AT->A	AT->A	AT->A	AT->A	AT->A				Indel	Indel	Indel	Indel	Indel	Indel	1	Pol	Intergenic	BBM_02g00010	prev_gene(2202-2885)[<-(104)]	(-)	(-)	next_gene(4436-6417)[(1447)-->]	BBM_02g00011
Chromosome2	3149	A->AT	A->AT	-	A->AT	A->AT	A->AT	A->AT	A->AT	Indel	Indel		Indel	Indel	Indel	Indel	Indel	Indel	1	Gr	Intergenic	BBM_02g00010	prev_gene(2202-2885)[<-(264)]	(-)	(-)	next_gene(4436-6417)[(1287)-->]	BBM_02g00011
Chromosome2	3667	GT->G	GT->G	GT->G	GT->G	GT->G	GT->G	GT->G	GT->G	Indel	Indel	Indel	Indel	Indel	Indel	Indel	Indel	Indel-e	1	Err	Intergenic	BBM_02g00010	prev_gene(2202-2885)[<-(782)]	(-)	(-)	next_gene(4436-6417)[(769)-->]	BBM_02g00011
Chromosome2	89209	-	C->CATAT	C->CATAT	C->CATAT	C->CATAT	C->CATAT	C->CATAT	C->CATAT		Indel	Indel	Indel	Indel	Indel	Indel	Indel	Indel	4	R1	intron	BBM_02g00260	+
Chromosome2	125830	-	C->CGGG	C->CG/CGG	C->CGGGG/CGG	C->CGG	C->CG/CGG	C->CGGG/CGG	C->CGGGG/CGG		Indel	Indel	Indel	Indel	Indel	Indel	Indel	Indel-u	1/2/4	R1	intron	BBM_02g00345	+
Chromosome2	196951	-	T->TG/TGG	T->TG	T->TG/TGG	T->TG/TGG	T->TG/TGG	T->TG/TGG	T->TG/TGG		Indel	Indel	Indel	Indel	Indel	Indel	Indel	Indel-u	1/2	R1	intron	BBM_02g00565	-
Chromosome2	198082	-	ATAT->A	ATAT->A	ATAT->A	ATAT->A	ATAT->A	ATAT->A	ATAT->A		Indel	Indel	Indel	Indel	Indel	Indel	Indel	Indel	3	R1	intron	BBM_02g00565	-
Chromosome2	214869	-	G->GCC	G->GCC	G->GCC	G->GCC	G->GCC	G->GCC	G->GCC		Indel	Indel	Indel	Indel	Indel	Indel	Indel	Indel	2	R1	intron	BBM_02g00600	+
Chromosome2	220189	-	C->CAT/CATAT	C->CATAT	C->CATATAT/CATAT	C->CAT/CATAT	C->CAT/CATAT	C->CAT/CATAT	C->CAT/CATAT		Indel	Indel	Indel	Indel	Indel	Indel	Indel	Indel-u	2/4/6	R1	Intergenic	BBM_02g00620	prev_gene(219493-220102)[<-(87)]	(+)	(+)	next_gene(220411-220784)[(222)-->]	BBM_02g00625
Chromosome2	248068	-	ATATAC->A	-	ATATAC->A	ATATAC->A	ATATAC->A	ATATAC->A	ATATAC->A		Indel		Indel	Indel	Indel	Indel	Indel	Indel	5	Pol	Intergenic	BBM_02g00680	prev_gene(246368-247937)[<-(131)]	(-)	(-)	next_gene(248119-250164)[(51)-->]	BBM_02g00690
Chromosome2	308582	-	AAT->A	-	-	-	-	-	-		Indel							Indel	2	Unic	Intergenic	BBM_02g00825	prev_gene(305309-308170)[<-(412)]	(-)	(-)	next_gene(308813-310340)[(231)-->]	BBM_02g00830
Chromosome2	315341	-	TTA->T	-	T->TTA	-	-	-	-		Indel		Indel					Indel	2	Pol	Intergenic	BBM_02g00840	prev_gene(314616-315329)[<-(12)]	(-)	(-)	next_gene(315498-318127)[(157)-->]	BBM_02g00845
Chromosome2	328192	-	AG->A	AG->A	AG->A	AG->A	AG->A	AG->A	AG->A		Indel	Indel	Indel	Indel	Indel	Indel	Indel	Indel	1	R1	intron	BBM_02g00890	-
Chromosome2	440020	-	GAT->G	GAT->G	GAT->G	GAT->G	GAT->G	GAT->G	GAT->G		Indel	Indel	Indel	Indel	Indel	Indel	Indel	Indel	2	R1	Intergenic	BBM_02g01230	prev_gene(437956-439815)[<-(205)]	(-)	(-)	next_gene(440441-446214)[(421)-->]	BBM_02g01235
Chromosome2	487612	-	A->ATATAAC	A->ATATAAC	A->ATATAAC	A->ATATAAC	A->ATATAAC	A->ATATAAC	A->ATATAAC		Indel	Indel	Indel	Indel	Indel	Indel	Indel	Indel	6	R1	Intergenic	BBM_02g01355	prev_gene(486581-487563)[<-(49)]	(-)	(+)	next_gene(487695-488047)[(83)-->]	BBM_02g01360
Chromosome2	560131	-	CATAT->C	CATAT->C	CATAT->C	CATAT->C	CATAT->C	CATAT->C	CATAT->C		Indel	Indel	Indel	Indel	Indel	Indel	Indel	Indel	4	R1	Intergenic	BBM_02g01540	prev_gene(559569-559989)[<-(142)]	(-)	(-)	next_gene(560257-561965)[(126)-->]	BBM_02g01541
Chromosome2	592771	-	TTATA->T	TTATA->T	TTATA->T	TTATA->T	TTATA->T	TTATA->T	TTATA->T		Indel	Indel	Indel	Indel	Indel	Indel	Indel	Indel	4	R1	Intergenic	BBM_02g01611	prev_gene(590799-592450)[<-(321)]	(-)	(-)	next_gene(593043-594648)[(272)-->]	BBM_02g01625
Chromosome2	601130	-	C->CAT/CATAT	C->CATAT	C->CAT/CATAT	C->CAT/CATAT	C->CAT/CATAT	C->CAT/CATAT	C->CAT/CATAT		Indel	Indel	Indel	Indel	Indel	Indel	Indel	Indel-u	2/4	R1	intron	BBM_02g01665	-
Chromosome2	626347	-	G->GA	G->GA	G->GA	G->GA	G->GA	G->GA	G->GA		Indel	Indel	Indel	Indel	Indel	Indel	Indel	Indel	1	R1	p3UTR	BBM_02g01740	+
Chromosome2	645277	-	T->TA	T->TA	T->TA	T->TA	T->TA	T->TA	T->TA		Indel	Indel	Indel	Indel	Indel	Indel	Indel	Indel	1	R1	Intergenic	BBM_02g01785	prev_gene(641223-644614)[<-(663)]	(+)	(-)	next_gene(645466-646456)[(189)-->]	BBM_02g01790
Chromosome2	655315	-	AG->A	AG->A	AG->A	AG->A	AG->A	AG->A	AG->A		Indel	Indel	Indel	Indel	Indel	Indel	Indel	Indel	1	R1	Intergenic	BBM_02g01820	prev_gene(654622-655311)[<-(4)]	(-)	(-)	next_gene(655488-662144)[(173)-->]	BBM_02g01825
Chromosome2	658012	-	TCTCCTGCCC->T	-	TCTCCTGCCC->T	TCTCCTGCCC->T	TCTCCTGCCC->T	TCTCCTGCCC->T	TCTCCTGCCC->T		Indel		Indel	Indel	Indel	Indel	Indel	Indel	9	Pol	CDS	BBM_02g01825	trans_orient:-, loc_in_cds:4133, codon_pos:2, codon:GAG, DELETION[-9]
Chromosome2	699806	TTTA->T	TTTATTA->T	-	TTTATTA->T	TTTATTA->T	TTTATTA->T	TTTATTA->T	TTTATTA->T	Indel	Indel		Indel	Indel	Indel	Indel	Indel	Indel*	3/6	Gr	Intergenic	BBM_02g01945	prev_gene(697401-699029)[<-(777)]	(+)	(-)	next_gene(700266-703571)[(460)-->]	BBM_02g01950
Chromosome2	703579	-	ATTATTTAT->A	ATTATTTAT->A	ATTATTTAT->A	ATTATTTAT->A	ATTATTTAT->A	ATTATTTAT->A	ATTATTTAT->A		Indel	Indel	Indel	Indel	Indel	Indel	Indel	Indel	8	R1	Intergenic	BBM_02g01950	prev_gene(700266-703571)[<-(8)]	(-)	(-)	next_gene(703948-705104)[(369)-->]	BBM_02g01955
Chromosome2	752498	-	A->AC	A->AC	A->AC	A->AC	A->AC	A->AC	A->AC		Indel	Indel	Indel	Indel	Indel	Indel	Indel	Indel	1	R1	p3UTR	BBM_02g02075	+
Chromosome2	773430	-	AAT->A	AAT->A	AAT->A	AAT->A	AAT->A	AAT->A	AAT->A		Indel	Indel	Indel	Indel	Indel	Indel	Indel	Indel	2	R1	Intergenic	BBM_02g02120	prev_gene(768710-772897)[<-(533)]	(+)	(+)	next_gene(773721-774263)[(291)-->]	BBM_02g02125
Chromosome2	790562	-	-	G->GTGTGGAAGA	G->GTGTGGAAGA	G->GTGTGGAAGA	G->GTGTGGAAGA	G->GTGTGGAAGA	G->GTGTGGAAGA			Indel	Indel	Indel	Indel	Indel	Indel	Indel	9	Pol	CDS	BBM_02g02180	trans_orient:+, loc_in_cds:5, codon_pos:2, codon:AGT, INSERTION[9]
Chromosome2	876694	-	GAT->G	GAT->G	GATAT->G/GAT	GATAT->G/GAT	GAT->G	GAT->G	GATAT->G/GAT		Indel	Indel	Indel	Indel	Indel	Indel	Indel	Indel-u	2/4	R1	intron	BBM_02g02460	-
Chromosome2	885656	-	G->GTA	-	G->GTA	G->GTA	G->GTA	G->GTA	G->GTA		Indel		Indel	Indel	Indel	Indel	Indel	Indel	2	Pol	intron	BBM_02g02476	+
Chromosome2	929716	-	A->ATTTGGAAAC	A->ATTTGGAAAC	-	A->ATTTGGAAAC	A->ATTTGGAAAC	A->ATTTGGAAAC	A->ATTTGGAAAC		Indel	Indel		Indel	Indel	Indel	Indel	Indel	9	Pol	CDS	BBM_02g02608	trans_orient:+, loc_in_cds:2319, codon_pos:3, codon:AAA, INSERTION[9]
Chromosome2	954915	T->TTA	-	UNC	-	-	-	-	-	Indel		UNC						Indel0	2	Pol	Intergenic	BBM_02g02690	prev_gene(952094-954595)[<-(320)]	(+)	(-)	next_gene(956876-961238)[(1961)-->]	BBM_02g02691
Chromosome2	955066	A->AT	A->AT	UNC	A->AT	-	-	-	A->AT	Indel	Indel	UNC	Indel				Indel	Indel0	1	Pol	Intergenic	BBM_02g02690	prev_gene(952094-954595)[<-(471)]	(+)	(-)	next_gene(956876-961238)[(1810)-->]	BBM_02g02691
Chromosome2	1015299	-	A->AT	A->AT	A->AT	A->AT	A->AT	A->AT	A->AT		Indel	Indel	Indel	Indel	Indel	Indel	Indel	Indel	1	R1	CDS	BBM_02g02890	trans_orient:+, loc_in_cds:439, codon_pos:1, codon:ATT, INSERTION[1]
Chromosome2	1189940	-	TTA->T	TTA->T	TTA->T	TTA->T	TTA->T	TTA->T	TTATA->T/TTA		Indel	Indel	Indel	Indel	Indel	Indel	Indel	Indel-u	2	R1	Intergenic	BBM_02g03385	prev_gene(1188945-1189477)[<-(463)]	(+)	(-)	next_gene(1190402-1191782)[(462)-->]	BBM_02g03395
Chromosome2	1201795	-	G->GTT	G->GTT	-	G->GTT	-	G->GTT	G->GTT		Indel	Indel		Indel		Indel	Indel	Indel	2	Pol	Intergenic	BBM_02g03425	prev_gene(1200616-1201772)[<-(23)]	(+)	(-)	next_gene(1201851-1203974)[(56)-->]	BBM_02g03430
Chromosome2	1201797	-	-	-	T->TTATA/TTA	-	T->TTTTA	-	-				Indel		Indel			Indel-u	4/6/8	Pol	Intergenic	BBM_02g03425	prev_gene(1200616-1201772)[<-(25)]	(+)	(-)	next_gene(1201851-1203974)[(54)-->]	BBM_02g03430
Chromosome2	1228633	-	T->TATATA	T->TATATA	T->TATATA	T->TATATA	T->TATATA	T->TATATA	T->TATATA		Indel	Indel	Indel	Indel	Indel	Indel	Indel	Indel	5	R1	Intergenic	BBM_02g03500	prev_gene(1226664-1228060)[<-(573)]	(+)	(+)	next_gene(1229107-1229554)[(474)-->]	BBM_02g03505
Chromosome2	1249739	-	T->TGGG	T->TGGG	T->TGGG	T->TGGG	T->TGGG	T->TGGG	T->TGGG		Indel	Indel	Indel	Indel	Indel	Indel	Indel	Indel	3	R1	CDS	BBM_02g03560	trans_orient:-, loc_in_cds:203, codon_pos:2, codon:CAC, INSERTION[3]
Chromosome2	1279147	-	AT->A	AT->A	AT->A	AT->A	AT->A	AT->A	AT->A		Indel	Indel	Indel	Indel	Indel	Indel	Indel	Indel	1	R1	Intergenic	BBM_02g03680	prev_gene(1277135-1278966)[<-(181)]	(-)	(-)	next_gene(1279172-1279575)[(25)-->]	BBM_02g03685
Chromosome2	1298472	-	-	-	-	-	T->TC	-	-						Indel			Indel	1	Unic	Intergenic	BBM_02g03725	prev_gene(1296406-1298455)[<-(17)]	(-)	(-)	next_gene(1299133-1300563)[(661)-->]	BBM_02g03730
Chromosome2	1325491	-	T->TTATATA	-	T->TTATA	T->TTATATA	T->TTATATA	T->TTATATA	T->TTATATA		Indel		Indel	Indel	Indel	Indel	Indel	Indel*	4/6	Pol	Intergenic	BBM_02g03770	prev_gene(1323306-1325488)[<-(3)]	(+)	(+)	next_gene(1325744-1326824)[(253)-->]	BBM_02g03780
Chromosome2	1340027	-	TAC->T	TAC->T	-	TAC->T	TAC->T	TAC->T	TAC->T		Indel	Indel		Indel	Indel	Indel	Indel	Indel	2	Pol	Intergenic	BBM_02g03821	prev_gene(1336724-1340006)[<-(21)]	(+)	(-)	next_gene(1340785-1342234)[(758)-->]	BBM_02g03835
Chromosome2	1340322	-	C->CATAT	-	C->CATAT/CATATAT	C->CAT/CATAT	C->CATATAT/CATA	C->CAT/CATAT	C->CAT/CATAT		Indel		Indel	Indel	Indel	Indel	Indel	Indel-u	2/4	Pol	Intergenic	BBM_02g03821	prev_gene(1336724-1340006)[<-(316)]	(+)	(-)	next_gene(1340785-1342234)[(463)-->]	BBM_02g03835
Chromosome2	1379348	-	GA->G	GA->G	GA->G	GA->G	GA->G	GA->G	GA->G		Indel	Indel	Indel	Indel	Indel	Indel	Indel	Indel	1	R1	Intergenic	BBM_02g03940	prev_gene(1378948-1379301)[<-(47)]	(-)	(-)	next_gene(1379387-1380129)[(39)-->]	BBM_02g03945
Chromosome2	1383551	-	G->GA	G->GA	G->GA	G->GA	-	G->GA	G->GA		Indel	Indel	Indel	Indel		Indel	Indel	Indel	1	Pol	intron	BBM_02g03960	+
Chromosome2	1399747	-	A->AATAT	A->AATAT/AATATAT	A->AATAT/AATATAT	A->AATATAT/AATAT	A->AATATAT/AATATATAT	A->AAT/AATAT	A->AATATAT/AATATATAT		Indel	Indel	Indel	Indel	Indel	Indel	Indel	Indel-u	4/6/8	R1	intron	BBM_02g04025	-
Chromosome2	1415766	-	A->G	A->AG	A->AG	A->AG	A->AG	A->AG	A->AG		SNP	Indel	Indel	Indel	Indel	Indel	Indel	Mix	1	R1	intron	BBM_02g04060	-
Chromosome2	1415774	-	A->AAG	A->AAG	A->AAG	A->AAG	A->AAG	A->AAG	A->AAG		Indel	Indel	Indel	Indel	Indel	Indel	Indel	Indel	2	R1	intron	BBM_02g04060	-
Chromosome2	1442829	-	TA->T	TA->T	TA->T	TA->T	TA->T	TA->T	TA->T		Indel	Indel	Indel	Indel	Indel	Indel	Indel	Indel	1	R1	intron	BBM_02g04155	-
Chromosome2	1498371	-	-	-	A->AT	A->AT	A->AT	A->AT	A->AT				Indel	Indel	Indel	Indel	Indel	Indel	1	Pol	CDS	BBM_02g04260	trans_orient:+, loc_in_cds:835, codon_pos:1, codon:ATA, INSERTION[1]
Chromosome2	1498381	-	-	-	GA->G	GA->G	GA->G	GA->G	GA->G				Indel	Indel	Indel	Indel	Indel	Indel	1	Pol	CDS	BBM_02g04260	trans_orient:+, loc_in_cds:845, codon_pos:2, codon:TGA, DELETION[-1]
Chromosome2	1498731	A->AT	-	-	-	-	-	-	-	Indel								Indel	1	Unic	Intergenic	BBM_02g04260	prev_gene(1497537-1498382)[<-(349)]	(+)	(-)	next_gene(1498924-1499716)[(193)-->]	BBM_02g04265
Chromosome2	1498738	T->TA	T->TA	-	T->TA	T->TA	T->TA	T->TA	T->TA	Indel	Indel		Indel	Indel	Indel	Indel	Indel	Indel	1	Gr	Intergenic	BBM_02g04260	prev_gene(1497537-1498382)[<-(356)]	(+)	(-)	next_gene(1498924-1499716)[(186)-->]	BBM_02g04265
Chromosome2	1498790	-	-	-	-	-	TGAA->T	-	TGAA->T						Indel		Indel	Indel	3	Pol	Intergenic	BBM_02g04260	prev_gene(1497537-1498382)[<-(408)]	(+)	(-)	next_gene(1498924-1499716)[(134)-->]	BBM_02g04265
Chromosome2	1498826	-	T->A	-	-	-	T->TG	-	-		SNP				Indel			Mix	1	Pol	Intergenic	BBM_02g04260	prev_gene(1497537-1498382)[<-(444)]	(+)	(-)	next_gene(1498924-1499716)[(98)-->]	BBM_02g04265
Chromosome2	1498827	T->A	T->A	-	-	-	T->TAA	-	-	SNP	SNP				Indel			Mix	2	Pol	Intergenic	BBM_02g04260	prev_gene(1497537-1498382)[<-(445)]	(+)	(-)	next_gene(1498924-1499716)[(97)-->]	BBM_02g04265
Chromosome2	1499029	-	-	AG->A	-	AG->A	-	AG->A	-			Indel		Indel		Indel		Indel	1	Pol	CDS	BBM_02g04265	trans_orient:-, loc_in_cds:653, codon_pos:2, codon:CTA, DELETION[-1]
Chromosome2	1499035	T->A	T->A	T->TA	T->A	T->TA	T->A	T->TA	T->A	SNP	SNP	Indel	SNP	Indel	SNP	Indel	SNP	Mix	1	Pol	CDS	BBM_02g04265	trans_orient:-, loc_in_cds:647, codon_pos:2, codon:gAa-gTa, pep:E->V, Glu-216-Val, (NSY)				/ trans_orient:-, loc_in_cds:647, codon_pos:2, codon:GAA, INSERTION[1], ,
Chromosome2	1499104	GAAC->G	G->T	-	-	-	-	-	-	Indel	SNP							Mix	3	Pol	CDS	BBM_02g04265	trans_orient:-, loc_in_cds:578, codon_pos:2, codon:TCT, DELETION[-3]				/ trans_orient:-, loc_in_cds:578, codon_pos:2, codon:tCt-tAt, pep:S->Y, Ser-193-Tyr, (NSY)
Chromosome2	1499789	-	-	A->AT	-	-	-	-	-			Indel						Indel	1	Unic	Intergenic	BBM_02g04265	prev_gene(1498924-1499716)[<-(73)]	(-)	(+)	next_gene(1501118-1502812)[(1329)-->]	BBM_02g04270
Chromosome2	1499790	-	-	T->TC	T->TC	T->TC	T->TC	T->TC	T->TC			Indel	Indel	Indel	Indel	Indel	Indel	Indel	1	Pol	Intergenic	BBM_02g04265	prev_gene(1498924-1499716)[<-(74)]	(-)	(+)	next_gene(1501118-1502812)[(1328)-->]	BBM_02g04270
Chromosome2	1500532	-	-	-	TC->T	TC->T	-	TC->T	-				Indel	Indel		Indel		Indel	1	Pol	Intergenic	BBM_02g04265	prev_gene(1498924-1499716)[<-(816)]	(-)	(+)	next_gene(1501118-1502812)[(586)-->]	BBM_02g04270
Chromosome2	1500557	-	-	-	ATT->A	ATT->A	-	ATT->A	-				Indel	Indel		Indel		Indel	2	Pol	Intergenic	BBM_02g04265	prev_gene(1498924-1499716)[<-(841)]	(-)	(+)	next_gene(1501118-1502812)[(561)-->]	BBM_02g04270
Chromosome2	1500566	-	-	-	-	T->TA	-	T->TA	-					Indel		Indel		Indel	1	Pol	Intergenic	BBM_02g04265	prev_gene(1498924-1499716)[<-(850)]	(-)	(+)	next_gene(1501118-1502812)[(552)-->]	BBM_02g04270
Chromosome2	1500568	-	-	-	-	TCAG->T	-	TCAG->T	-					Indel		Indel		Indel	3	Pol	Intergenic	BBM_02g04265	prev_gene(1498924-1499716)[<-(852)]	(-)	(+)	next_gene(1501118-1502812)[(550)-->]	BBM_02g04270
Chromosome2	1500579	-	-	-	-	-	-	G->GAATT	-							Indel		Indel	4	Unic	Intergenic	BBM_02g04265	prev_gene(1498924-1499716)[<-(863)]	(-)	(+)	next_gene(1501118-1502812)[(539)-->]	BBM_02g04270
Chromosome2	1500607	-	-	-	C->CTAAA	C->A	C->A	C->CTAAA	C->CTAAA				Indel	SNP	SNP	Indel	Indel	Mix	4	Pol	Intergenic	BBM_02g04265	prev_gene(1498924-1499716)[<-(891)]	(-)	(+)	next_gene(1501118-1502812)[(511)-->]	BBM_02g04270
Chromosome2	1501037	-	-	-	G->GA	G->GA	G->GA	G->GA	G->GA				Indel	Indel	Indel	Indel	Indel	Indel	1	Pol	Intergenic	BBM_02g04265	prev_gene(1498924-1499716)[<-(1321)]	(-)	(+)	next_gene(1501118-1502812)[(81)-->]	BBM_02g04270
Chromosome2	1501067	A->AT	-	-	A->ATTT	A->ATTT	A->ATTT	A->ATTT	A->ATTT	Indel			Indel	Indel	Indel	Indel	Indel	Indel*	1/3	Pol	Intergenic	BBM_02g04265	prev_gene(1498924-1499716)[<-(1351)]	(-)	(+)	next_gene(1501118-1502812)[(51)-->]	BBM_02g04270
Chromosome2	1502351	-	-	G->GATA	-	-	-	-	-			Indel						Indel	3	Unic	CDS	BBM_02g04270	trans_orient:+, loc_in_cds:1234, codon_pos:1, codon:GGT, INSERTION[3]
Chromosome2	1504766	-	-	-	-	-	T->TG	-	-						Indel			Indel	1	Unic	intron	BBM_02g04280	-
Chromosome2	1504771	-	-	-	-	-	TA->T	-	-						Indel			Indel	1	Unic	intron	BBM_02g04280	-
Chromosome2	1504777	-	-	-	-	-	T->TA	-	-						Indel			Indel	1	Unic	intron	BBM_02g04280	-
Chromosome2	1506085	-	-	AT->A	-	-	-	-	-			Indel						Indel	1	Unic	CDS	BBM_02g04280	trans_orient:-, loc_in_cds:459, codon_pos:3, codon:AAT, DELETION[-1]
Chromosome2	1506092	G->A	G->A	GA->G	G->A	G->A	G->A	G->A	G->A	SNP	SNP	Indel	SNP	SNP	SNP	SNP	SNP	Mix	1	Pol	CDS	BBM_02g04280	trans_orient:-, loc_in_cds:452, codon_pos:2, codon:tCa-tTa, pep:S->L, Ser-151-Leu, (NSY)
Chromosome2	1506605	-	-	-	-	GGT->G	-	-	-					Indel				Indel	2	Unic	Intergenic	BBM_02g04280	prev_gene(1504339-1506594)[<-(11)]	(-)	(-)	next_gene(1507850-1508383)[(1245)-->]	BBM_02g04285
Chromosome2	1506675	-	-	-	-	A->AAT	-	-	-					Indel				Indel	2	Unic	Intergenic	BBM_02g04280	prev_gene(1504339-1506594)[<-(81)]	(-)	(-)	next_gene(1507850-1508383)[(1175)-->]	BBM_02g04285
Chromosome2	1506688	-	-	-	A->AT	A->AT	A->AT	A->AT	AAATTTATGTGATTA->A				Indel	Indel	Indel	Indel	Indel	Indel*	1/14	Pol	Intergenic	BBM_02g04280	prev_gene(1504339-1506594)[<-(94)]	(-)	(-)	next_gene(1507850-1508383)[(1162)-->]	BBM_02g04285
Chromosome2	1506704	-	-	-	A->AT	A->AT	A->AT	A->AT	A->AT				Indel	Indel	Indel	Indel	Indel	Indel	1	Pol	Intergenic	BBM_02g04280	prev_gene(1504339-1506594)[<-(110)]	(-)	(-)	next_gene(1507850-1508383)[(1146)-->]	BBM_02g04285
Chromosome2	1506740	-	-	-	AAAAT->A	AAAAT->A	AAAAT->A	AAAAT->A	AAAAT->A				Indel	Indel	Indel	Indel	Indel	Indel	4	Pol	Intergenic	BBM_02g04280	prev_gene(1504339-1506594)[<-(146)]	(-)	(-)	next_gene(1507850-1508383)[(1110)-->]	BBM_02g04285
Chromosome2	1506758	-	-	-	T->TA	T->TA	T->TA	T->TA	T->TA				Indel	Indel	Indel	Indel	Indel	Indel	1	Pol	Intergenic	BBM_02g04280	prev_gene(1504339-1506594)[<-(164)]	(-)	(-)	next_gene(1507850-1508383)[(1092)-->]	BBM_02g04285
Chromosome2	1506973	-	-	A->AGT	-	A->AGT	A->AGT	A->AGT	A->AGT			Indel		Indel	Indel	Indel	Indel	Indel	2	Pol	Intergenic	BBM_02g04280	prev_gene(1504339-1506594)[<-(379)]	(-)	(-)	next_gene(1507850-1508383)[(877)-->]	BBM_02g04285
Chromosome2	1507025	-	-	-	GGT->G	GGT->G	-	GGT->G	-				Indel	Indel		Indel		Indel	2	Pol	Intergenic	BBM_02g04280	prev_gene(1504339-1506594)[<-(431)]	(-)	(-)	next_gene(1507850-1508383)[(825)-->]	BBM_02g04285
Chromosome2	1507028	-	-	-	AT->A	AT->A	-	AT->A	-				Indel	Indel		Indel		Indel	1	Pol	Intergenic	BBM_02g04280	prev_gene(1504339-1506594)[<-(434)]	(-)	(-)	next_gene(1507850-1508383)[(822)-->]	BBM_02g04285
Chromosome2	1507049	A->T	-	A->T	ATGTG->A	ATGTG->A	A->T	ATGTG->A	A->T	SNP		SNP	Indel	Indel	SNP	Indel	SNP	Mix	4	Bm	Intergenic	BBM_02g04280	prev_gene(1504339-1506594)[<-(455)]	(-)	(-)	next_gene(1507850-1508383)[(801)-->]	BBM_02g04285
Chromosome2	1507142	-	-	-	AT->A	AT->A	AT->A	AT->A	AT->A				Indel	Indel	Indel	Indel	Indel	Indel	1	Pol	Intergenic	BBM_02g04280	prev_gene(1504339-1506594)[<-(548)]	(-)	(-)	next_gene(1507850-1508383)[(708)-->]	BBM_02g04285
Chromosome2	1507218	-	-	-	-	AT->A	-	-	-					Indel				Indel	1	Unic	Intergenic	BBM_02g04280	prev_gene(1504339-1506594)[<-(624)]	(-)	(-)	next_gene(1507850-1508383)[(632)-->]	BBM_02g04285
Chromosome2	1507240	-	-	T->TC	-	-	-	T->TC	-			Indel				Indel		Indel	1	Pol	Intergenic	BBM_02g04280	prev_gene(1504339-1506594)[<-(646)]	(-)	(-)	next_gene(1507850-1508383)[(610)-->]	BBM_02g04285
Chromosome2	1507245	-	-	TCTC->T	-	-	-	TCTC->T	-			Indel				Indel		Indel	3	Pol	Intergenic	BBM_02g04280	prev_gene(1504339-1506594)[<-(651)]	(-)	(-)	next_gene(1507850-1508383)[(605)-->]	BBM_02g04285
Chromosome2	1507295	-	-	-	-	-	TA->T	-	TA->T						Indel		Indel	Indel	1	Pol	Intergenic	BBM_02g04280	prev_gene(1504339-1506594)[<-(701)]	(-)	(-)	next_gene(1507850-1508383)[(555)-->]	BBM_02g04285
Chromosome2	1507298	-	-	-	-	-	TCA->T	-	TCA->T						Indel		Indel	Indel	2	Pol	Intergenic	BBM_02g04280	prev_gene(1504339-1506594)[<-(704)]	(-)	(-)	next_gene(1507850-1508383)[(552)-->]	BBM_02g04285
Chromosome2	1507302	-	-	-	-	-	AAT->A	-	AAT->A						Indel		Indel	Indel	2	Pol	Intergenic	BBM_02g04280	prev_gene(1504339-1506594)[<-(708)]	(-)	(-)	next_gene(1507850-1508383)[(548)-->]	BBM_02g04285
Chromosome2	1507373	-	AT->A	-	-	-	-	-	-		Indel							Indel	1	Unic	Intergenic	BBM_02g04280	prev_gene(1504339-1506594)[<-(779)]	(-)	(-)	next_gene(1507850-1508383)[(477)-->]	BBM_02g04285
Chromosome2	1507658	-	-	AAT->A	-	-	-	-	-			Indel						Indel	2	Unic	Intergenic	BBM_02g04280	prev_gene(1504339-1506594)[<-(1064)]	(-)	(-)	next_gene(1507850-1508383)[(192)-->]	BBM_02g04285
Chromosome2	1507663	-	-	A->AC	-	-	-	-	-			Indel						Indel	1	Unic	Intergenic	BBM_02g04280	prev_gene(1504339-1506594)[<-(1069)]	(-)	(-)	next_gene(1507850-1508383)[(187)-->]	BBM_02g04285
Chromosome2	1507742	A->ATAAT	A->ATAAT	A->ATAAT	-	-	-	-	-	Indel	Indel	Indel						Indel	4	Pol	Intergenic	BBM_02g04280	prev_gene(1504339-1506594)[<-(1148)]	(-)	(-)	next_gene(1507850-1508383)[(108)-->]	BBM_02g04285
Chromosome2	1507781	A->C	A->C	A->AAACC	-	-	A->AAACC	-	-	SNP	SNP	Indel			Indel			Mix	4	Pol	Intergenic	BBM_02g04280	prev_gene(1504339-1506594)[<-(1187)]	(-)	(-)	next_gene(1507850-1508383)[(69)-->]	BBM_02g04285
Chromosome2	1507899	-	-	T->TCTC	T->TCTC	T->TCTC	T->TCTC	T->TCTC	T->TCTC			Indel	Indel	Indel	Indel	Indel	Indel	Indel	3	Pol	CDS	BBM_02g04285	trans_orient:-, loc_in_cds:185, codon_pos:2, codon:GAA, INSERTION[3]
Chromosome3	1839	-	-	A->ATC	A->ATC	-	-	A->ATC	A->ATC			Indel	Indel			Indel	Indel	Indel	2	Pol	CDS	BBM_03g00006	trans_orient:-, loc_in_cds:513, codon_pos:3, codon:ATT, INSERTION[2]
Chromosome3	1840	A->T	-	A->AT	A->AT	-	-	A->AT	A->AT	SNP		Indel	Indel			Indel	Indel	Mix	1	Pol	CDS	BBM_03g00006	trans_orient:-, loc_in_cds:512, codon_pos:2, codon:ATT, INSERTION[1]
Chromosome3	4173	C->CTAT	C->CTAT	C->CTAT	C->CTAT	C->CTAT	C->CTAT	C->CTAT	C->CTAT	Indel	Indel	Indel	Indel	Indel	Indel	Indel	Indel	Indel-e	3	Err	Intergenic	BBM_03g00015	prev_gene(2291-3868)[<-(305)]	(-)	(-)	next_gene(5052-6630)[(879)-->]	BBM_03g00020
Chromosome3	6922	AT->A	-	-	-	-	-	-	-	Indel								Indel	1	Unic	Intergenic	BBM_03g00020	prev_gene(5052-6630)[<-(292)]	(-)	(-)	next_gene(7857-9900)[(935)-->]	BBM_03g00025
Chromosome3	6925	-	-	-	-	TA->T	TA->T	TA->T	TA->T					Indel	Indel	Indel	Indel	Indel	1	Pol	Intergenic	BBM_03g00020	prev_gene(5052-6630)[<-(295)]	(-)	(-)	next_gene(7857-9900)[(932)-->]	BBM_03g00025
Chromosome3	7378	TTATA->T	TTATA->T	-	-	-	-	-	-	Indel	Indel							Indel	4	Pol	Intergenic	BBM_03g00020	prev_gene(5052-6630)[<-(748)]	(-)	(-)	next_gene(7857-9900)[(479)-->]	BBM_03g00025
Chromosome3	134502	-	CAT->C	CAT->C	CAT->C	CAT->C	CAT->C	CAT->C	CAT->C		Indel	Indel	Indel	Indel	Indel	Indel	Indel	Indel	2	R1	Intergenic	BBM_03g00355	prev_gene(131882-133762)[<-(740)]	(+)	(+)	next_gene(134619-137719)[(117)-->]	BBM_03g00360
Chromosome3	154832	-	A->AT	A->AT	-	A->AT	A->AT	A->AT	A->AT		Indel	Indel		Indel	Indel	Indel	Indel	Indel	1	Pol	Intergenic	BBM_03g00420	prev_gene(153646-154115)[<-(717)]	(+)	(+)	next_gene(155354-155929)[(522)-->]	BBM_03g00425
Chromosome3	208221	-	A->AT	A->AT	A->AT	A->AT	A->AT	A->AT	A->AT		Indel	Indel	Indel	Indel	Indel	Indel	Indel	Indel	1	R1	Intergenic	BBM_03g00570	prev_gene(207131-208103)[<-(118)]	(+)	(+)	next_gene(208351-209509)[(130)-->]	BBM_03g00575
Chromosome3	280536	-	-	-	AT->A	AT->A	-	AT->A	AT->A				Indel	Indel		Indel	Indel	Indel	1	Pol	intron	BBM_03g00795	+
Chromosome3	306853	-	-	AC->A	-	AC->A	AC->A	AC->A	AC->A			Indel		Indel	Indel	Indel	Indel	Indel	1	Pol	CDS	BBM_03g00885	trans_orient:-, loc_in_cds:1620, codon_pos:3, codon:AGT, DELETION[-1]
Chromosome3	306855	-	-	TTC->T	-	TTC->T	TTC->T	TTC->T	TTC->T			Indel		Indel	Indel	Indel	Indel	Indel	2	Pol	CDS	BBM_03g00885	trans_orient:-, loc_in_cds:1618, codon_pos:1, codon:AGT, DELETION[-2]
Chromosome3	307013	-	TAAA->T	TAAA->T	-	TAAA->T	TAAA->T	TAAA->T	TAAA->T		Indel	Indel		Indel	Indel	Indel	Indel	Indel	3	Pol	CDS	BBM_03g00885	trans_orient:-, loc_in_cds:1460, codon_pos:2, codon:TAC, DELETION[-3]
Chromosome3	311207	-	AAT->A	AAT->A	AAT->A	AAT->A	AAT->A	AAT->A	AAT->A		Indel	Indel	Indel	Indel	Indel	Indel	Indel	Indel	2	R1	Intergenic	BBM_03g00890	prev_gene(309964-310353)[<-(854)]	(-)	(+)	next_gene(311456-311835)[(249)-->]	BBM_03g00895
Chromosome3	330515	-	-	-	G->GAAT	-	-	-	-				Indel					Indel	3	Unic	CDS	BBM_03g00947	trans_orient:+, loc_in_cds:1270, codon_pos:1, codon:GGC, INSERTION[3]
Chromosome3	341527	-	CGG->C/CG	CGG->C/CG	-	-	CG->C	CGG->C/CG	-		Indel	Indel			Indel	Indel		Indel-u	1/2	Pol	Intergenic	BBM_03g00980	prev_gene(338688-341471)[<-(56)]	(+)	(-)	next_gene(341664-343874)[(137)-->]	BBM_03g00985
Chromosome3	341539	-	-	-	-	GT->G	GT->G	GT->G	GT->G					Indel	Indel	Indel	Indel	Indel	1	Pol	Intergenic	BBM_03g00980	prev_gene(338688-341471)[<-(68)]	(+)	(-)	next_gene(341664-343874)[(125)-->]	BBM_03g00985
Chromosome3	366395	-	AAT->A	AAT->A	-	AAT->A	AAT->A	AAT->A	AAT->A		Indel	Indel		Indel	Indel	Indel	Indel	Indel	2	Pol	Intergenic	BBM_03g01030	prev_gene(364299-365615)[<-(780)]	(+)	(+)	next_gene(366538-367621)[(143)-->]	BBM_03g01035
Chromosome3	461024	-	AC->A	AC->A	AC->A	AC->A	AC->A	AC->A	AC->A		Indel	Indel	Indel	Indel	Indel	Indel	Indel	Indel	1	R1	Intergenic	BBM_03g01295	prev_gene(456098-460549)[<-(475)]	(-)	(-)	next_gene(461106-462949)[(82)-->]	BBM_03g01300
Chromosome3	461052	-	AC->A	AC->A	AC->A	AC->A	AC->A	AC->A	AC->A		Indel	Indel	Indel	Indel	Indel	Indel	Indel	Indel	1	R1	Intergenic	BBM_03g01295	prev_gene(456098-460549)[<-(503)]	(-)	(-)	next_gene(461106-462949)[(54)-->]	BBM_03g01300
Chromosome3	492916	-	GTA->G	-	GTA->G	GTA->G	GTA->G	GTA->G	GTA->G		Indel		Indel	Indel	Indel	Indel	Indel	Indel	2	Pol	intron	BBM_03g01395	-
Chromosome3	553066	-	AAC->A	AAC->A	AAC->A	AAC->A	AAC->A	AAC->A	AAC->A		Indel	Indel	Indel	Indel	Indel	Indel	Indel	Indel	2	R1	intron	BBM_03g01595	-
Chromosome3	593830	-	-	-	T->TGGG/TGG	T->TG/TGG	T->TGGG/TGG	T->TGGG	T->TGGG/TGG				Indel	Indel	Indel	Indel	Indel	Indel-u	2/3	Pol	Intergenic	BBM_03g01700	prev_gene(592506-593816)[<-(14)]	(-)	(+)	next_gene(594279-598174)[(449)-->]	BBM_03g01705
Chromosome3	672102	-	-	-	GTA->G	-	-	-	-				Indel					Indel	2	Unic	Intergenic	BBM_03g01900	prev_gene(670250-671960)[<-(142)]	(-)	(+)	next_gene(672277-674093)[(175)-->]	BBM_03g01905
Chromosome3	746744	-	-	-	G->GTA	-	-	-	-				Indel					Indel	2	Unic	p5UTR	BBM_03g02155	-
Chromosome3	788613	-	TTA->T	TTA->T	-	TTA->T	TTA->T	TTA->T	TTA->T		Indel	Indel		Indel	Indel	Indel	Indel	Indel	2	Pol	intron	BBM_03g02260	+
Chromosome3	813044	-	-	-	GTA->G	-	-	-	-				Indel					Indel	2	Unic	intron	BBM_03g02345	+
Chromosome3	824467	-	-	UNC	-	T->TA	-	-	-			UNC		Indel				Indel0	1	Pol	Intergenic	BBM_03g02360	prev_gene(820773-821283)[<-(3184)]	(+)	(-)	next_gene(827253-829474)[(2786)-->]	BBM_03g02365
Chromosome3	824539	-	-	-	A->AG	-	-	-	-				Indel					Indel	1	Unic	Intergenic	BBM_03g02360	prev_gene(820773-821283)[<-(3256)]	(+)	(-)	next_gene(827253-829474)[(2714)-->]	BBM_03g02365
Chromosome3	824545	-	-	-	TA->T	-	T->A	-	-				Indel		SNP			Mix	1	Pol	Intergenic	BBM_03g02360	prev_gene(820773-821283)[<-(3262)]	(+)	(-)	next_gene(827253-829474)[(2708)-->]	BBM_03g02365
Chromosome3	824547	-	-	-	TA->T	-	-	-	-				Indel					Indel	1	Unic	Intergenic	BBM_03g02360	prev_gene(820773-821283)[<-(3264)]	(+)	(-)	next_gene(827253-829474)[(2706)-->]	BBM_03g02365
Chromosome3	824798	-	T->TAA	UNC	-	UNC	-	-	T->TAA		Indel	UNC				UNC	Indel	Indel0	2	Pol	Intergenic	BBM_03g02360	prev_gene(820773-821283)[<-(3515)]	(+)	(-)	next_gene(827253-829474)[(2455)-->]	BBM_03g02365
Chromosome3	907821	-	AATATC->A	AATATC->A	AATATC->A	AATATC->A	AATATC->A	AATATC->A	AATATC->A		Indel	Indel	Indel	Indel	Indel	Indel	Indel	Indel	5	R1	p3UTR	BBM_03g02552	+
Chromosome3	929322	-	T->TTA	T->TTA	-	T->TTA	T->TTA	T->TTA	T->TTA		Indel	Indel		Indel	Indel	Indel	Indel	Indel	2	Pol	Intergenic	BBM_03g02625	prev_gene(927300-929241)[<-(81)]	(+)	(+)	next_gene(929719-931385)[(397)-->]	BBM_03g02630
Chromosome3	944953	-	T->TG	T->TG	T->TG	T->TG	T->TG	T->TG	T->TG		Indel	Indel	Indel	Indel	Indel	Indel	Indel	Indel	1	R1	p5UTR	BBM_03g02675	+
Chromosome3	947985	-	A->AT	A->AT	A->AT	A->AT	A->AT	A->AT	A->AT		Indel	Indel	Indel	Indel	Indel	Indel	Indel	Indel	1	R1	p5UTR	BBM_03g02680	-
Chromosome3	979389	-	C->CAT/CATAT	-	C->CAT/CATAT	C->CAT/CATAT	C->CATAT	C->CAT	C->CAT/CATAT		Indel		Indel	Indel	Indel	Indel	Indel	Indel-u	2/4	Pol	intron	BBM_03g02770	-
Chromosome3	1108812	-	AT->A	AT->A	AT->A	AT->A	AT->A	AT->A	AT->A		Indel	Indel	Indel	Indel	Indel	Indel	Indel	Indel	1	R1	Intergenic	BBM_03g03095	prev_gene(1107469-1108681)[<-(131)]	(-)	(-)	next_gene(1109758-1112021)[(946)-->]	BBM_03g03100
Chromosome3	1156384	-	GAT->G	GAT->G	GAT->G	GAT->G	GAT->G	GAT->G	GAT->G		Indel	Indel	Indel	Indel	Indel	Indel	Indel	Indel	2	R1	intron	BBM_03g03255	-
Chromosome3	1176775	-	-	-	TTTA->T	-	-	-	-				Indel					Indel	3	Unic	Intergenic	BBM_03g03325	prev_gene(1175820-1176587)[<-(188)]	(+)	(-)	next_gene(1176990-1179656)[(215)-->]	BBM_03g03330
Chromosome3	1176868	-	TTA->T	TTA->T	TTA->T	TTA->T	TTA->T	TTA->T	TTA->T		Indel	Indel	Indel	Indel	Indel	Indel	Indel	Indel	2	R1	Intergenic	BBM_03g03325	prev_gene(1175820-1176587)[<-(281)]	(+)	(-)	next_gene(1176990-1179656)[(122)-->]	BBM_03g03330
Chromosome3	1197479	-	AT->A	AT->A	AT->A	AT->A	AT->A	AT->A	AT->A		Indel	Indel	Indel	Indel	Indel	Indel	Indel	Indel	1	R1	Intergenic	BBM_03g03380	prev_gene(1196020-1197443)[<-(36)]	(+)	(-)	next_gene(1197491-1199351)[(12)-->]	BBM_03g03385
Chromosome3	1230417	-	-	-	GA->G	-	GA->G	GA->G	-				Indel		Indel	Indel		Indel	1	Pol	CDS	BBM_03g03480	trans_orient:+, loc_in_cds:2672, codon_pos:2, codon:GGA, DELETION[-1]
Chromosome3	1279143	-	G->GT	G->GT	G->GT	G->GT	G->GT	G->GT	G->GT		Indel	Indel	Indel	Indel	Indel	Indel	Indel	Indel	1	R1	intron	BBM_03g03625	+
Chromosome3	1332099	-	AATATAT->A	AATAT->A	AATATAT->A	AATATAT->A	AATATAT->A	AATAT->A	AATATAT->A		Indel	Indel	Indel	Indel	Indel	Indel	Indel	Indel*	4/6	R1	Intergenic	BBM_03g03750	prev_gene(1330435-1331466)[<-(633)]	(-)	(-)	next_gene(1332280-1333690)[(181)-->]	BBM_03g03755
Chromosome3	1338172	-	T->TTTATTA	T->TTTATTA	T->TTTATTA	T->TTTATTA	T->TTTATTA	T->TTTATTA	T->TTTATTA		Indel	Indel	Indel	Indel	Indel	Indel	Indel	Indel	6	R1	intron	BBM_03g03770	-
Chromosome3	1342875	-	TA->T	TA->T	TA->T	TA->T	TA->T	TA->T	TA->T		Indel	Indel	Indel	Indel	Indel	Indel	Indel	Indel	1	R1	Intergenic	BBM_03g03785	prev_gene(1341510-1342820)[<-(55)]	(-)	(+)	next_gene(1342912-1343317)[(37)-->]	BBM_03g03786
Chromosome3	1357637	-	T->TTA	T->TTA	T->TTA	T->TTA	T->TTA	T->TTA	T->TTA		Indel	Indel	Indel	Indel	Indel	Indel	Indel	Indel	2	R1	Intergenic	BBM_03g03815	prev_gene(1355886-1357186)[<-(451)]	(-)	(+)	next_gene(1357704-1359734)[(67)-->]	BBM_03g03820
Chromosome3	1459943	A->AT	A->AT	-	-	-	-	-	-	Indel	Indel							Indel	1	Pol	intron	BBM_03g04060	-
Chromosome3	1460131	-	-	-	-	-	-	-	A->AT								Indel	Indel	1	Unic	CDS	BBM_03g04060	trans_orient:-, loc_in_cds:382, codon_pos:1, codon:TCT, INSERTION[1]
Chromosome3	1460508	-	-	-	-	-	A->ATAT	-	-						Indel			Indel	3	Unic	CDS	BBM_03g04060	trans_orient:-, loc_in_cds:5, codon_pos:2, codon:TTG, INSERTION[3]
Chromosome3	1478904	-	T->TTAA	T->TTAA	T->TTAA	T->TTAA	T->TTAA	T->TTAA	T->TTAA		Indel	Indel	Indel	Indel	Indel	Indel	Indel	Indel	3	R1	CDS	BBM_03g04135	trans_orient:+, loc_in_cds:920, codon_pos:2, codon:CTT, INSERTION[3]
Chromosome3	1493883	-	-	-	-	-	GT->G	-	-						Indel			Indel	1	Unic	Intergenic	BBM_03g04170	prev_gene(1492464-1493640)[<-(243)]	(-)	(+)	next_gene(1494839-1495898)[(956)-->]	BBM_03g04175
Chromosome3	1513520	-	-	CACATACAGCGACATACAGTG->C	CACATACAGCGACATACAGTG->C	CACATACAGCGACATACAGTG->C	CACATACAGCGACATACAGTG->C	CACATACAGCGACATACAGTG->C	CACATACAGCGACATACAGTG->C			Indel	Indel	Indel	Indel	Indel	Indel	Indel	20	Pol	Intergenic	BBM_03g04221	prev_gene(1513022-1513479)[<-(41)]	(-)	(-)	next_gene(1513722-1518674)[(202)-->]	BBM_03g04222
Chromosome3	1513603	-	CACATACAGTG->C	CACATACAGTG->C	CACATACAGTG->C	CACATACAGTG->C	CACATACAGTG->C	CACATACAGTG->C	CACATACAGTG->C		Indel	Indel	Indel	Indel	Indel	Indel	Indel	Indel	10	R1	Intergenic	BBM_03g04221	prev_gene(1513022-1513479)[<-(124)]	(-)	(-)	next_gene(1513722-1518674)[(119)-->]	BBM_03g04222
Chromosome3	1530711	-	AATAT->A	-	AATAT->A	AATAT->A	AATAT->A	AATAT->A	AATATAT->A/AAT		Indel		Indel	Indel	Indel	Indel	Indel	Indel*	4/10	Pol	Intergenic	BBM_03g04250	prev_gene(1525415-1530125)[<-(586)]	(+)	(-)	next_gene(1531269-1532304)[(558)-->]	BBM_03g04255
Chromosome3	1549677	-	TA->T	TA->T	TA->T	TA->T	TA->T	TA->T	TA->T		Indel	Indel	Indel	Indel	Indel	Indel	Indel	Indel	1	R1	intron	BBM_03g04310	-
Chromosome3	1556450	-	AAT->A	AAT->A	AATAT->A/AAT	AATAT->A/AAT	AATAT->A/AAT	AATAT->A/AAT	AATAT->A/AAT		Indel	Indel	Indel	Indel	Indel	Indel	Indel	Indel-u	2/4	R1	intron	BBM_03g04335	-
Chromosome3	1563356	-	TATA->T	-	TATA->T	TATA->T	TATA->T	TATA->T	TATA->T		Indel		Indel	Indel	Indel	Indel	Indel	Indel	3	Pol	CDS	BBM_03g04347	trans_orient:+, loc_in_cds:928, codon_pos:1, codon:TAT, DELETION[-3]
Chromosome3	1690427	-	A->AATGTGT	-	A->AATGTGT	A->AATGTGT	A->AATGTGT	A->AATGTGT	A->AATGTGT		Indel		Indel	Indel	Indel	Indel	Indel	Indel	6	Pol	p5UTR	BBM_03g04695	-
Chromosome3	1692685	-	T->TAA	T->TAA	T->TAA	T->TAA	T->TAA	T->TAA	T->TAA		Indel	Indel	Indel	Indel	Indel	Indel	Indel	Indel	2	R1	intron	BBM_03g04700	+
Chromosome3	1693618	-	CAT->C	CAT->C	CAT->C	CAT->C	CAT->C	CAT->C	CAT->C		Indel	Indel	Indel	Indel	Indel	Indel	Indel	Indel	2	R1	intron	BBM_03g04705	-
Chromosome3	1706779	-	TTATATATA->T	-	TTATATATA->T	TTATATATA->T	TTATATATA->T	TTATATATA->T	TTATATATA->T		Indel		Indel	Indel	Indel	Indel	Indel	Indel	8	Pol	intron	BBM_03g04740	+
Chromosome3	1709510	-	C->CAAA	C->CAAA	C->CAAA	C->CAAA	C->CAAA	C->CAAA	C->CAAA		Indel	Indel	Indel	Indel	Indel	Indel	Indel	Indel	3	R1	intron	BBM_03g04745	+
Chromosome3	1737631	-	G->GA	G->GA	G->GA	G->GA	G->GA	G->GA	G->GA		Indel	Indel	Indel	Indel	Indel	Indel	Indel	Indel	1	R1	Intergenic	BBM_03g04810	prev_gene(1735559-1737448)[<-(183)]	(+)	(-)	next_gene(1737703-1740011)[(72)-->]	BBM_03g04815
Chromosome3	1744292	-	G->A	G->A	G->GA	G->GA	G->A	G->GA	G->A		SNP	SNP	Indel	Indel	SNP	Indel	SNP	Mix	1	R1	Intergenic	BBM_03g04820	prev_gene(1740061-1744091)[<-(201)]	(+)	(-)	next_gene(1744296-1749865)[(4)-->]	BBM_03g04825
Chromosome3	1751479	-	-	-	AGAGT->A	-	AGAGT->A	AG->A	AGAGT->A				Indel		Indel	Indel	Indel	Indel*	1/4	Pol	Intergenic	BBM_03g04840	prev_gene(1750644-1751470)[<-(9)]	(-)	(+)	next_gene(1752893-1754209)[(1414)-->]	BBM_03g04845
Chromosome3	1751481	-	-	-	AGTGA->A	-	AGTGA->A	AGTG->A	AGTGA->A				Indel		Indel	Indel	Indel	Indel	4	Pol	Intergenic	BBM_03g04840	prev_gene(1750644-1751470)[<-(11)]	(-)	(+)	next_gene(1752893-1754209)[(1412)-->]	BBM_03g04845
Chromosome3	1751514	-	-	-	-	-	-	AT->A	-							Indel		Indel	1	Unic	Intergenic	BBM_03g04840	prev_gene(1750644-1751470)[<-(44)]	(-)	(+)	next_gene(1752893-1754209)[(1379)-->]	BBM_03g04845
Chromosome3	1751516	-	-	-	-	-	TA->T	-	TA->T						Indel		Indel	Indel	1	Pol	Intergenic	BBM_03g04840	prev_gene(1750644-1751470)[<-(46)]	(-)	(+)	next_gene(1752893-1754209)[(1377)-->]	BBM_03g04845
Chromosome3	1751533	-	-	-	-	-	TC->T	-	TC->T						Indel		Indel	Indel	1	Pol	Intergenic	BBM_03g04840	prev_gene(1750644-1751470)[<-(63)]	(-)	(+)	next_gene(1752893-1754209)[(1360)-->]	BBM_03g04845
Chromosome3	1751694	A->AT	A->AT	A->AT	A->AT	A->AT	A->AT	A->AT	A->AT	Indel	Indel	Indel	Indel	Indel	Indel	Indel	Indel	Indel-e	1	Err	Intergenic	BBM_03g04840	prev_gene(1750644-1751470)[<-(224)]	(-)	(+)	next_gene(1752893-1754209)[(1199)-->]	BBM_03g04845
Chromosome3	1752093	-	-	-	TTA->T	TTA->T	TTA->T	TTA->T	TTA->T				Indel	Indel	Indel	Indel	Indel	Indel	2	Pol	Intergenic	BBM_03g04840	prev_gene(1750644-1751470)[<-(623)]	(-)	(+)	next_gene(1752893-1754209)[(800)-->]	BBM_03g04845
Chromosome3	1752248	-	-	-	CTAAA->C	CTAAA->C	CTAAA->C	CTAAA->C	CTAAA->C				Indel	Indel	Indel	Indel	Indel	Indel	4	Pol	Intergenic	BBM_03g04840	prev_gene(1750644-1751470)[<-(778)]	(-)	(+)	next_gene(1752893-1754209)[(645)-->]	BBM_03g04845
Chromosome4	15886	C->CA	C->CA	-	C->CA	C->CA	C->CA	C->CA	C->CA	Indel	Indel		Indel	Indel	Indel	Indel	Indel	Indel	1	Gr	Intergenic	BBM_04g04880	prev_gene(15042-15851)[<-(35)]	(-)	(-)	next_gene(16058-17019)[(172)-->]	BBM_04g04885
Chromosome4	25220	-	C->CAT	C->CAT	C->CAT/CATAT	C->CAT	C->CAT	C->CAT	C->CAT		Indel	Indel	Indel	Indel	Indel	Indel	Indel	Indel	2	R1	intron	BBM_04g04901	-
Chromosome4	62302	-	TTATATATA->T	TTATATATA->T	TTATATATA->T	TTATATATA->T	TTATATATA->T	TTATATATA->T	TTATATATA->T		Indel	Indel	Indel	Indel	Indel	Indel	Indel	Indel	8	R1	intron	BBM_04g05035	-
Chromosome4	62309	-	-	TATATATAT->T	-	-	-	-	-			Indel						Indel	8	Unic	intron	BBM_04g05035	-
Chromosome4	67172	-	A->AATCATC	A->AATCATC	A->AATC	A->AATC/AATCATC	A->AATCATC	A->AATCATC	A->AATCATC		Indel	Indel	Indel	Indel	Indel	Indel	Indel	Indel-u	3/6	R1	CDS	BBM_04g05045	trans_orient:-, loc_in_cds:376, codon_pos:1, codon:TTT, INSERTION[3]
Chromosome4	72774	-	G->GT	G->GT	G->GT	G->GT	G->GT	G->GT	G->GT		Indel	Indel	Indel	Indel	Indel	Indel	Indel	Indel	1	R1	Intergenic	BBM_04g05060	prev_gene(69907-72399)[<-(375)]	(-)	(-)	next_gene(73397-74381)[(623)-->]	BBM_04g05065
Chromosome4	73367	-	T->TA	T->TA	T->TA	T->TA	T->TA	T->TA	T->TA		Indel	Indel	Indel	Indel	Indel	Indel	Indel	Indel	1	R1	Intergenic	BBM_04g05060	prev_gene(69907-72399)[<-(968)]	(-)	(-)	next_gene(73397-74381)[(30)-->]	BBM_04g05065
Chromosome4	177958	-	AT->A	AT->A	AT->A	AT->A	AT->A	AT->A	AT->A		Indel	Indel	Indel	Indel	Indel	Indel	Indel	Indel	1	R1	Intergenic	BBM_04g05310	prev_gene(176028-177485)[<-(473)]	(-)	(+)	next_gene(178352-179497)[(394)-->]	BBM_04g05315
Chromosome4	186085	-	T->TTAGTA	-	T->TTAGTA	T->TTAGTA	T->TTAGTA	T->TTAGTA	T->TTAGTA		Indel		Indel	Indel	Indel	Indel	Indel	Indel	5	Pol	intron	BBM_04g05345	-
Chromosome4	186098	-	-	GTA->G	-	-	-	-	-			Indel						Indel	2	Unic	intron	BBM_04g05345	-
Chromosome4	220355	-	ATTAGTAATCT->A	ATTAGTAATCT->A	ATTAGTAATCT->A	ATTAGTAATCT->A	ATTAGTAATCT->A	ATTAGTAATCT->A	ATTAGTAATCT->A		Indel	Indel	Indel	Indel	Indel	Indel	Indel	Indel	10	R1	Intergenic	BBM_04g05395	prev_gene(219046-220180)[<-(175)]	(-)	(-)	next_gene(220513-221119)[(158)-->]	BBM_04g05396
Chromosome4	309401	-	CAT->C	CAT->C	CAT->C	CAT->C	CAT->C	CAT->C	CAT->C		Indel	Indel	Indel	Indel	Indel	Indel	Indel	Indel	2	R1	intron	BBM_04g05605	+
Chromosome4	317357	-	AT->A	AT->A	AT->A	AT->A	AT->A	AT->A	AT->A		Indel	Indel	Indel	Indel	Indel	Indel	Indel	Indel	1	R1	Intergenic	BBM_04g05630	prev_gene(314279-316986)[<-(371)]	(-)	(-)	next_gene(317610-318280)[(253)-->]	BBM_04g05635
Chromosome4	326565	-	AAT->A	AAT->A	AAT->A	AAT->A	AAT->A	AAT->A	AAT->A		Indel	Indel	Indel	Indel	Indel	Indel	Indel	Indel	2	R1	intron	BBM_04g05670	+
Chromosome4	342531	-	ATT->A	ATT->A	ATT->A	ATT->A	ATT->A	ATT->A	ATT->A		Indel	Indel	Indel	Indel	Indel	Indel	Indel	Indel	2	R1	Intergenic	BBM_04g05720	prev_gene(339160-341277)[<-(1254)]	(-)	(+)	next_gene(342712-345335)[(181)-->]	BBM_04g05725
Chromosome4	409286	-	C->CTAT	C->CTAT	C->CTAT	C->CTAT	C->CTAT	C->CTAT	C->CTAT		Indel	Indel	Indel	Indel	Indel	Indel	Indel	Indel	3	R1	Intergenic	BBM_04g05925	prev_gene(408555-409008)[<-(278)]	(-)	(-)	next_gene(409596-413294)[(310)-->]	BBM_04g05926
Chromosome4	467497	-	G->GTA	G->GTA	G->GTA	G->GTA	G->GTA	G->GTA	G->GTA		Indel	Indel	Indel	Indel	Indel	Indel	Indel	Indel	2	R1	Intergenic	BBM_04g06080	prev_gene(465371-467386)[<-(111)]	(+)	(+)	next_gene(468254-469927)[(757)-->]	BBM_04g06085
Chromosome4	492167	-	GT->G	GT->G	GT->G	GT->G	GT->G	GT->G	GT->G		Indel	Indel	Indel	Indel	Indel	Indel	Indel	Indel	1	R1	intron	BBM_04g06131	+
Chromosome4	569459	-	TTA->T	TTA->T	TTA->T	TTA->T	TTA->T	TTA->T	TTA->T		Indel	Indel	Indel	Indel	Indel	Indel	Indel	Indel	2	R1	intron	BBM_04g06330	+
Chromosome4	591111	-	-	-	-	-	T->TCCTCTCCCTGCC	-	-						Indel			Indel	12	Unic	CDS	BBM_04g06375	trans_orient:+, loc_in_cds:3842, codon_pos:2, codon:CTC, INSERTION[12]
Chromosome4	591140	-	-	-	TCC->T	-	-	-	-				Indel					Indel	2	Unic	CDS	BBM_04g06375	trans_orient:+, loc_in_cds:3871, codon_pos:1, codon:TCC, DELETION[-2]
Chromosome4	591141	-	-	-	-	C->CCCTG	-	C->CCCTG	C->CCCTG					Indel		Indel	Indel	Indel	4	Pol	CDS	BBM_04g06375	trans_orient:+, loc_in_cds:3872, codon_pos:2, codon:TCC, INSERTION[4]
Chromosome4	591155	-	-	-	-	C->CT	-	C->CT	C->CT					Indel		Indel	Indel	Indel	1	Pol	CDS	BBM_04g06375	trans_orient:+, loc_in_cds:3886, codon_pos:1, codon:CCC, INSERTION[1]
Chromosome4	603868	-	GTATA->G	GTATA->G	GTATA->G	GTATA->G	GTATA->G	GTATA->G	GTATA->G		Indel	Indel	Indel	Indel	Indel	Indel	Indel	Indel	4	R1	Intergenic	BBM_04g06395	prev_gene(600713-603616)[<-(252)]	(+)	(+)	next_gene(604008-605832)[(140)-->]	BBM_04g06400
Chromosome4	734372	-	-	C->CATATA	C->CATATA	-	-	-	C->CATATA			Indel	Indel				Indel	Indel	5	Pol	intron	BBM_04g06750	-
Chromosome4	752867	-	-	-	-	-	C->CACAT	-	-						Indel			Indel	4	Unic	Intergenic	BBM_04g06800	prev_gene(749897-752803)[<-(64)]	(+)	(+)	next_gene(752907-754153)[(40)-->]	BBM_04g06805
Chromosome4	786008	-	C->CATAT	-	C->CATAT	C->CATAT	C->CATAT	C->CATAT	C->CATAT		Indel		Indel	Indel	Indel	Indel	Indel	Indel	4	Pol	Intergenic	BBM_04g06900	prev_gene(784451-785866)[<-(142)]	(-)	(-)	next_gene(786110-786973)[(102)-->]	BBM_04g06905
Chromosome4	881583	-	ACAT->A	ACAT->A	ACAT->A	ACAT->A	ACAT->A	ACAT->A	ACAT->A		Indel	Indel	Indel	Indel	Indel	Indel	Indel	Indel	3	R1	Intergenic	BBM_04g07125	prev_gene(880082-881495)[<-(88)]	(+)	(+)	next_gene(881653-882792)[(70)-->]	BBM_04g07130
Chromosome4	1004657	-	GA->G	GA->G	GA->G	GA->G	GA->G	GA->G	GA->G		Indel	Indel	Indel	Indel	Indel	Indel	Indel	Indel	1	R1	Intergenic	BBM_04g07502	prev_gene(1003255-1004632)[<-(25)]	(+)	(+)	next_gene(1005214-1007443)[(557)-->]	BBM_04g07515
Chromosome4	1014689	T->TATC	T->TATC	T->C	-	-	-	-	-	Indel	Indel	SNP						Mix	3	Pol	CDS	BBM_04g07535	trans_orient:-, loc_in_cds:2983, codon_pos:1, codon:AAT, INSERTION[3]
Chromosome4	1016183	-	-	-	-	-	TG->T	-	-						Indel			Indel	1	Unic	CDS	BBM_04g07535	trans_orient:-, loc_in_cds:1489, codon_pos:1, codon:ATT, DELETION[-1]
Chromosome4	1016188	-	-	-	-	-	A->AG	A->AG	-						Indel	Indel		Indel	1	Pol	CDS	BBM_04g07535	trans_orient:-, loc_in_cds:1484, codon_pos:2, codon:CTC, INSERTION[1]
Chromosome4	1017486	-	-	-	-	-	TAGA->T	-	-						Indel			Indel	3	Unic	CDS	BBM_04g07535	trans_orient:-, loc_in_cds:186, codon_pos:3, codon:CTA, DELETION[-3]
Chromosome4	1017504	-	-	-	-	-	TCCA->T	-	-						Indel			Indel	3	Unic	CDS	BBM_04g07535	trans_orient:-, loc_in_cds:168, codon_pos:3, codon:GGA, DELETION[-3]
Chromosome4	1102736	-	-	-	T->TTA	-	-	-	-				Indel					Indel	2	Unic	Intergenic	BBM_04g07815	prev_gene(1098928-1102630)[<-(106)]	(-)	(+)	next_gene(1102842-1105169)[(106)-->]	BBM_04g07820
Chromosome4	1146268	-	-	-	AGT->A	-	-	-	-				Indel					Indel	2	Unic	CDS	BBM_04g07955	trans_orient:+, loc_in_cds:1114, codon_pos:1, codon:AGT, DELETION[-2]
Chromosome4	1208359	-	-	-	TTA->T	-	-	-	-				Indel					Indel	2	Unic	Intergenic	BBM_04g08125	prev_gene(1202437-1207654)[<-(705)]	(+)	(+)	next_gene(1208441-1209235)[(82)-->]	BBM_04g08130
Chromosome4	1220062	-	GTA->G	GTA->G	GTATA->G	GTA->G	-	GTA->G	GTA->G		Indel	Indel	Indel	Indel		Indel	Indel	Indel*	2/4	Pol	Intergenic	BBM_04g08150	prev_gene(1216114-1219796)[<-(266)]	(+)	(-)	next_gene(1220541-1223846)[(479)-->]	BBM_04g08155
Chromosome4	1409608	-	A->AG	A->AG	A->AGGG	A->AG	A->AG	A->AG	A->AG		Indel	Indel	Indel	Indel	Indel	Indel	Indel	Indel*	1/3	R1	Intergenic	BBM_04g08720	prev_gene(1407735-1409595)[<-(13)]	(-)	(+)	next_gene(1409704-1411967)[(96)-->]	BBM_04g08722
Chromosome4	1435693	-	CGAT->C	CGAT->C	CGAT->C	CGAT->C	CGAT->C	CGAT->C	CGAT->C		Indel	Indel	Indel	Indel	Indel	Indel	Indel	Indel	3	R1	CDS	BBM_04g08795	trans_orient:+, loc_in_cds:768, codon_pos:3, codon:TAC, DELETION[-3]
Chromosome4	1453610	-	TTA->T	TTA->T	TTA->T	TTA->T	TTA->T	TTA->T	TTA->T		Indel	Indel	Indel	Indel	Indel	Indel	Indel	Indel	2	R1	intron	BBM_04g08855	-
Chromosome4	1475007	-	A->AATAT	-	A->AAT/AATAT	A->AATAT	-	-	A->AATAT		Indel		Indel	Indel			Indel	Indel-u	2/4	Pol	intron	BBM_04g08935	+
Chromosome4	1540993	-	GAT->G	-	G->GAT/GATAT	G->GAT	-	-	GAT->G		Indel		Indel	Indel			Indel	Indel-u	2/4	Pol	intron	BBM_04g09125	-
Chromosome4	1550617	-	-	A->AAGAT	-	-	-	-	-			Indel						Indel	4	Unic	CDS	BBM_04g09150	trans_orient:+, loc_in_cds:896, codon_pos:2, codon:GAA, INSERTION[4]
Chromosome4	1550623	-	-	CA->C	-	-	-	-	-			Indel						Indel	1	Unic	CDS	BBM_04g09150	trans_orient:+, loc_in_cds:902, codon_pos:2, codon:TCA, DELETION[-1]
Chromosome4	1582201	-	TA->T	TA->T	TA->T	TA->T	TA->T	TA->T	TA->T		Indel	Indel	Indel	Indel	Indel	Indel	Indel	Indel	1	R1	intron	BBM_04g09225	-
Chromosome4	1654180	-	CATT->C	CATT->C	-	CATT->C	CATT->C	CATT->C	CATT->C		Indel	Indel		Indel	Indel	Indel	Indel	Indel	3	Pol	Intergenic	BBM_04g09496	prev_gene(1652943-1653938)[<-(242)]	(+)	(+)	next_gene(1654608-1655614)[(428)-->]	BBM_04g09497
Chromosome4	1674132	-	-	-	C->CAT/CATAT	-	-	-	-				Indel					Indel-u	2/4	Unic	Intergenic	BBM_04g09565	prev_gene(1672368-1674097)[<-(35)]	(+)	(-)	next_gene(1674202-1674515)[(70)-->]	BBM_04g09570
Chromosome4	1708191	-	T->TA	-	T->TA	T->TA	T->TA	T->TA	T->TA		Indel		Indel	Indel	Indel	Indel	Indel	Indel	1	Pol	intron	BBM_04g09670	-
Chromosome4	1744603	-	C->CAT	-	C->CAT	C->CAT	C->CAT	C->CAT	C->CAT		Indel		Indel	Indel	Indel	Indel	Indel	Indel	2	Pol	Intergenic	BBM_04g09755	prev_gene(1742470-1744034)[<-(569)]	(-)	(+)	next_gene(1744611-1745424)[(8)-->]	BBM_04g09756
Chromosome4	1755357	-	-	-	-	TC->T	-	-	-					Indel				Indel	1	Unic	CDS	BBM_04g09785	trans_orient:+, loc_in_cds:499, codon_pos:1, codon:TCC, DELETION[-1]
Chromosome4	1756271	-	C->CAT	C->T	C->CAT	C->CAT	C->CAT	C->CAT	-		Indel	SNP	Indel	Indel	Indel	Indel		Mix	2	Pol	Intergenic	BBM_04g09785	prev_gene(1754768-1755731)[<-(540)]	(+)	(+)	next_gene(1756366-1757180)[(95)-->]	BBM_04g09790
Chromosome4	1801515	-	GTA->G	GTA->G	GTA->G	GTA->G	GTA->G	GTA->G	GTA->G		Indel	Indel	Indel	Indel	Indel	Indel	Indel	Indel	2	R1	Intergenic	BBM_04g09935	prev_gene(1798773-1801250)[<-(265)]	(-)	(+)	next_gene(1801944-1803281)[(429)-->]	BBM_04g09940
Chromosome4	1814904	-	-	-	-	-	C->CTCATTT	-	-						Indel			Indel	6	Unic	CDS	BBM_04g09980	trans_orient:-, loc_in_cds:876, codon_pos:3, codon:GAG, INSERTION[6]
Chromosome4	1815004	-	-	-	T->TCATC	T->TCATC	T->TCATC	T->TCATC	T->TCATC				Indel	Indel	Indel	Indel	Indel	Indel	4	Pol	CDS	BBM_04g09980	trans_orient:-, loc_in_cds:776, codon_pos:2, codon:AAG, INSERTION[4]
Chromosome4	1815007	-	-	-	TC->T	TC->T	TC->T	TC->T	TC->T				Indel	Indel	Indel	Indel	Indel	Indel	1	Pol	CDS	BBM_04g09980	trans_orient:-, loc_in_cds:773, codon_pos:2, codon:GAC, DELETION[-1]
Chromosome4	1815097	T->TAGC	T->TAGC	T->TAGC	T->TAGC	T->TAGC	T->TAGC	T->TAGC	T->TAGC	Indel	Indel	Indel	Indel	Indel	Indel	Indel	Indel	Indel-e	3	Err	CDS	BBM_04g09980	trans_orient:-, loc_in_cds:683, codon_pos:2, codon:TAC, INSERTION[3]
Chromosome4	1815184	ATTG->A	-	-	-	-	-	-	-	Indel								Indel	3	Unic	CDS	BBM_04g09980	trans_orient:-, loc_in_cds:596, codon_pos:2, codon:ATT, DELETION[-3]
Chromosome4	1815338	-	-	-	TCA->T	-	TCA->T	-	-				Indel		Indel			Indel	2	Pol	CDS	BBM_04g09980	trans_orient:-, loc_in_cds:442, codon_pos:1, codon:AAT, DELETION[-2]
Chromosome4	1815344	-	-	-	A->AAG	-	-	-	-				Indel					Indel	2	Unic	CDS	BBM_04g09980	trans_orient:-, loc_in_cds:436, codon_pos:1, codon:TTA, INSERTION[2]
Chromosome4	1815346	-	-	AAC->A	-	-	-	-	-			Indel						Indel	2	Unic	CDS	BBM_04g09980	trans_orient:-, loc_in_cds:434, codon_pos:2, codon:TTT, DELETION[-2]
Chromosome4	1815369	-	-	A->AG	A->AG	-	-	-	-			Indel	Indel					Indel	1	Pol	CDS	BBM_04g09980	trans_orient:-, loc_in_cds:411, codon_pos:3, codon:AAT, INSERTION[1]
Chromosome4	1815373	-	-	GA->G	GA->G	-	G->A	-	-			Indel	Indel		SNP			Mix	1	Pol	CDS	BBM_04g09980	trans_orient:-, loc_in_cds:407, codon_pos:2, codon:TCA, DELETION[-1]
Chromosome4	1815379	-	-	T->TTTG	T->TTTG	T->TTTG	T->TTTG	T->TTTG	T->TTTG			Indel	Indel	Indel	Indel	Indel	Indel	Indel	3	Pol	CDS	BBM_04g09980	trans_orient:-, loc_in_cds:401, codon_pos:2, codon:AAT, INSERTION[3]
Chromosome4	1815916	AT->A	AT->A	AT->A	AT->A	AT->A	AT->A	AT->A	AT->A	Indel	Indel	Indel	Indel	Indel	Indel	Indel	Indel	Indel-e	1	Err	Intergenic	BBM_04g09980	prev_gene(1814775-1815779)[<-(137)]	(-)
Chromosome4	1816019	TC->T	TC->T	TC->T	TC->T	TC->T	TC->T	TC->T	TC->T	Indel	Indel	Indel	Indel	Indel	Indel	Indel	Indel	Indel-e	1	Err	Intergenic	BBM_04g09980	prev_gene(1814775-1815779)[<-(240)]	(-)
Chromosome4	1816094	AT->A	AT->A	AT->A	AT->A	AT->A	AT->A	AT->A	AT->A	Indel	Indel	Indel	Indel	Indel	Indel	Indel	Indel	Indel-e	1	Err	Intergenic	BBM_04g09980	prev_gene(1814775-1815779)[<-(315)]	(-)
Chromosome4	1816112	-	-	TA->T	TA->T	TA->T	TA->T	TA->T	TA->T			Indel	Indel	Indel	Indel	Indel	Indel	Indel	1	Pol	Intergenic	BBM_04g09980	prev_gene(1814775-1815779)[<-(333)]	(-)

## Sheet: Legend_Indels
SNPs Table
#CHROM	Chromosome number
POS	Position
R1	R1 strain resequencing: "-", reference allele; ->: REF to ALT transition; UNC, uncovered position.
Bm1438	Bm1438 isolate: "-", reference allele; QUAL, ->: REF to ALT transition.
Greenwich	Greenwich isolate: "-", reference allele; ->: REF to ALT transition; UNC, uncovered position.
ATCC 30222	ATCC 30222 isolate: "-", reference allele; ->: REF to ALT transition; UNC, uncovered position.
GI	GI "-" Laboratory strain: "-", reference allele; ->: REF to ALT transition; UNC, uncovered position.
Nan	Nan isolate: "-", reference allele; ->: REF to ALT transition; UNC, uncovered position.
Naushon	Naushon isolate: "-", reference allele; ->: REF to ALT transition; UNC, uncovered position.
PRA-99	PRA-99 isolate: "-", reference allele; ->: REF to ALT transition; UNC, uncovered position.
R1	R1 strain resequencing: Indel, Insertion-deletion; SNP, Single nucleotide mutatio; UNC, uncovered position.
1438	Bm1438 isolate: Indel, Insertion-deletion; SNP, Single nucleotide mutation; UNC, uncovered position.
Green	Greenwich isolate: Indel, Insertion-deletion; SNP, Single nucleotide mutation; UNC, uncovered position.
ATCC	ATCC30222 isolate: Indel, Insertion-deletion; SNP, Single nucleotide mutation; UNC, uncovered position.
GI	GI "-" Laboratory strain: Indel, Insertion-deletion; SNP, Single nucleotide mutation; UNC, uncovered position.
Nan	Nan isolate: Indel, Insertion-deletion; SNP, Single nucleotide mutation; UNC, uncovered position.
Naus	Naushon isolate: Indel, Insertion-deletion; SNP, Single nucleotide mutation; UNC, uncovered position.
PRA	PRA-99 isolate: Indel, Insertion-deletion; SNP, Single nucleotide mutation; UNC, uncovered position.
Type	Consensus: Indel, same insertion/deletion in at least one isolate; Indel*, insertion/deletion which are different in at least two isolates; Indel0, insertion/deletion where at least one isolate is UNC; Indel-u, insertion/deletion where uncertainities exist for at least one isolate; Indel-e, same insertion/deletion in the eight isolates; Mix, mixture of SNP and insertion/deletion depending on the …
Size	Size of the indel. Could be multiple.
Specif	Pol, mutation that is present in at least 2 isolates and in no more than 6 isolates; Unic, mutation present in only one isolate; Error, mutation present in all isolates and considered to be a sequencing error in the reference genome; Bm, REF in Bm1438 isolate only; GR, REF in Greenwich isolate only; R1, REF in R1 isolate only.
LOC	Location compare to anntation: CDS, coding region; p5UTR, 5' untranslated region; intron, intronic region of the CDS; p3UTR, 3' untranslated region; Intergenic, intergenic region.
Gene	Gene Locus ID. Previous ID is given when mutation in located in an intergenic region.
Information	Various annotation fields from vcf files

## Sheet: Merged_262_UnicPol
#CHROM	POS	CHR#	REF	R1	1438	Green	ATCC	GI	Nan	Naus	PRA	Type	Mut	Specif	Loc	Gene	Information
Chromosome1	3021	CHREND				Indel						Indel	1	Unic	Intergenic	BBM_01g04286	prev_gene(202-2252)[<-(769)]	(-)	(-)	next_gene(3856-4368)[(835)-->]	BBM_01g00004
Chromosome1	6987	CHREND							Indel	Indel	Indel	Indel	1	Pol	Intergenic	BBM_01g00005	prev_gene(4700-6297)[<-(690)]	(-)	(+)	next_gene(7385-7660)[(398)-->]	BBM_01g00010
Chromosome1	7001	CHREND							Indel		Indel	Indel	1	Pol	Intergenic	BBM_01g00005	prev_gene(4700-6297)[<-(704)]	(-)	(+)	next_gene(7385-7660)[(384)-->]	BBM_01g00010
Chromosome1	7026	CHREND							Indel			Indel	2	Unic	Intergenic	BBM_01g00005	prev_gene(4700-6297)[<-(729)]	(-)	(+)	next_gene(7385-7660)[(359)-->]	BBM_01g00010
Chromosome1	7145	CHREND		Indel	Indel							Indel	1	Pol	Intergenic	BBM_01g00005	prev_gene(4700-6297)[<-(848)]	(-)	(+)	next_gene(7385-7660)[(240)-->]	BBM_01g00010
Chromosome1	112233							Indel				Indel	3	Unic	intron	BBM_01g00300	+
Chromosome1	226558					Indel	Indel	Indel	Indel	Indel	Indel	Indel	6	Pol	CDS	BBM_01g00630	trans_orient:+, loc_in_cds:33, codon_pos:3, codon:ACA, DELETION[-6]
Chromosome1	245358		T	-	-	C	-	-	-	-	-	SNP		Unic	p5UTR	BBM_01g00705	+
Chromosome1	289651							Indel				Indel	6	Unic	Intergenic	BBM_01g00830	prev_gene(283404-289585)[<-(66)]	(+)	(+)	next_gene(289788-290878)[(137)-->]	BBM_01g00840
Chromosome1	303754								Indel			Indel	2	Unic	intron	BBM_01g00880	-
Chromosome1	311809				Indel		Indel	Indel	Indel	Indel	Indel	Indel-u	2/4	Pol	intron	BBM_01g00890	-
Chromosome1	328365						Indel					Indel	3	Unic	CDS	BBM_01g00935	trans_orient:-, loc_in_cds:809, codon_pos:2, codon:TTA, INSERTION[3]
Chromosome1	342793		A	-	G	G	-	G	G	G	G	SNP	NSY	Pol	CDS	BBM_01g00985	trans_orient:-	loc_in_cds:3023	codon_pos:2	pep:I->T	Ile-1008-Thr
Chromosome1	349162					Indel						Indel	1	Unic	CDS	BBM_01g00996	trans_orient:-, loc_in_cds:1523, codon_pos:2, codon:TAC, INSERTION[1]
Chromosome1	366503					Indel	Indel				Indel	Indel	3	Pol	intron	BBM_01g01020	+
Chromosome1	366515					Indel	Indel				Indel	Indel	5	Pol	intron	BBM_01g01020	+
Chromosome1	366545			SNP	SNP	Indel	SNP	SNP	SNP	SNP	SNP	Mix	1	Pol	intron	BBM_01g01020	+
Chromosome1	374674		G	-	-	A	-	-	-	-	-	SNP	NSY	Unic	CDS	BBM_01g01035	trans_orient:+	loc_in_cds:716	codon_pos:2	pep:S->N	Ser-239-Asn
Chromosome1	468399						Indel	Indel				Indel-u	2/4	Pol	Intergenic	BBM_01g01280	prev_gene(462304-465975)[<-(2424)]	(+)	(+)	next_gene(470451-471904)[(2052)-->]	BBM_01g01285
Chromosome1	499881		G	-	-	-	A	-	-	-	-	SNP	NSY	Unic	CDS	BBM_01g01385	trans_orient:+	loc_in_cds:2711	codon_pos:2	pep:S->N	Ser-904-Asn
Chromosome1	633121						Indel					Indel	2	Unic	intron	BBM_01g01765	-
Chromosome1	677001		C	-	-	-	-	-	A	-	-	SNP		Unic	Intergenic	BBM_01g01876	prev_gene(676365-676917)[<-(84)]	(-)	(-)	next_gene(677795-678297)[(794)-->]	BBM_01g01877
Chromosome1	692998		A	-	-	-	T	-	-	-	-	SNP	NSY	Unic	CDS	BBM_01g01915	trans_orient:+	loc_in_cds:2897	codon_pos:2	pep:Q->L	Gln-966-Leu
Chromosome1	699572				Indel		Indel	Indel	Indel	Indel	Indel	Indel-u	2/4/6	Pol	intron	BBM_01g01920	-
Chromosome1	871751						Indel		Indel	SNP		Mix	12	Pol	CDS	BBM_01g02405	trans_orient:+, loc_in_cds:756, codon_pos:3, codon:TAT, DELETION[-12]				/ trans_orient:+, loc_in_cds:756, codon_pos:3, codon:taT-taC, pep:Y->Y, Tyr-252-Tyr, (SYN)
Chromosome1	875000		G	-	-	-	-	-	-	-	A	SNP	NSY	Unic	CDS	BBM_01g02415	trans_orient:-	loc_in_cds:571	codon_pos:1	pep:P->S	Pro-191-Ser
Chromosome1	924132				Indel		Indel	Indel	Indel	Indel	Indel	Indel-u	2/4/6/8	Pol	intron	BBM_01g02550	+
Chromosome1	927986								Indel			Indel	2	Unic	intron	BBM_01g02565	+
Chromosome1	958642		G	-	-	-	-	-	A	-	-	SNP	SYN	Unic	CDS	BBM_01g02655	trans_orient:+	loc_in_cds:912	codon_pos:3	pep:L->L	Leu-304-Leu
Chromosome1	986910				Indel	Indel		Indel	Indel	Indel	Indel	Indel	2	Pol	Intergenic	BBM_01g02735	prev_gene(986034-986878)[<-(32)]	(-)	(-)	next_gene(987105-991952)[(195)-->]	BBM_01g02740
Chromosome1	987760								Indel			Indel	2	Unic	intron	BBM_01g02740	-
Chromosome1	1030597				Indel		Indel	Indel	Indel	Indel	Indel	Indel-u	2/4	Pol	Intergenic	BBM_01g02845	prev_gene(1029361-1030389)[<-(208)]	(-)	(-)	next_gene(1031427-1032478)[(830)-->]	BBM_01g02850
Chromosome1	1053767				Indel		Indel	Indel	Indel	Indel	Indel	Indel	3	Pol	CDS	BBM_01g02905	trans_orient:+, loc_in_cds:393, codon_pos:3, codon:GAT, INSERTION[3]
Chromosome1	1093198		C	-	-	-	A	-	-	-	-	SNP	NSY	Unic	CDS	BBM_01g03000	trans_orient:+	loc_in_cds:1031	codon_pos:2	pep:S->Y	Ser-344-Tyr
Chromosome1	1110058		G	-	-	-	A	-	-	-	-	SNP	NSY	Unic	CDS	BBM_01g03030	trans_orient:-	loc_in_cds:1061	codon_pos:2	pep:S->L	Ser-354-Leu
Chromosome1	1211228				Indel	Indel		Indel	Indel	Indel	Indel	Indel	2	Pol	Intergenic	BBM_01g03320	prev_gene(1209677-1211098)[<-(130)]	(-)	(-)	next_gene(1211307-1211954)[(79)-->]	BBM_01g03325
Chromosome1	1303240	CHREND		Indel	Indel							Indel	1	Pol	Intergenic	BBM_01g03516	prev_gene(1299874-1302627)[<-(613)]	(-)	(-)	next_gene(1303739-1304281)[(499)-->]	BBM_01g03535
Chromosome1	1303314	CHREND			Indel		Indel	Indel	Indel	Indel	Indel	Indel	4	Pol	Intergenic	BBM_01g03516	prev_gene(1299874-1302627)[<-(687)]	(-)	(-)	next_gene(1303739-1304281)[(425)-->]	BBM_01g03535
Chromosome1	1303328	CHREND			Indel		Indel	Indel	Indel	Indel	Indel	Indel	1	Pol	Intergenic	BBM_01g03516	prev_gene(1299874-1302627)[<-(701)]	(-)	(-)	next_gene(1303739-1304281)[(411)-->]	BBM_01g03535
Chromosome2	2229	CHREND		SNP						Indel		Mix	5	Pol	CDS	BBM_02g00010	trans_orient:-, loc_in_cds:657, codon_pos:3, codon:TAT, INSERTION[5]				/ trans_orient:-, loc_in_cds:657, codon_pos:3, codon:taT-taC, pep:Y->Y, Tyr-219-Tyr, (SYN)
Chromosome2	2231	CHREND		SNP	SNP		SNP	SNP	SNP	Indel	SNP	Mix	1	Gr	CDS	BBM_02g00010	trans_orient:-, loc_in_cds:655, codon_pos:1, codon:Tat-Aat, pep:Y->N, Tyr-219-Asn, (NSY)				/ trans_orient:-, loc_in_cds:655, codon_pos:1, codon:TAT, INSERTION[1], ,
Chromosome2	2245	CHREND					Indel	Indel	Indel	Indel	Indel	Indel	2	Pol	CDS	BBM_02g00010	trans_orient:-, loc_in_cds:641, codon_pos:2, codon:CTA, DELETION[-2]
Chromosome2	2251	CHREND					SNP	Indel	Indel	Indel	Indel	Mix	2	Pol	CDS	BBM_02g00010	trans_orient:-, loc_in_cds:635, codon_pos:2, codon:gAa-gTa, pep:E->V, Glu-212-Val, (NSY)				/ trans_orient:-, loc_in_cds:635, codon_pos:2, codon:GAA, INSERTION[2], ,
Chromosome2	2898	CHREND			Indel		Indel	Indel			Indel	Indel*	1/3	Pol	Intergenic	BBM_02g00010	prev_gene(2202-2885)[<-(13)]	(-)	(-)	next_gene(4436-6417)[(1538)-->]	BBM_02g00011
Chromosome2	2900	CHREND		SNP	Indel		SNP	SNP	SNP	SNP	SNP	Mix	2	Gr	Intergenic	BBM_02g00010	prev_gene(2202-2885)[<-(15)]	(-)	(-)	next_gene(4436-6417)[(1536)-->]	BBM_02g00011
Chromosome2	2924	CHREND			Indel							Indel	1	Unic	Intergenic	BBM_02g00010	prev_gene(2202-2885)[<-(39)]	(-)	(-)	next_gene(4436-6417)[(1512)-->]	BBM_02g00011
Chromosome2	2989	CHREND					Indel	Indel	Indel	Indel	Indel	Indel	1	Pol	Intergenic	BBM_02g00010	prev_gene(2202-2885)[<-(104)]	(-)	(-)	next_gene(4436-6417)[(1447)-->]	BBM_02g00011
Chromosome2	3149	CHREND		Indel	Indel		Indel	Indel	Indel	Indel	Indel	Indel	1	Gr	Intergenic	BBM_02g00010	prev_gene(2202-2885)[<-(264)]	(-)	(-)	next_gene(4436-6417)[(1287)-->]	BBM_02g00011
Chromosome2	60206		G	-	-	-	T	-	-	-	-	SNP		Unic	intron	BBM_02g00175	-
Chromosome2	114898		G	-	T	T	-	T	T	T	T	SNP	NSY	Pol	CDS	BBM_02g00325	trans_orient:+	loc_in_cds:967	codon_pos:1	pep:D->Y	Asp-323-Tyr
Chromosome2	157583		C	-	-	-	-	-	-	-	T	SNP		Unic	intron	BBM_02g00465	-
Chromosome2	248068				Indel		Indel	Indel	Indel	Indel	Indel	Indel	5	Pol	Intergenic	BBM_02g00680	prev_gene(246368-247937)[<-(131)]	(-)	(-)	next_gene(248119-250164)[(51)-->]	BBM_02g00690
Chromosome2	292995		T	-	-	C	-	-	-	-	-	SNP	NSY	Unic	CDS	BBM_02g00780	trans_orient:+	loc_in_cds:731	codon_pos:2	pep:F->S	Phe-244-Ser
Chromosome2	308582				Indel							Indel	2	Unic	Intergenic	BBM_02g00825	prev_gene(305309-308170)[<-(412)]	(-)	(-)	next_gene(308813-310340)[(231)-->]	BBM_02g00830
Chromosome2	315341				Indel		Indel					Indel	2	Pol	Intergenic	BBM_02g00840	prev_gene(314616-315329)[<-(12)]	(-)	(-)	next_gene(315498-318127)[(157)-->]	BBM_02g00845
Chromosome2	328193		G	-	A,C	C	-	-	-	QUAL	QUAL	Unc*		Pol	intron	BBM_02g00890	-
Chromosome2	335190		G	-	-	-	T	-	-	-	-	SNP	NSY	Unic	CDS	BBM_02g00905	trans_orient:+	loc_in_cds:2810	codon_pos:2	pep:R->M	Arg-937-Met
Chromosome2	372803		T	-	-	-	C	-	-	-	-	SNP	NSY	Unic	CDS	BBM_02g01030	trans_orient:+	loc_in_cds:125	codon_pos:2	pep:L->S	Leu-42-Ser
Chromosome2	372867		A	-	-	-	-	T	-	-	-	SNP	NSY	Unic	CDS	BBM_02g01030	trans_orient:+	loc_in_cds:189	codon_pos:3	pep:K->N	Lys-63-Asn
Chromosome2	402364		C	-	T	-	-	-	-	-	-	SNP	SYN	Unic	CDS	BBM_02g01115	trans_orient:-	loc_in_cds:273	codon_pos:3	pep:P->P	Pro-91-Pro
Chromosome2	562863		C	-	T	T	-	T	T	T	T	SNP		Pol	p5UTR	BBM_02g01542	+
Chromosome2	617026		A	-	G	G	-	G	G	G	G	SNP	SYN	Pol	CDS	BBM_02g01720	trans_orient:+	loc_in_cds:420	codon_pos:3	pep:A->A	Ala-140-Ala
Chromosome2	658012				Indel		Indel	Indel	Indel	Indel	Indel	Indel	9	Pol	CDS	BBM_02g01825	trans_orient:-, loc_in_cds:4133, codon_pos:2, codon:GAG, DELETION[-9]
Chromosome2	699806			Indel	Indel		Indel	Indel	Indel	Indel	Indel	Indel*	3/6	Gr	Intergenic	BBM_02g01945	prev_gene(697401-699029)[<-(777)]	(+)	(-)	next_gene(700266-703571)[(460)-->]	BBM_02g01950
Chromosome2	743070		T	-	C	-	-	-	-	-	-	SNP		Unic	Intergenic	BBM_02g02045	prev_gene(739410-743066)[<-(4)]	(+)	(-)	next_gene(743178-744993)[(108)-->]	BBM_02g02050
Chromosome2	790562					Indel	Indel	Indel	Indel	Indel	Indel	Indel	9	Pol	CDS	BBM_02g02180	trans_orient:+, loc_in_cds:5, codon_pos:2, codon:AGT, INSERTION[9]
Chromosome2	885656				Indel		Indel	Indel	Indel	Indel	Indel	Indel	2	Pol	intron	BBM_02g02476	+
Chromosome2	886988		A	-	-	-	G	-	-	-	-	SNP	NSY	Unic	CDS	BBM_02g02490	trans_orient:-	loc_in_cds:2543	codon_pos:2	pep:V->A	Val-848-Ala
Chromosome2	922398		A	-	G	G	-	G	G	G	G	SNP	NSY	Pol	CDS	BBM_02g02600	trans_orient:+	loc_in_cds:1189	codon_pos:1	pep:N->D	Asn-397-Asp
Chromosome2	929716				Indel	Indel		Indel	Indel	Indel	Indel	Indel	9	Pol	CDS	BBM_02g02608	trans_orient:+, loc_in_cds:2319, codon_pos:3, codon:AAA, INSERTION[9]
Chromosome2	954915			Indel		UNC						Indel0	2	Pol	Intergenic	BBM_02g02690	prev_gene(952094-954595)[<-(320)]	(+)	(-)	next_gene(956876-961238)[(1961)-->]	BBM_02g02691
Chromosome2	955066			Indel	Indel	UNC	Indel				Indel	Indel0	1	Pol	Intergenic	BBM_02g02690	prev_gene(952094-954595)[<-(471)]	(+)	(-)	next_gene(956876-961238)[(1810)-->]	BBM_02g02691
Chromosome2	1003103		A	-	-	-	T	-	-	-	-	SNP	SYN	Unic	CDS	BBM_02g02840	trans_orient:-	loc_in_cds:372	codon_pos:3	pep:T->T	Thr-124-Thr
Chromosome2	1032728		T	-	C	C	-	C	C	C	C	SNP	NSY	Pol	CDS	BBM_02g02940	trans_orient:-	loc_in_cds:1856	codon_pos:2	pep:H->R	His-619-Arg
Chromosome2	1054878		A	-	-	-	C	-	-	-	-	SNP	SYN	Unic	CDS	BBM_02g03000	trans_orient:-	loc_in_cds:2667	codon_pos:3	pep:S->S	Ser-889-Ser
Chromosome2	1101108		C	-	-	-	-	T	-	-	-	SNP	NSY	Unic	CDS	BBM_02g03120	trans_orient:+	loc_in_cds:940	codon_pos:1	pep:R->C	Arg-314-Cys
Chromosome2	1201795				Indel	Indel		Indel		Indel	Indel	Indel	2	Pol	Intergenic	BBM_02g03425	prev_gene(1200616-1201772)[<-(23)]	(+)	(-)	next_gene(1201851-1203974)[(56)-->]	BBM_02g03430
Chromosome2	1201797						Indel		Indel			Indel-u	4/6/8	Pol	Intergenic	BBM_02g03425	prev_gene(1200616-1201772)[<-(25)]	(+)	(-)	next_gene(1201851-1203974)[(54)-->]	BBM_02g03430
Chromosome2	1217854		T	-	-	-	C	-	-	-	-	SNP	NSY	Unic	CDS	BBM_02g03475	trans_orient:-	loc_in_cds:2012	codon_pos:2	pep:K->R	Lys-671-Arg
Chromosome2	1260570		C	-	T	T	-	T	T	T	T	SNP	NSY	Pol	CDS	BBM_02g03600	trans_orient:-	loc_in_cds:477	codon_pos:3	pep:M->I	Met-159-Ile
Chromosome2	1298472								Indel			Indel	1	Unic	Intergenic	BBM_02g03725	prev_gene(1296406-1298455)[<-(17)]	(-)	(-)	next_gene(1299133-1300563)[(661)-->]	BBM_02g03730
Chromosome2	1325491				Indel		Indel	Indel	Indel	Indel	Indel	Indel*	4/6	Pol	Intergenic	BBM_02g03770	prev_gene(1323306-1325488)[<-(3)]	(+)	(+)	next_gene(1325744-1326824)[(253)-->]	BBM_02g03780
Chromosome2	1340027				Indel	Indel		Indel	Indel	Indel	Indel	Indel	2	Pol	Intergenic	BBM_02g03821	prev_gene(1336724-1340006)[<-(21)]	(+)	(-)	next_gene(1340785-1342234)[(758)-->]	BBM_02g03835
Chromosome2	1340029		C	-	G,T	QUAL	-	-	-	QUAL	-	Unc*		Pol	Intergenic	BBM_02g03821	prev_gene(1336724-1340006)[<-(23)]	(+)	(-)	next_gene(1340785-1342234)[(756)-->]	BBM_02g03835
Chromosome2	1340322				Indel		Indel	Indel	Indel	Indel	Indel	Indel-u	2/4	Pol	Intergenic	BBM_02g03821	prev_gene(1336724-1340006)[<-(316)]	(+)	(-)	next_gene(1340785-1342234)[(463)-->]	BBM_02g03835
Chromosome2	1358483		A	-	-	-	G	-	-	-	-	SNP	SYN	Unic	CDS	BBM_02g03885	trans_orient:-	loc_in_cds:261	codon_pos:3	pep:G->G	Gly-87-Gly
Chromosome2	1383551				Indel	Indel	Indel	Indel		Indel	Indel	Indel	1	Pol	intron	BBM_02g03960	+
Chromosome2	1415741		T	-	G	G	QUAL	C	C	C	QUAL	Mut*		Pol	intron	BBM_02g04060	-
Chromosome2	1415742		A	-	QUAL	C	QUAL	-	-	-	C	SNP*		Pol	intron	BBM_02g04060	-
Chromosome2	1415743		T	-	QUAL	A	QUAL	C	C	C	QUAL	Mut*		Pol	intron	BBM_02g04060	-
Chromosome2	1415761		G	-	A	-	-	-	-	-	-	SNP		Unic	intron	BBM_02g04060	-
Chromosome2	1432679		C	-	-	-	T	-	-	-	-	SNP		Unic	Intergenic	BBM_02g04115	prev_gene(1432511-1432612)[<-(67)]	(-)	(-)	next_gene(1432949-1434649)[(270)-->]	BBM_02g04116
Chromosome2	1498371	CHREND					Indel	Indel	Indel	Indel	Indel	Indel	1	Pol	CDS	BBM_02g04260	trans_orient:+, loc_in_cds:835, codon_pos:1, codon:ATA, INSERTION[1]
Chromosome2	1498381	CHREND					Indel	Indel	Indel	Indel	Indel	Indel	1	Pol	CDS	BBM_02g04260	trans_orient:+, loc_in_cds:845, codon_pos:2, codon:TGA, DELETION[-1]
Chromosome2	1498731	CHREND		Indel								Indel	1	Unic	Intergenic	BBM_02g04260	prev_gene(1497537-1498382)[<-(349)]	(+)	(-)	next_gene(1498924-1499716)[(193)-->]	BBM_02g04265
Chromosome2	1498738	CHREND		Indel	Indel		Indel	Indel	Indel	Indel	Indel	Indel	1	Gr	Intergenic	BBM_02g04260	prev_gene(1497537-1498382)[<-(356)]	(+)	(-)	next_gene(1498924-1499716)[(186)-->]	BBM_02g04265
Chromosome2	1498790	CHREND							Indel		Indel	Indel	3	Pol	Intergenic	BBM_02g04260	prev_gene(1497537-1498382)[<-(408)]	(+)	(-)	next_gene(1498924-1499716)[(134)-->]	BBM_02g04265
Chromosome2	1498826	CHREND			SNP				Indel			Mix	1	Pol	Intergenic	BBM_02g04260	prev_gene(1497537-1498382)[<-(444)]	(+)	(-)	next_gene(1498924-1499716)[(98)-->]	BBM_02g04265
Chromosome2	1498827	CHREND		SNP	SNP				Indel			Mix	2	Pol	Intergenic	BBM_02g04260	prev_gene(1497537-1498382)[<-(445)]	(+)	(-)	next_gene(1498924-1499716)[(97)-->]	BBM_02g04265
Chromosome2	1499029	CHREND				Indel		Indel		Indel		Indel	1	Pol	CDS	BBM_02g04265	trans_orient:-, loc_in_cds:653, codon_pos:2, codon:CTA, DELETION[-1]
Chromosome2	1499035	CHREND		SNP	SNP	Indel	SNP	Indel	SNP	Indel	SNP	Mix	1	Pol	CDS	BBM_02g04265	trans_orient:-, loc_in_cds:647, codon_pos:2, codon:gAa-gTa, pep:E->V, Glu-216-Val, (NSY)				/ trans_orient:-, loc_in_cds:647, codon_pos:2, codon:GAA, INSERTION[1], ,
Chromosome2	1499104	CHREND		Indel	SNP							Mix	3	Pol	CDS	BBM_02g04265	trans_orient:-, loc_in_cds:578, codon_pos:2, codon:TCT, DELETION[-3]				/ trans_orient:-, loc_in_cds:578, codon_pos:2, codon:tCt-tAt, pep:S->Y, Ser-193-Tyr, (NSY)
Chromosome2	1499789	CHREND				Indel						Indel	1	Unic	Intergenic	BBM_02g04265	prev_gene(1498924-1499716)[<-(73)]	(-)	(+)	next_gene(1501118-1502812)[(1329)-->]	BBM_02g04270
Chromosome2	1499790	CHREND				Indel	Indel	Indel	Indel	Indel	Indel	Indel	1	Pol	Intergenic	BBM_02g04265	prev_gene(1498924-1499716)[<-(74)]	(-)	(+)	next_gene(1501118-1502812)[(1328)-->]	BBM_02g04270
Chromosome2	1500532	CHREND					Indel	Indel		Indel		Indel	1	Pol	Intergenic	BBM_02g04265	prev_gene(1498924-1499716)[<-(816)]	(-)	(+)	next_gene(1501118-1502812)[(586)-->]	BBM_02g04270
Chromosome2	1500557	CHREND					Indel	Indel		Indel		Indel	2	Pol	Intergenic	BBM_02g04265	prev_gene(1498924-1499716)[<-(841)]	(-)	(+)	next_gene(1501118-1502812)[(561)-->]	BBM_02g04270
Chromosome2	1500566	CHREND						Indel		Indel		Indel	1	Pol	Intergenic	BBM_02g04265	prev_gene(1498924-1499716)[<-(850)]	(-)	(+)	next_gene(1501118-1502812)[(552)-->]	BBM_02g04270
Chromosome2	1500568	CHREND						Indel		Indel		Indel	3	Pol	Intergenic	BBM_02g04265	prev_gene(1498924-1499716)[<-(852)]	(-)	(+)	next_gene(1501118-1502812)[(550)-->]	BBM_02g04270
Chromosome2	1500579	CHREND								Indel		Indel	4	Unic	Intergenic	BBM_02g04265	prev_gene(1498924-1499716)[<-(863)]	(-)	(+)	next_gene(1501118-1502812)[(539)-->]	BBM_02g04270
Chromosome2	1500607	CHREND					Indel	SNP	SNP	Indel	Indel	Mix	4	Pol	Intergenic	BBM_02g04265	prev_gene(1498924-1499716)[<-(891)]	(-)	(+)	next_gene(1501118-1502812)[(511)-->]	BBM_02g04270
Chromosome2	1501037	CHREND					Indel	Indel	Indel	Indel	Indel	Indel	1	Pol	Intergenic	BBM_02g04265	prev_gene(1498924-1499716)[<-(1321)]	(-)	(+)	next_gene(1501118-1502812)[(81)-->]	BBM_02g04270
Chromosome2	1501067	CHREND		Indel			Indel	Indel	Indel	Indel	Indel	Indel*	1/3	Pol	Intergenic	BBM_02g04265	prev_gene(1498924-1499716)[<-(1351)]	(-)	(+)	next_gene(1501118-1502812)[(51)-->]	BBM_02g04270
Chromosome2	1502351	CHREND				Indel						Indel	3	Unic	CDS	BBM_02g04270	trans_orient:+, loc_in_cds:1234, codon_pos:1, codon:GGT, INSERTION[3]
Chromosome2	1504766	CHREND							Indel			Indel	1	Unic	intron	BBM_02g04280	-
Chromosome2	1504771	CHREND							Indel			Indel	1	Unic	intron	BBM_02g04280	-
Chromosome2	1504777	CHREND							Indel			Indel	1	Unic	intron	BBM_02g04280	-
Chromosome2	1506085	CHREND				Indel						Indel	1	Unic	CDS	BBM_02g04280	trans_orient:-, loc_in_cds:459, codon_pos:3, codon:AAT, DELETION[-1]
Chromosome2	1506092	CHREND		SNP	SNP	Indel	SNP	SNP	SNP	SNP	SNP	Mix	1	Pol	CDS	BBM_02g04280	trans_orient:-, loc_in_cds:452, codon_pos:2, codon:tCa-tTa, pep:S->L, Ser-151-Leu, (NSY)
Chromosome2	1506605	CHREND						Indel				Indel	2	Unic	Intergenic	BBM_02g04280	prev_gene(1504339-1506594)[<-(11)]	(-)	(-)	next_gene(1507850-1508383)[(1245)-->]	BBM_02g04285
Chromosome2	1506675	CHREND						Indel				Indel	2	Unic	Intergenic	BBM_02g04280	prev_gene(1504339-1506594)[<-(81)]	(-)	(-)	next_gene(1507850-1508383)[(1175)-->]	BBM_02g04285
Chromosome2	1506688	CHREND					Indel	Indel	Indel	Indel	Indel	Indel*	1/14	Pol	Intergenic	BBM_02g04280	prev_gene(1504339-1506594)[<-(94)]	(-)	(-)	next_gene(1507850-1508383)[(1162)-->]	BBM_02g04285
Chromosome2	1506704	CHREND					Indel	Indel	Indel	Indel	Indel	Indel	1	Pol	Intergenic	BBM_02g04280	prev_gene(1504339-1506594)[<-(110)]	(-)	(-)	next_gene(1507850-1508383)[(1146)-->]	BBM_02g04285
Chromosome2	1506740	CHREND					Indel	Indel	Indel	Indel	Indel	Indel	4	Pol	Intergenic	BBM_02g04280	prev_gene(1504339-1506594)[<-(146)]	(-)	(-)	next_gene(1507850-1508383)[(1110)-->]	BBM_02g04285
Chromosome2	1506758	CHREND					Indel	Indel	Indel	Indel	Indel	Indel	1	Pol	Intergenic	BBM_02g04280	prev_gene(1504339-1506594)[<-(164)]	(-)	(-)	next_gene(1507850-1508383)[(1092)-->]	BBM_02g04285
Chromosome2	1506973	CHREND				Indel		Indel	Indel	Indel	Indel	Indel	2	Pol	Intergenic	BBM_02g04280	prev_gene(1504339-1506594)[<-(379)]	(-)	(-)	next_gene(1507850-1508383)[(877)-->]	BBM_02g04285
Chromosome2	1507025	CHREND					Indel	Indel		Indel		Indel	2	Pol	Intergenic	BBM_02g04280	prev_gene(1504339-1506594)[<-(431)]	(-)	(-)	next_gene(1507850-1508383)[(825)-->]	BBM_02g04285
Chromosome2	1507028	CHREND					Indel	Indel		Indel		Indel	1	Pol	Intergenic	BBM_02g04280	prev_gene(1504339-1506594)[<-(434)]	(-)	(-)	next_gene(1507850-1508383)[(822)-->]	BBM_02g04285
Chromosome2	1507049	CHREND		SNP		SNP	Indel	Indel	SNP	Indel	SNP	Mix	4	Bm	Intergenic	BBM_02g04280	prev_gene(1504339-1506594)[<-(455)]	(-)	(-)	next_gene(1507850-1508383)[(801)-->]	BBM_02g04285
Chromosome2	1507142	CHREND					Indel	Indel	Indel	Indel	Indel	Indel	1	Pol	Intergenic	BBM_02g04280	prev_gene(1504339-1506594)[<-(548)]	(-)	(-)	next_gene(1507850-1508383)[(708)-->]	BBM_02g04285
Chromosome2	1507218	CHREND						Indel				Indel	1	Unic	Intergenic	BBM_02g04280	prev_gene(1504339-1506594)[<-(624)]	(-)	(-)	next_gene(1507850-1508383)[(632)-->]	BBM_02g04285
Chromosome2	1507240	CHREND				Indel				Indel		Indel	1	Pol	Intergenic	BBM_02g04280	prev_gene(1504339-1506594)[<-(646)]	(-)	(-)	next_gene(1507850-1508383)[(610)-->]	BBM_02g04285
Chromosome2	1507245	CHREND				Indel				Indel		Indel	3	Pol	Intergenic	BBM_02g04280	prev_gene(1504339-1506594)[<-(651)]	(-)	(-)	next_gene(1507850-1508383)[(605)-->]	BBM_02g04285
Chromosome2	1507295	CHREND							Indel		Indel	Indel	1	Pol	Intergenic	BBM_02g04280	prev_gene(1504339-1506594)[<-(701)]	(-)	(-)	next_gene(1507850-1508383)[(555)-->]	BBM_02g04285
Chromosome2	1507298	CHREND							Indel		Indel	Indel	2	Pol	Intergenic	BBM_02g04280	prev_gene(1504339-1506594)[<-(704)]	(-)	(-)	next_gene(1507850-1508383)[(552)-->]	BBM_02g04285
Chromosome2	1507302	CHREND							Indel		Indel	Indel	2	Pol	Intergenic	BBM_02g04280	prev_gene(1504339-1506594)[<-(708)]	(-)	(-)	next_gene(1507850-1508383)[(548)-->]	BBM_02g04285
Chromosome2	1507373	CHREND			Indel							Indel	1	Unic	Intergenic	BBM_02g04280	prev_gene(1504339-1506594)[<-(779)]	(-)	(-)	next_gene(1507850-1508383)[(477)-->]	BBM_02g04285
Chromosome2	1507658	CHREND				Indel						Indel	2	Unic	Intergenic	BBM_02g04280	prev_gene(1504339-1506594)[<-(1064)]	(-)	(-)	next_gene(1507850-1508383)[(192)-->]	BBM_02g04285
Chromosome2	1507663	CHREND				Indel						Indel	1	Unic	Intergenic	BBM_02g04280	prev_gene(1504339-1506594)[<-(1069)]	(-)	(-)	next_gene(1507850-1508383)[(187)-->]	BBM_02g04285
Chromosome2	1507742	CHREND		Indel	Indel	Indel						Indel	4	Pol	Intergenic	BBM_02g04280	prev_gene(1504339-1506594)[<-(1148)]	(-)	(-)	next_gene(1507850-1508383)[(108)-->]	BBM_02g04285
Chromosome2	1507781	CHREND		SNP	SNP	Indel			Indel			Mix	4	Pol	Intergenic	BBM_02g04280	prev_gene(1504339-1506594)[<-(1187)]	(-)	(-)	next_gene(1507850-1508383)[(69)-->]	BBM_02g04285
Chromosome2	1507899	CHREND				Indel	Indel	Indel	Indel	Indel	Indel	Indel	3	Pol	CDS	BBM_02g04285	trans_orient:-, loc_in_cds:185, codon_pos:2, codon:GAA, INSERTION[3]
Chromosome3	1839	CHREND				Indel	Indel			Indel	Indel	Indel	2	Pol	CDS	BBM_03g00006	trans_orient:-, loc_in_cds:513, codon_pos:3, codon:ATT, INSERTION[2]
Chromosome3	1840	CHREND		SNP		Indel	Indel			Indel	Indel	Mix	1	Pol	CDS	BBM_03g00006	trans_orient:-, loc_in_cds:512, codon_pos:2, codon:ATT, INSERTION[1]
Chromosome3	6922	CHREND		Indel								Indel	1	Unic	Intergenic	BBM_03g00020	prev_gene(5052-6630)[<-(292)]	(-)	(-)	next_gene(7857-9900)[(935)-->]	BBM_03g00025
Chromosome3	6925	CHREND						Indel	Indel	Indel	Indel	Indel	1	Pol	Intergenic	BBM_03g00020	prev_gene(5052-6630)[<-(295)]	(-)	(-)	next_gene(7857-9900)[(932)-->]	BBM_03g00025
Chromosome3	7378	CHREND		Indel	Indel							Indel	4	Pol	Intergenic	BBM_03g00020	prev_gene(5052-6630)[<-(748)]	(-)	(-)	next_gene(7857-9900)[(479)-->]	BBM_03g00025
Chromosome3	94816		A	-	-	-	-	-	-	G	-	SNP		Unic	Intergenic	BBM_03g00255	prev_gene(90301-93291)[<-(1525)]	(-)	(+)	next_gene(96871-98028)[(2055)-->]	BBM_03g00260
Chromosome3	140711		G	-	-	-	A	-	-	-	-	SNP		Unic	Intergenic	BBM_03g00370	prev_gene(138391-140343)[<-(368)]	(+)	(-)	next_gene(141065-142008)[(354)-->]	BBM_03g00375
Chromosome3	154832				Indel	Indel		Indel	Indel	Indel	Indel	Indel	1	Pol	Intergenic	BBM_03g00420	prev_gene(153646-154115)[<-(717)]	(+)	(+)	next_gene(155354-155929)[(522)-->]	BBM_03g00425
Chromosome3	240614		T	-	G	G	-	G	G	G	G	SNP	NSY	Pol	CDS	BBM_03g00690	trans_orient:-	loc_in_cds:405	codon_pos:3	pep:K->N	Lys-135-Asn
Chromosome3	273402		C	-	G	G	T	G	G	G	QUAL	Mut	NSY	Pol	CDS	BBM_03g00785	trans_orient:-	loc_in_cds:398	codon_pos:2	pep:R->T/R->K	Arg-133-Thr/Arg-133-Lys
Chromosome3	280536						Indel	Indel		Indel	Indel	Indel	1	Pol	intron	BBM_03g00795	+
Chromosome3	306853					Indel		Indel	Indel	Indel	Indel	Indel	1	Pol	CDS	BBM_03g00885	trans_orient:-, loc_in_cds:1620, codon_pos:3, codon:AGT, DELETION[-1]
Chromosome3	306855					Indel		Indel	Indel	Indel	Indel	Indel	2	Pol	CDS	BBM_03g00885	trans_orient:-, loc_in_cds:1618, codon_pos:1, codon:AGT, DELETION[-2]
Chromosome3	307013				Indel	Indel		Indel	Indel	Indel	Indel	Indel	3	Pol	CDS	BBM_03g00885	trans_orient:-, loc_in_cds:1460, codon_pos:2, codon:TAC, DELETION[-3]
Chromosome3	330515						Indel					Indel	3	Unic	CDS	BBM_03g00947	trans_orient:+, loc_in_cds:1270, codon_pos:1, codon:GGC, INSERTION[3]
Chromosome3	332359		A	-	-	-	G	-	-	-	-	SNP	NSY	Unic	CDS	BBM_03g00960	trans_orient:+	loc_in_cds:893	codon_pos:2	pep:K->R	Lys-298-Arg
Chromosome3	341527				Indel	Indel			Indel	Indel		Indel-u	1/2	Pol	Intergenic	BBM_03g00980	prev_gene(338688-341471)[<-(56)]	(+)	(-)	next_gene(341664-343874)[(137)-->]	BBM_03g00985
Chromosome3	341539							Indel	Indel	Indel	Indel	Indel	1	Pol	Intergenic	BBM_03g00980	prev_gene(338688-341471)[<-(68)]	(+)	(-)	next_gene(341664-343874)[(125)-->]	BBM_03g00985
Chromosome3	350243		G	-	A	A	-	A	A	A	A	SNP	NSY	Pol	CDS	BBM_03g01000	trans_orient:+	loc_in_cds:1654	codon_pos:1	pep:D->N	Asp-552-Asn
Chromosome3	366395				Indel	Indel		Indel	Indel	Indel	Indel	Indel	2	Pol	Intergenic	BBM_03g01030	prev_gene(364299-365615)[<-(780)]	(+)	(+)	next_gene(366538-367621)[(143)-->]	BBM_03g01035
Chromosome3	492916				Indel		Indel	Indel	Indel	Indel	Indel	Indel	2	Pol	intron	BBM_03g01395	-
Chromosome3	545504		G	-	-	-	A	-	-	-	-	SNP	SYN	Unic	CDS	BBM_03g01570	trans_orient:+	loc_in_cds:933	codon_pos:3	pep:S->S	Ser-311-Ser
Chromosome3	553068		C	-	A,T	QUAL	QUAL	-	QUAL	-	QUAL	Unc*		Pol	intron	BBM_03g01595	-
Chromosome3	584383		T	-	-	-	-	A	-	-	-	SNP		Unic	Intergenic	BBM_03g01656	prev_gene(583377-583999)[<-(384)]	(-)	(-)	next_gene(584413-584982)[(30)-->]	BBM_03g01657
Chromosome3	593830						Indel	Indel	Indel	Indel	Indel	Indel-u	2/3	Pol	Intergenic	BBM_03g01700	prev_gene(592506-593816)[<-(14)]	(-)	(+)	next_gene(594279-598174)[(449)-->]	BBM_03g01705
Chromosome3	672102						Indel					Indel	2	Unic	Intergenic	BBM_03g01900	prev_gene(670250-671960)[<-(142)]	(-)	(+)	next_gene(672277-674093)[(175)-->]	BBM_03g01905
Chromosome3	746744						Indel					Indel	2	Unic	p5UTR	BBM_03g02155	-
Chromosome3	788613				Indel	Indel		Indel	Indel	Indel	Indel	Indel	2	Pol	intron	BBM_03g02260	+
Chromosome3	813044						Indel					Indel	2	Unic	intron	BBM_03g02345	+
Chromosome3	824467					UNC		Indel				Indel0	1	Pol	Intergenic	BBM_03g02360	prev_gene(820773-821283)[<-(3184)]	(+)	(-)	next_gene(827253-829474)[(2786)-->]	BBM_03g02365
Chromosome3	824539						Indel					Indel	1	Unic	Intergenic	BBM_03g02360	prev_gene(820773-821283)[<-(3256)]	(+)	(-)	next_gene(827253-829474)[(2714)-->]	BBM_03g02365
Chromosome3	824545						Indel		SNP			Mix	1	Pol	Intergenic	BBM_03g02360	prev_gene(820773-821283)[<-(3262)]	(+)	(-)	next_gene(827253-829474)[(2708)-->]	BBM_03g02365
Chromosome3	824547						Indel					Indel	1	Unic	Intergenic	BBM_03g02360	prev_gene(820773-821283)[<-(3264)]	(+)	(-)	next_gene(827253-829474)[(2706)-->]	BBM_03g02365
Chromosome3	824798				Indel	UNC				UNC	Indel	Indel0	2	Pol	Intergenic	BBM_03g02360	prev_gene(820773-821283)[<-(3515)]	(+)	(-)	next_gene(827253-829474)[(2455)-->]	BBM_03g02365
Chromosome3	838222		C	-	-	-	-	-	T	-	-	SNP	NSY	Unic	CDS	BBM_03g02390	trans_orient:+	loc_in_cds:20	codon_pos:2	pep:A->V	Ala-7-Val
Chromosome3	844905		T	-	-	-	-	-	-	-	C	SNP	NSY	Unic	CDS	BBM_03g02397	trans_orient:+	loc_in_cds:1672	codon_pos:1	pep:Y->H	Tyr-558-His
Chromosome3	929322				Indel	Indel		Indel	Indel	Indel	Indel	Indel	2	Pol	Intergenic	BBM_03g02625	prev_gene(927300-929241)[<-(81)]	(+)	(+)	next_gene(929719-931385)[(397)-->]	BBM_03g02630
Chromosome3	961768		T	-	-	-	C	-	-	-	-	SNP	SYN	Unic	CDS	BBM_03g02730	trans_orient:-	loc_in_cds:1131	codon_pos:3	pep:Q->Q	Gln-377-Gln
Chromosome3	979389				Indel		Indel	Indel	Indel	Indel	Indel	Indel-u	2/4	Pol	intron	BBM_03g02770	-
Chromosome3	1176775						Indel					Indel	3	Unic	Intergenic	BBM_03g03325	prev_gene(1175820-1176587)[<-(188)]	(+)	(-)	next_gene(1176990-1179656)[(215)-->]	BBM_03g03330
Chromosome3	1230417						Indel		Indel	Indel		Indel	1	Pol	CDS	BBM_03g03480	trans_orient:+, loc_in_cds:2672, codon_pos:2, codon:GGA, DELETION[-1]
Chromosome3	1257432		T	-	-	-	-	C	-	-	-	SNP		Unic	Intergenic	BBM_03g03551	prev_gene(1254158-1257407)[<-(25)]	(-)	(+)	next_gene(1257574-1258371)[(142)-->]	BBM_03g03565
Chromosome3	1342876		A	-	G,T	-	-	-	-	-	-	Unc		Unic	Intergenic	BBM_03g03785	prev_gene(1341510-1342820)[<-(56)]	(-)	(+)	next_gene(1342912-1343317)[(36)-->]	BBM_03g03786
Chromosome3	1459943			Indel	Indel							Indel	1	Pol	intron	BBM_03g04060	-
Chromosome3	1460131										Indel	Indel	1	Unic	CDS	BBM_03g04060	trans_orient:-, loc_in_cds:382, codon_pos:1, codon:TCT, INSERTION[1]
Chromosome3	1460508								Indel			Indel	3	Unic	CDS	BBM_03g04060	trans_orient:-, loc_in_cds:5, codon_pos:2, codon:TTG, INSERTION[3]
Chromosome3	1477836		G	-	-	-	-	-	-	-	T	SNP		Unic	Intergenic	BBM_03g04130	prev_gene(1475646-1477193)[<-(643)]	(-)	(+)	next_gene(1477985-1479544)[(149)-->]	BBM_03g04135
Chromosome3	1478396		A	-	-	-	-	G	-	-	-	SNP	NSY	Unic	CDS	BBM_03g04135	trans_orient:+	loc_in_cds:412	codon_pos:1	pep:S->G	Ser-138-Gly
Chromosome3	1479285		A	-	-	-	G	-	-	-	-	SNP		Unic	p3UTR	BBM_03g04135	+
Chromosome3	1493883								Indel			Indel	1	Unic	Intergenic	BBM_03g04170	prev_gene(1492464-1493640)[<-(243)]	(-)	(+)	next_gene(1494839-1495898)[(956)-->]	BBM_03g04175
Chromosome3	1513520					Indel	Indel	Indel	Indel	Indel	Indel	Indel	20	Pol	Intergenic	BBM_03g04221	prev_gene(1513022-1513479)[<-(41)]	(-)	(-)	next_gene(1513722-1518674)[(202)-->]	BBM_03g04222
Chromosome3	1530711				Indel		Indel	Indel	Indel	Indel	Indel	Indel*	4/10	Pol	Intergenic	BBM_03g04250	prev_gene(1525415-1530125)[<-(586)]	(+)	(-)	next_gene(1531269-1532304)[(558)-->]	BBM_03g04255
Chromosome3	1563356				Indel		Indel	Indel	Indel	Indel	Indel	Indel	3	Pol	CDS	BBM_03g04347	trans_orient:+, loc_in_cds:928, codon_pos:1, codon:TAT, DELETION[-3]
Chromosome3	1690427				Indel		Indel	Indel	Indel	Indel	Indel	Indel	6	Pol	p5UTR	BBM_03g04695	-
Chromosome3	1706779				Indel		Indel	Indel	Indel	Indel	Indel	Indel	8	Pol	intron	BBM_03g04740	+
Chromosome3	1714086		A	-	-	-	-	-	-	-	G	SNP		Unic	intron	BBM_03g04755	+
Chromosome3	1751479						Indel		Indel	Indel	Indel	Indel*	1/4	Pol	Intergenic	BBM_03g04840	prev_gene(1750644-1751470)[<-(9)]	(-)	(+)	next_gene(1752893-1754209)[(1414)-->]	BBM_03g04845
Chromosome3	1751481						Indel		Indel	Indel	Indel	Indel	4	Pol	Intergenic	BBM_03g04840	prev_gene(1750644-1751470)[<-(11)]	(-)	(+)	next_gene(1752893-1754209)[(1412)-->]	BBM_03g04845
Chromosome3	1751514									Indel		Indel	1	Unic	Intergenic	BBM_03g04840	prev_gene(1750644-1751470)[<-(44)]	(-)	(+)	next_gene(1752893-1754209)[(1379)-->]	BBM_03g04845
Chromosome3	1751516								Indel		Indel	Indel	1	Pol	Intergenic	BBM_03g04840	prev_gene(1750644-1751470)[<-(46)]	(-)	(+)	next_gene(1752893-1754209)[(1377)-->]	BBM_03g04845
Chromosome3	1751533								Indel		Indel	Indel	1	Pol	Intergenic	BBM_03g04840	prev_gene(1750644-1751470)[<-(63)]	(-)	(+)	next_gene(1752893-1754209)[(1360)-->]	BBM_03g04845
Chromosome3	1752093						Indel	Indel	Indel	Indel	Indel	Indel	2	Pol	Intergenic	BBM_03g04840	prev_gene(1750644-1751470)[<-(623)]	(-)	(+)	next_gene(1752893-1754209)[(800)-->]	BBM_03g04845
Chromosome3	1752248						Indel	Indel	Indel	Indel	Indel	Indel	4	Pol	Intergenic	BBM_03g04840	prev_gene(1750644-1751470)[<-(778)]	(-)	(+)	next_gene(1752893-1754209)[(645)-->]	BBM_03g04845
Chromosome4	15886			Indel	Indel		Indel	Indel	Indel	Indel	Indel	Indel	1	Gr	Intergenic	BBM_04g04880	prev_gene(15042-15851)[<-(35)]	(-)	(-)	next_gene(16058-17019)[(172)-->]	BBM_04g04885
Chromosome4	62309					Indel						Indel	8	Unic	intron	BBM_04g05035	-
Chromosome4	186085				Indel		Indel	Indel	Indel	Indel	Indel	Indel	5	Pol	intron	BBM_04g05345	-
Chromosome4	186098					Indel						Indel	2	Unic	intron	BBM_04g05345	-
Chromosome4	196222		G	-	-	-	-	-	-	A	-	SNP		Unic	Intergenic	BBM_04g05345	prev_gene(185341-196182)[<-(40)]	(-)	(+)	next_gene(196463-202899)[(241)-->]	BBM_04g05350
Chromosome4	479291		C	-	-	-	-	-	A	-	-	SNP	SYN	Unic	CDS	BBM_04g06095	trans_orient:+	loc_in_cds:6264	codon_pos:3	pep:G->G	Gly-2088-Gly
Chromosome4	591111								Indel			Indel	12	Unic	CDS	BBM_04g06375	trans_orient:+, loc_in_cds:3842, codon_pos:2, codon:CTC, INSERTION[12]
Chromosome4	591140						Indel					Indel	2	Unic	CDS	BBM_04g06375	trans_orient:+, loc_in_cds:3871, codon_pos:1, codon:TCC, DELETION[-2]
Chromosome4	591141							Indel		Indel	Indel	Indel	4	Pol	CDS	BBM_04g06375	trans_orient:+, loc_in_cds:3872, codon_pos:2, codon:TCC, INSERTION[4]
Chromosome4	591155							Indel		Indel	Indel	Indel	1	Pol	CDS	BBM_04g06375	trans_orient:+, loc_in_cds:3886, codon_pos:1, codon:CCC, INSERTION[1]
Chromosome4	666520		T	-	-	-	C	-	-	-	-	SNP		Unic	Intergenic	BBM_04g06595	prev_gene(665688-666500)[<-(20)]	(+)	(+)	next_gene(666652-669522)[(132)-->]	BBM_04g06596
Chromosome4	734372					Indel	Indel				Indel	Indel	5	Pol	intron	BBM_04g06750	-
Chromosome4	752867								Indel			Indel	4	Unic	Intergenic	BBM_04g06800	prev_gene(749897-752803)[<-(64)]	(+)	(+)	next_gene(752907-754153)[(40)-->]	BBM_04g06805
Chromosome4	786008				Indel		Indel	Indel	Indel	Indel	Indel	Indel	4	Pol	Intergenic	BBM_04g06900	prev_gene(784451-785866)[<-(142)]	(-)	(-)	next_gene(786110-786973)[(102)-->]	BBM_04g06905
Chromosome4	926714		A	-	-	-	-	G	-	-	-	SNP	NSY	Unic	CDS	BBM_04g07275	trans_orient:-	loc_in_cds:1376	codon_pos:2	pep:L->S	Leu-459-Ser
Chromosome4	983750		G	-	-	-	-	-	T	-	-	SNP	NSY	Unic	CDS	BBM_04g07429	trans_orient:+	loc_in_cds:1335	codon_pos:3	pep:K->N	Lys-445-Asn
Chromosome4	1014689			Indel	Indel	SNP						Mix	3	Pol	CDS	BBM_04g07535	trans_orient:-, loc_in_cds:2983, codon_pos:1, codon:AAT, INSERTION[3]
Chromosome4	1016183								Indel			Indel	1	Unic	CDS	BBM_04g07535	trans_orient:-, loc_in_cds:1489, codon_pos:1, codon:ATT, DELETION[-1]
Chromosome4	1016188								Indel	Indel		Indel	1	Pol	CDS	BBM_04g07535	trans_orient:-, loc_in_cds:1484, codon_pos:2, codon:CTC, INSERTION[1]
Chromosome4	1017486								Indel			Indel	3	Unic	CDS	BBM_04g07535	trans_orient:-, loc_in_cds:186, codon_pos:3, codon:CTA, DELETION[-3]
Chromosome4	1017504								Indel			Indel	3	Unic	CDS	BBM_04g07535	trans_orient:-, loc_in_cds:168, codon_pos:3, codon:GGA, DELETION[-3]
Chromosome4	1057487		G	-	-	-	T	-	-	-	-	SNP	NSY	Unic	CDS	BBM_04g07675	trans_orient:+	loc_in_cds:1362	codon_pos:3	pep:M->I	Met-454-Ile
Chromosome4	1102736						Indel					Indel	2	Unic	Intergenic	BBM_04g07815	prev_gene(1098928-1102630)[<-(106)]	(-)	(+)	next_gene(1102842-1105169)[(106)-->]	BBM_04g07820
Chromosome4	1137374		A	-	T	-	-	-	-	-	-	SNP	NSY	Unic	CDS	BBM_04g07915	trans_orient:+	loc_in_cds:1686	codon_pos:3	pep:K->N	Lys-562-Asn
Chromosome4	1146268						Indel					Indel	2	Unic	CDS	BBM_04g07955	trans_orient:+, loc_in_cds:1114, codon_pos:1, codon:AGT, DELETION[-2]
Chromosome4	1208359						Indel					Indel	2	Unic	Intergenic	BBM_04g08125	prev_gene(1202437-1207654)[<-(705)]	(+)	(+)	next_gene(1208441-1209235)[(82)-->]	BBM_04g08130
Chromosome4	1220062				Indel	Indel	Indel	Indel		Indel	Indel	Indel*	2/4	Pol	Intergenic	BBM_04g08150	prev_gene(1216114-1219796)[<-(266)]	(+)	(-)	next_gene(1220541-1223846)[(479)-->]	BBM_04g08155
Chromosome4	1223865		C	-	-	-	T	-	-	-	-	SNP		Unic	Intergenic	BBM_04g08155	prev_gene(1220541-1223846)[<-(19)]	(-)	(-)	next_gene(1223998-1225018)[(133)-->]	BBM_04g08157
Chromosome4	1295593		C	-	-	-	A	-	-	-	-	SNP	NSY	Unic	CDS	BBM_04g08380	trans_orient:-	loc_in_cds:1152	codon_pos:3	pep:K->N	Lys-384-Asn
Chromosome4	1434520		C	-	-	-	T	-	-	-	-	SNP		Unic	p5UTR	BBM_04g08790	-
Chromosome4	1459468		C	-	-	-	A	-	-	-	-	SNP	NSY	Unic	CDS	BBM_04g08875	trans_orient:-	loc_in_cds:779	codon_pos:2	pep:G->V	Gly-260-Val
Chromosome4	1475007				Indel		Indel	Indel			Indel	Indel-u	2/4	Pol	intron	BBM_04g08935	+
Chromosome4	1480101		T	-	-	-	-	-	-	A	-	SNP		Unic	intron	BBM_04g08955	+
Chromosome4	1492997		G	-	-	-	A	-	-	-	-	SNP	NSY	Unic	CDS	BBM_04g09005	trans_orient:+	loc_in_cds:19	codon_pos:1	pep:V->I	Val-7-Ile
Chromosome4	1540993				Indel		Indel	Indel			Indel	Indel-u	2/4	Pol	intron	BBM_04g09125	-
Chromosome4	1550617					Indel						Indel	4	Unic	CDS	BBM_04g09150	trans_orient:+, loc_in_cds:896, codon_pos:2, codon:GAA, INSERTION[4]
Chromosome4	1550623					Indel						Indel	1	Unic	CDS	BBM_04g09150	trans_orient:+, loc_in_cds:902, codon_pos:2, codon:TCA, DELETION[-1]
Chromosome4	1582202		A	-	T	-	-	-	T	-	-	SNP		Pol	intron	BBM_04g09225	-
Chromosome4	1619062		A	-	G	G	-	G	G	G	G	SNP	SYN	Pol	CDS	BBM_04g09360	trans_orient:-	loc_in_cds:618	codon_pos:3	pep:N->N	Asn-206-Asn
Chromosome4	1643899		A	-	-	-	-	-	-	-	G	SNP	NSY	Unic	CDS	BBM_04g09465	trans_orient:+	loc_in_cds:488	codon_pos:2	pep:D->G	Asp-163-Gly
Chromosome4	1654180				Indel	Indel		Indel	Indel	Indel	Indel	Indel	3	Pol	Intergenic	BBM_04g09496	prev_gene(1652943-1653938)[<-(242)]	(+)	(+)	next_gene(1654608-1655614)[(428)-->]	BBM_04g09497
Chromosome4	1674132						Indel					Indel-u	2/4	Unic	Intergenic	BBM_04g09565	prev_gene(1672368-1674097)[<-(35)]	(+)	(-)	next_gene(1674202-1674515)[(70)-->]	BBM_04g09570
Chromosome4	1708191				Indel		Indel	Indel	Indel	Indel	Indel	Indel	1	Pol	intron	BBM_04g09670	-
Chromosome4	1738819		A	-	T	-	-	-	-	-	-	SNP	NSY	Unic	CDS	BBM_04g09740	trans_orient:+	loc_in_cds:2149	codon_pos:1	pep:R->W	Arg-717-Trp
Chromosome4	1744603				Indel		Indel	Indel	Indel	Indel	Indel	Indel	2	Pol	Intergenic	BBM_04g09755	prev_gene(1742470-1744034)[<-(569)]	(-)	(+)	next_gene(1744611-1745424)[(8)-->]	BBM_04g09756
Chromosome4	1755357							Indel				Indel	1	Unic	CDS	BBM_04g09785	trans_orient:+, loc_in_cds:499, codon_pos:1, codon:TCC, DELETION[-1]
Chromosome4	1756271				Indel	SNP	Indel	Indel	Indel	Indel		Mix	2	Pol	Intergenic	BBM_04g09785	prev_gene(1754768-1755731)[<-(540)]	(+)	(+)	next_gene(1756366-1757180)[(95)-->]	BBM_04g09790
Chromosome4	1814904	CHREND							Indel			Indel	6	Unic	CDS	BBM_04g09980	trans_orient:-, loc_in_cds:876, codon_pos:3, codon:GAG, INSERTION[6]
Chromosome4	1815004	CHREND					Indel	Indel	Indel	Indel	Indel	Indel	4	Pol	CDS	BBM_04g09980	trans_orient:-, loc_in_cds:776, codon_pos:2, codon:AAG, INSERTION[4]
Chromosome4	1815007	CHREND					Indel	Indel	Indel	Indel	Indel	Indel	1	Pol	CDS	BBM_04g09980	trans_orient:-, loc_in_cds:773, codon_pos:2, codon:GAC, DELETION[-1]
Chromosome4	1815184	CHREND		Indel								Indel	3	Unic	CDS	BBM_04g09980	trans_orient:-, loc_in_cds:596, codon_pos:2, codon:ATT, DELETION[-3]
Chromosome4	1815338	CHREND					Indel		Indel			Indel	2	Pol	CDS	BBM_04g09980	trans_orient:-, loc_in_cds:442, codon_pos:1, codon:AAT, DELETION[-2]
Chromosome4	1815344	CHREND					Indel					Indel	2	Unic	CDS	BBM_04g09980	trans_orient:-, loc_in_cds:436, codon_pos:1, codon:TTA, INSERTION[2]
Chromosome4	1815346	CHREND				Indel						Indel	2	Unic	CDS	BBM_04g09980	trans_orient:-, loc_in_cds:434, codon_pos:2, codon:TTT, DELETION[-2]
Chromosome4	1815369	CHREND				Indel	Indel					Indel	1	Pol	CDS	BBM_04g09980	trans_orient:-, loc_in_cds:411, codon_pos:3, codon:AAT, INSERTION[1]
Chromosome4	1815373	CHREND				Indel	Indel		SNP			Mix	1	Pol	CDS	BBM_04g09980	trans_orient:-, loc_in_cds:407, codon_pos:2, codon:TCA, DELETION[-1]
Chromosome4	1815379	CHREND				Indel	Indel	Indel	Indel	Indel	Indel	Indel	3	Pol	CDS	BBM_04g09980	trans_orient:-, loc_in_cds:401, codon_pos:2, codon:AAT, INSERTION[3]
Chromosome4	1816112	CHREND				Indel	Indel	Indel	Indel	Indel	Indel	Indel	1	Pol	Intergenic	BBM_04g09980	prev_gene(1814775-1815779)[<-(333)]	(-)

## Sheet: Merged_618_R1
#CHROM	POS	CHR#	REF	R1	1438	Green	ATCC	GI	Nan	Naus	PRA	Type	Mut	Specif	Loc	Gene	Information
Chromosome1	60729		A	-	G	QUAL	G	G	G	G	G	SNP*	SYN	R1	CDS	BBM_01g00210	trans_orient:+	loc_in_cds:1383	codon_pos:3	pep:G->G	Gly-461-Gly
Chromosome1	91614				Indel	Indel	Indel	Indel	Indel	Indel	Indel	Indel	4	R1	Intergenic	BBM_01g00240	prev_gene(87259-91412)[<-(202)]	(+)	(-)	next_gene(91695-92528)[(81)-->]	BBM_01g00245
Chromosome1	120275				Indel	Indel	Indel	Indel	Indel	Indel	Indel	Indel	2	R1	intron	BBM_01g00315	-
Chromosome1	120325				Indel	Indel	Indel	Indel	Indel	Indel	Indel	Indel	1	R1	intron	BBM_01g00315	-
Chromosome1	164350		G	-	A	A	A	A	A	A	A	SNP	SYN	R1	CDS	BBM_01g00440	trans_orient:-	loc_in_cds:492	codon_pos:3	pep:P->P	Pro-164-Pro
Chromosome1	171175		C	-	A	A	A	A	A	A	A	SNP	NSY	R1	CDS	BBM_01g00480	trans_orient:-	loc_in_cds:5507	codon_pos:2	pep:S->I	Ser-1836-Ile
Chromosome1	173708		T	-	C	C	C	C	C	C	C	SNP	NSY	R1	CDS	BBM_01g00480	trans_orient:-	loc_in_cds:2974	codon_pos:1	pep:N->D	Asn-992-Asp
Chromosome1	210697		C	-	T	T	T	T	T	T	T	SNP		R1	intron	BBM_01g00580	-
Chromosome1	233186		C	-	T	T	T	T	T	T	T	SNP	NSY	R1	CDS	BBM_01g00655	trans_orient:+	loc_in_cds:332	codon_pos:2	pep:S->L	Ser-111-Leu
Chromosome1	268540				Indel	Indel	Indel	Indel	Indel	Indel	Indel	Indel	3	R1	Intergenic	BBM_01g00790	prev_gene(267657-268441)[<-(99)]	(-)	(+)	next_gene(269614-272523)[(1074)-->]	BBM_01g00795
Chromosome1	307915		A	-	G	G	G	G	G	G	G	SNP	NSY	R1	CDS	BBM_01g00885	trans_orient:+	loc_in_cds:2144	codon_pos:2	pep:N->S	Asn-715-Ser
Chromosome1	318245		A	-	G	G	G	G	G	G	G	SNP	SYN	R1	CDS	BBM_01g00900	trans_orient:-	loc_in_cds:1401	codon_pos:3	pep:F->F	Phe-467-Phe
Chromosome1	349975		T	-	QUAL	QUAL	C	C	QUAL	QUAL	QUAL	SNP*	NSY	R1	CDS	BBM_01g00996	trans_orient:-	loc_in_cds:710	codon_pos:2	pep:K->R	Lys-237-Arg
Chromosome1	400878		C	-	T	QUAL	T	T	T	T	T	SNP*	NSY	R1	CDS	BBM_01g01096	trans_orient:+	loc_in_cds:44	codon_pos:2	pep:T->I	Thr-15-Ile
Chromosome1	407052		A	-	G	G	G	G	G	G	G	SNP	SYN	R1	CDS	BBM_01g01110	trans_orient:-	loc_in_cds:237	codon_pos:3	pep:V->V	Val-79-Val
Chromosome1	433831				Indel	Indel	Indel	Indel	Indel	Indel	Indel	Indel	2	R1	intron	BBM_01g01180	+
Chromosome1	458643		G	-	A	A	A	A	A	A	A	SNP	NSY	R1	CDS	BBM_01g01270	trans_orient:-	loc_in_cds:529	codon_pos:1	pep:R->C	Arg-177-Cys
Chromosome1	491053				Indel	Indel	Indel	Indel	Indel	Indel	Indel	Indel	2	R1	p3UTR	BBM_01g01355	+
Chromosome1	515905				Indel	Indel	Indel	Indel	Indel	Indel	Indel	Indel	2	R1	p5UTR	BBM_01g01440	-
Chromosome1	532021				Indel	Indel	Indel	Indel	Indel	Indel	Indel	Indel	2	R1	p3UTR	BBM_01g01485	-
Chromosome1	550551		T	-	C	C	C	C	C	C	C	SNP	NSY	R1	CDS	BBM_01g01520	trans_orient:+	loc_in_cds:79	codon_pos:1	pep:F->L	Phe-27-Leu
Chromosome1	558276		T	-	C	C	C	C	C	C	C	SNP		R1	Intergenic	BBM_01g01525	prev_gene(552829-557934)[<-(342)]	(-)	(+)	next_gene(558409-559932)[(133)-->]	BBM_01g01530
Chromosome1	600635				Indel	Indel	Indel	Indel	Indel	Indel	Indel	Indel	2	R1	intron	BBM_01g01660	+
Chromosome1	611864				Indel	Indel	Indel	Indel	Indel	Indel	Indel	Indel-u	2/4	R1	Intergenic	BBM_01g01690	prev_gene(609776-611726)[<-(138)]	(+)	(-)	next_gene(611975-612596)[(111)-->]	BBM_01g01695
Chromosome1	628602		T	-	C	C	C	C	C	C	C	SNP	SYN	R1	CDS	BBM_01g01755	trans_orient:+	loc_in_cds:6	codon_pos:3	pep:C->C	Cys-2-Cys
Chromosome1	633700				Indel	Indel	Indel	Indel	Indel	Indel	Indel	Indel	6	R1	intron	BBM_01g01765	-
Chromosome1	637989		C	-	T	T	T	T	T	T	T	SNP		R1	Intergenic	BBM_01g01780	prev_gene(636635-637832)[<-(157)]	(-)	(-)	next_gene(638025-639272)[(36)-->]	BBM_01g01785
Chromosome1	640511		T	-	C	C	C	C	C	C	C	SNP		R1	Intergenic	BBM_01g01790	prev_gene(639750-640234)[<-(277)]	(+)	(-)	next_gene(640537-641959)[(26)-->]	BBM_01g01795
Chromosome1	659610		A	-	G	G	G	G	G	G	G	SNP		R1	p5UTR	BBM_01g01850	-
Chromosome1	673250		T	-	C	C	C	C	C	C	C	SNP		R1	intron	BBM_01g01872	+
Chromosome1	676759		C	-	T	T	T	T	T	T	T	SNP		R1	p5UTR	BBM_01g01876	-
Chromosome1	681083		G	-	A	A	A	A	A	A	A	SNP	SYN	R1	CDS	BBM_01g01885	trans_orient:-	loc_in_cds:339	codon_pos:3	pep:G->G	Gly-113-Gly
Chromosome1	687598		G	-	A	A	A	A	A	A	A	SNP	SYN	R1	CDS	BBM_01g01910	trans_orient:-	loc_in_cds:1017	codon_pos:3	pep:Y->Y	Tyr-339-Tyr
Chromosome1	690662		C	-	A	A	A	A	A	A	A	SNP	NSY	R1	CDS	BBM_01g01915	trans_orient:+	loc_in_cds:1086	codon_pos:3	pep:F->L	Phe-362-Leu
Chromosome1	693139		C	-	T	T	T	T	T	T	T	SNP	NSY	R1	CDS	BBM_01g01915	trans_orient:+	loc_in_cds:3038	codon_pos:2	pep:A->V	Ala-1013-Val
Chromosome1	695756				Indel	Indel	Indel	Indel	Indel	Indel	Indel	Indel-u	2/6/8	R1	intron	BBM_01g01920	-
Chromosome1	703420		A	-	T	T	T	T	T	T	T	SNP		R1	p5UTR	BBM_01g01930	-
Chromosome1	712019		T	-	C	C	C	C	C	C	C	SNP	NSY	R1	CDS	BBM_01g01960	trans_orient:+	loc_in_cds:1091	codon_pos:2	pep:V->A	Val-364-Ala
Chromosome1	712635		C	-	A	QUAL	A	A	A	A	A	SNP*		R1	p3UTR	BBM_01g01965	-
Chromosome1	722078		A	-	G	G	G	G	G	G	G	SNP		R1	Intergenic	BBM_01g01975	prev_gene(718345-722025)[<-(53)]	(+)	(-)	next_gene(722928-724344)[(850)-->]	BBM_01g01980
Chromosome1	730694		C	-	A	A	A	A	A	A	A	SNP	SYN	R1	CDS	BBM_01g01990	trans_orient:+	loc_in_cds:2529	codon_pos:3	pep:G->G	Gly-843-Gly
Chromosome1	731900		G	-	T	QUAL	T	T	T	T	T	SNP*		R1	Intergenic	BBM_01g01990	prev_gene(728000-731474)[<-(426)]	(+)	(-)	next_gene(732685-733993)[(785)-->]	BBM_01g01995
Chromosome1	732282		C	-	A	A	A	A	A	A	A	SNP		R1	Intergenic	BBM_01g01990	prev_gene(728000-731474)[<-(808)]	(+)	(-)	next_gene(732685-733993)[(403)-->]	BBM_01g01995
Chromosome1	733949		G	-	A	A	A	A	A	A	A	SNP	SYN	R1	CDS	BBM_01g01995	trans_orient:-	loc_in_cds:45	codon_pos:3	pep:D->D	Asp-15-Asp
Chromosome1	734209		A	-	C	C	C	C	C	C	C	SNP	NSY	R1	CDS	BBM_01g02000	trans_orient:+	loc_in_cds:101	codon_pos:2	pep:E->A	Glu-34-Ala
Chromosome1	734678		T	-	C	C	C	C	C	C	C	SNP	SYN	R1	CDS	BBM_01g02000	trans_orient:+	loc_in_cds:570	codon_pos:3	pep:G->G	Gly-190-Gly
Chromosome1	738184		G	-	A	A	A	A	A	A	A	SNP	NSY	R1	CDS	BBM_01g02010	trans_orient:-	loc_in_cds:1267	codon_pos:1	pep:L->F	Leu-423-Phe
Chromosome1	741112		C	-	T	T	T	T	T	T	T	SNP	SYN	R1	CDS	BBM_01g02015	trans_orient:+	loc_in_cds:1332	codon_pos:3	pep:G->G	Gly-444-Gly
Chromosome1	743347		A	-	G	G	G	G	G	G	G	SNP	SYN	R1	CDS	BBM_01g02030	trans_orient:-	loc_in_cds:348	codon_pos:3	pep:V->V	Val-116-Val
Chromosome1	745802		T	-	C	C	C	C	C	C	C	SNP	SYN	R1	CDS	BBM_01g02031	trans_orient:+	loc_in_cds:1956	codon_pos:3	pep:T->T	Thr-652-Thr
Chromosome1	746813		A	-	C	C	C	C	C	C	C	SNP	SYN	R1	CDS	BBM_01g02031	trans_orient:+	loc_in_cds:2946	codon_pos:3	pep:G->G	Gly-982-Gly
Chromosome1	750593		A	-	G	G	G	G	G	G	G	SNP	NSY	R1	CDS	BBM_01g02045	trans_orient:-	loc_in_cds:1949	codon_pos:2	pep:I->T	Ile-650-Thr
Chromosome1	758824		C	-	T	QUAL	T	T	T	T	T	SNP*		R1	Intergenic	BBM_01g02060	prev_gene(757024-758188)[<-(636)]	(+)	(+)	next_gene(759119-760159)[(295)-->]	BBM_01g02065
Chromosome1	759228		G	-	A	A	A	A	A	A	A	SNP	NSY	R1	CDS	BBM_01g02065	trans_orient:+	loc_in_cds:110	codon_pos:2	pep:G->D	Gly-37-Asp
Chromosome1	759403		A	-	G	G	G	G	G	G	G	SNP	SYN	R1	CDS	BBM_01g02065	trans_orient:+	loc_in_cds:285	codon_pos:3	pep:E->E	Glu-95-Glu
Chromosome1	759919		T	-	C	C	C	C	C	C	C	SNP	SYN	R1	CDS	BBM_01g02065	trans_orient:+	loc_in_cds:801	codon_pos:3	pep:G->G	Gly-267-Gly
Chromosome1	760152		G	-	A	A	A	A	A	A	A	SNP	NSY	R1	CDS	BBM_01g02065	trans_orient:+	loc_in_cds:1034	codon_pos:2	pep:S->N	Ser-345-Asn
Chromosome1	760204		A	-	G	G	G	G	G	G	G	SNP		R1	Intergenic	BBM_01g02065	prev_gene(759119-760159)[<-(45)]	(+)	(+)	next_gene(760441-762557)[(237)-->]	BBM_01g02070
Chromosome1	760268		A	-	G	G	G	G	G	G	G	SNP		R1	Intergenic	BBM_01g02065	prev_gene(759119-760159)[<-(109)]	(+)	(+)	next_gene(760441-762557)[(173)-->]	BBM_01g02070
Chromosome1	760758		A	-	G	G	G	G	G	G	G	SNP	SYN	R1	CDS	BBM_01g02070	trans_orient:+	loc_in_cds:318	codon_pos:3	pep:K->K	Lys-106-Lys
Chromosome1	761521		C	-	T	T	T	T	T	T	T	SNP	SYN	R1	CDS	BBM_01g02070	trans_orient:+	loc_in_cds:981	codon_pos:3	pep:F->F	Phe-327-Phe
Chromosome1	762158		A	-	G	G	G	G	G	G	G	SNP	SYN	R1	CDS	BBM_01g02070	trans_orient:+	loc_in_cds:1416	codon_pos:3	pep:T->T	Thr-472-Thr
Chromosome1	762358		G	-	T	T	T	T	T	T	T	SNP		R1	intron	BBM_01g02070	+
Chromosome1	763729		A	-	C	QUAL	C	C	C	C	C	SNP*		R1	p5UTR	BBM_01g02075	-
Chromosome1	769653				Indel	Indel	Indel	Indel	Indel	Indel	Indel	Indel	2	R1	intron	BBM_01g02100	+
Chromosome1	772779		T	-	G	G	G	G	G	G	G	SNP		R1	intron	BBM_01g02115	-
Chromosome1	772886		A	-	G	QUAL	G	G	G	G	G	SNP*		R1	intron	BBM_01g02115	-
Chromosome1	774059		C	-	T	T	T	T	T	T	T	SNP	NSY	R1	CDS	BBM_01g02115	trans_orient:-	loc_in_cds:1471	codon_pos:1	pep:D->N	Asp-491-Asn
Chromosome1	784297		T	-	C	C	C	C	C	C	C	SNP	SYN	R1	CDS	BBM_01g02130	trans_orient:+	loc_in_cds:1785	codon_pos:3	pep:D->D	Asp-595-Asp
Chromosome1	785309		C	-	T	T	T	T	T	T	T	SNP	NON	R1	CDS	BBM_01g02135	trans_orient:+	loc_in_cds:40	codon_pos:1	pep:R->*	Arg-14-STP
Chromosome1	785847		G	-	T	T	T	T	T	T	T	SNP	NSY	R1	CDS	BBM_01g02135	trans_orient:+	loc_in_cds:578	codon_pos:2	pep:C->F	Cys-193-Phe
Chromosome1	786484		C	-	T	T	T	T	T	T	T	SNP		R1	Intergenic	BBM_01g02135	prev_gene(785270-786439)[<-(45)]	(+)	(-)	next_gene(786618-789757)[(134)-->]	BBM_01g02140
Chromosome1	805779		G	-	A	A	A	A	A	A	A	SNP	NSY	R1	CDS	BBM_01g02191	trans_orient:+	loc_in_cds:895	codon_pos:1	pep:A->T	Ala-299-Thr
Chromosome1	821311		C	-	T	T	T	T	T	T	T	SNP	SYN	R1	CDS	BBM_01g02246	trans_orient:+	loc_in_cds:1125	codon_pos:3	pep:N->N	Asn-375-Asn
Chromosome1	828649		G	-	A	A	A	A	A	A	A	SNP	SYN	R1	CDS	BBM_01g02266	trans_orient:-	loc_in_cds:144	codon_pos:3	pep:H->H	His-48-His
Chromosome1	855297		T	-	G	G	G	G	G	G	G	SNP	NSY	R1	CDS	BBM_01g02327	trans_orient:+	loc_in_cds:2162	codon_pos:2	pep:L->W	Leu-721-Trp
Chromosome1	862713		C	-	A	A	A	A	A	A	A	SNP	NSY	R1	CDS	BBM_01g02365	trans_orient:+	loc_in_cds:3346	codon_pos:1	pep:H->N	His-1116-Asn
Chromosome1	872870		T	-	C	C	C	C	C	C	C	SNP	NSY	R1	CDS	BBM_01g02415	trans_orient:-	loc_in_cds:2701	codon_pos:1	pep:T->A	Thr-901-Ala
Chromosome1	875332		T	-	C	C	C	C	C	C	C	SNP	NSY	R1	CDS	BBM_01g02415	trans_orient:-	loc_in_cds:239	codon_pos:2	pep:D->G	Asp-80-Gly
Chromosome1	892553		A	-	G	QUAL	G	G	G	G	G	SNP*		R1	p5UTR	BBM_01g02475	-
Chromosome1	895131		T	-	C	C	C	C	C	C	C	SNP	SYN	R1	CDS	BBM_01g02485	trans_orient:+	loc_in_cds:744	codon_pos:3	pep:N->N	Asn-248-Asn
Chromosome1	905512		C	-	T	T	T	T	T	T	T	SNP	SYN	R1	CDS	BBM_01g02502	trans_orient:-	loc_in_cds:1374	codon_pos:3	pep:V->V	Val-458-Val
Chromosome1	905592		C	-	T	T	T	T	T	T	T	SNP		R1	intron	BBM_01g02502	-
Chromosome1	909773		T	-	G	G	G	G	G	G	G	SNP		R1	p3UTR	BBM_01g02505	-
Chromosome1	921258		G	-	T	T	T	T	T	T	T	SNP		R1	Intergenic	BBM_01g02545	prev_gene(918347-920621)[<-(637)]	(-)	(+)	next_gene(922012-925656)[(754)-->]	BBM_01g02550
Chromosome1	922950		T	-	C	C	C	C	C	C	C	SNP	SYN	R1	CDS	BBM_01g02550	trans_orient:+	loc_in_cds:939	codon_pos:3	pep:D->D	Asp-313-Asp
Chromosome1	937807		C	-	T	T	T	T	T	T	T	SNP	NSY	R1	CDS	BBM_01g02585	trans_orient:+	loc_in_cds:1793	codon_pos:2	pep:A->V	Ala-598-Val
Chromosome1	939780		C	-	A	QUAL	QUAL	QUAL	QUAL	QUAL	QUAL	SNP*		R1	Intergenic	BBM_01g02591	prev_gene(939489-939719)[<-(61)]	(+)	(+)	next_gene(940439-941982)[(659)-->]	BBM_01g02595
Chromosome1	939884		T	-	C	QUAL	C	C	QUAL	C	QUAL	SNP*		R1	Intergenic	BBM_01g02591	prev_gene(939489-939719)[<-(165)]	(+)	(+)	next_gene(940439-941982)[(555)-->]	BBM_01g02595
Chromosome1	939949		C	-	T	QUAL	T	T	T	T	T	SNP*		R1	Intergenic	BBM_01g02591	prev_gene(939489-939719)[<-(230)]	(+)	(+)	next_gene(940439-941982)[(490)-->]	BBM_01g02595
Chromosome1	939997		T	-	C	QUAL	C	C	C	C	C	SNP*		R1	Intergenic	BBM_01g02591	prev_gene(939489-939719)[<-(278)]	(+)	(+)	next_gene(940439-941982)[(442)-->]	BBM_01g02595
Chromosome1	942147				Indel	Indel	Indel	Indel	Indel	Indel	Indel	Indel	2	R1	Intergenic	BBM_01g02595	prev_gene(940439-941982)[<-(165)]	(+)	(+)	next_gene(942796-944491)[(649)-->]	BBM_01g02600
Chromosome1	943999				Indel	Indel	Indel	Indel	Indel	Indel	Indel	Indel	4	R1	intron	BBM_01g02600	+
Chromosome1	950243		C	-	A	A	A	A	A	A	A	SNP		R1	Intergenic	BBM_01g02625	prev_gene(947461-950029)[<-(214)]	(+)	(+)	next_gene(950498-951632)[(255)-->]	BBM_01g02630
Chromosome1	952374		G	-	A	A	A	A	A	A	A	SNP	SYN	R1	CDS	BBM_01g02635	trans_orient:-	loc_in_cds:1317	codon_pos:3	pep:S->S	Ser-439-Ser
Chromosome1	961570		T	-	G	G	G	G	G	G	G	SNP		R1	Intergenic	BBM_01g02660	prev_gene(960988-961425)[<-(145)]	(+)	(+)	next_gene(961655-965108)[(85)-->]	BBM_01g02670
Chromosome1	962057		G	-	A	A	A	A	A	A	A	SNP	NSY	R1	CDS	BBM_01g02670	trans_orient:+	loc_in_cds:362	codon_pos:2	pep:S->N	Ser-121-Asn
Chromosome1	971381		T	-	A	A	A	A	A	A	A	SNP		R1	Intergenic	BBM_01g02690	prev_gene(969889-971135)[<-(246)]	(-)	(-)	next_gene(972013-972563)[(632)-->]	BBM_01g02695
Chromosome1	974941		T	-	C	C	C	C	C	C	C	SNP	NSY	R1	CDS	BBM_01g02705	trans_orient:-	loc_in_cds:569	codon_pos:2	pep:D->G	Asp-190-Gly
Chromosome1	1009043				Indel	Indel	Indel	Indel	Indel	Indel	Indel	Indel-u	2/4/6	R1	Intergenic	BBM_01g02780	prev_gene(1006422-1008907)[<-(136)]	(+)	(-)	next_gene(1009411-1011983)[(368)-->]	BBM_01g02785
Chromosome1	1015671		G	-	A	A	A	A	A	A	A	SNP	SYN	R1	CDS	BBM_01g02805	trans_orient:-	loc_in_cds:1065	codon_pos:3	pep:G->G	Gly-355-Gly
Chromosome1	1019768		A	-	G	G	G	G	G	G	G	SNP		R1	p5UTR	BBM_01g02820	-
Chromosome1	1020903		T	-	C	QUAL	C	C	C	C	C	SNP*		R1	intron	BBM_01g02825	+
Chromosome1	1021024		A	-	G	QUAL	G	G	G	G	G	SNP*		R1	intron	BBM_01g02825	+
Chromosome1	1023105		C	-	A	A	A	A	A	A	A	SNP		R1	Intergenic	BBM_01g02825	prev_gene(1020006-1022032)[<-(1073)]	(+)	(+)	next_gene(1023198-1024627)[(93)-->]	BBM_01g02830
Chromosome1	1039692		G	-	T	T	T	T	T	T	T	SNP	NSY	R1	CDS	BBM_01g02870	trans_orient:-	loc_in_cds:28	codon_pos:1	pep:L->I	Leu-10-Ile
Chromosome1	1049019		C	-	T	T	T	T	T	T	T	SNP		R1	Intergenic	BBM_01g02890	prev_gene(1047389-1048957)[<-(62)]	(+)	(+)	next_gene(1049773-1051308)[(754)-->]	BBM_01g02895
Chromosome1	1055137				Indel	Indel	Indel	Indel	Indel	Indel	Indel	Indel	2	R1	intron	BBM_01g02905	+
Chromosome1	1080459		A	-	G	G	G	G	G	G	G	SNP	NSY	R1	CDS	BBM_01g02970	trans_orient:-	loc_in_cds:1730	codon_pos:2	pep:V->A	Val-577-Ala
Chromosome1	1080485		G	-	A	A	A	A	A	A	A	SNP	SYN	R1	CDS	BBM_01g02970	trans_orient:-	loc_in_cds:1704	codon_pos:3	pep:L->L	Leu-568-Leu
Chromosome1	1093655				Indel	Indel	Indel	Indel	Indel	Indel	Indel	Indel*	2/4	R1	Intergenic	BBM_01g03000	prev_gene(1091999-1093259)[<-(396)]	(+)	(-)	next_gene(1093788-1094485)[(133)-->]	BBM_01g03005
Chromosome1	1126939				Indel	Indel	Indel	Indel	Indel	Indel	Indel	Indel	1	R1	Intergenic	BBM_01g03065	prev_gene(1124801-1125949)[<-(990)]	(-)	(+)	next_gene(1127156-1129534)[(217)-->]	BBM_01g03070
Chromosome1	1127957		A	-	G	G	G	G	G	G	G	SNP	NSY	R1	CDS	BBM_01g03070	trans_orient:+	loc_in_cds:415	codon_pos:1	pep:T->A	Thr-139-Ala
Chromosome1	1128020		A	-	G	G	G	G	G	G	G	SNP	NSY	R1	CDS	BBM_01g03070	trans_orient:+	loc_in_cds:478	codon_pos:1	pep:T->A	Thr-160-Ala
Chromosome1	1136657				Indel	Indel	Indel	Indel	Indel	Indel	Indel	Indel	3	R1	CDS	BBM_01g03085	trans_orient:-, loc_in_cds:284, codon_pos:2, codon:AAT, INSERTION[3]
Chromosome1	1141416		A	-	G	G	G	G	G	G	G	SNP		R1	Intergenic	BBM_01g03105	prev_gene(1140639-1141357)[<-(59)]	(-)	(+)	next_gene(1141676-1144720)[(260)-->]	BBM_01g03110
Chromosome1	1151029				Indel	Indel	Indel	Indel	Indel	Indel	Indel	Indel	2	R1	intron	BBM_01g03135	-
Chromosome1	1153963		G	-	A	A	A	A	A	A	A	SNP	SYN	R1	CDS	BBM_01g03140	trans_orient:-	loc_in_cds:159	codon_pos:3	pep:F->F	Phe-53-Phe
Chromosome1	1154837		A	-	G	G	G	G	G	G	G	SNP	SYN	R1	CDS	BBM_01g03145	trans_orient:-	loc_in_cds:859	codon_pos:1	pep:L->L	Leu-287-Leu
Chromosome1	1155516		T	-	C	C	C	C	C	C	C	SNP	SYN	R1	CDS	BBM_01g03145	trans_orient:-	loc_in_cds:180	codon_pos:3	pep:V->V	Val-60-Val
Chromosome1	1157596		T	-	C	C	C	C	C	C	C	SNP	SYN	R1	CDS	BBM_01g03155	trans_orient:-	loc_in_cds:1587	codon_pos:3	pep:E->E	Glu-529-Glu
Chromosome1	1180626		T	-	C	C	C	C	C	C	C	SNP		R1	Intergenic	BBM_01g03215	prev_gene(1178341-1180453)[<-(173)]	(+)	(-)	next_gene(1180823-1182206)[(197)-->]	BBM_01g03220
Chromosome1	1180743				Indel	Indel	Indel	Indel	Indel	Indel	Indel	Indel	2	R1	Intergenic	BBM_01g03215	prev_gene(1178341-1180453)[<-(290)]	(+)	(-)	next_gene(1180823-1182206)[(80)-->]	BBM_01g03220
Chromosome1	1204857				Indel	Indel	Indel	Indel	Indel	Indel	Indel	Indel	4	R1	Intergenic	BBM_01g03295	prev_gene(1203562-1204794)[<-(63)]	(+)	(-)	next_gene(1204965-1206353)[(108)-->]	BBM_01g03300
Chromosome1	1257252		C	-	T	T	T	T	T	T	T	SNP	SYN	R1	CDS	BBM_01g03435	trans_orient:-	loc_in_cds:1317	codon_pos:3	pep:G->G	Gly-439-Gly
Chromosome1	1267688		C	-	T	QUAL	QUAL	T	QUAL	QUAL	QUAL	SNP*	SYN	R1	CDS	BBM_01g03455	trans_orient:+	loc_in_cds:999	codon_pos:3	pep:D->D	Asp-333-Asp
Chromosome1	1278869		G	-	A	A	A	A	A	A	A	SNP	SYN	R1	CDS	BBM_01g03485	trans_orient:-	loc_in_cds:2046	codon_pos:3	pep:H->H	His-682-His
Chromosome1	1279670		A	-	G	G	G	G	G	G	G	SNP	SYN	R1	CDS	BBM_01g03485	trans_orient:-	loc_in_cds:1245	codon_pos:3	pep:P->P	Pro-415-Pro
Chromosome1	1283102		G	-	A	A	A	A	A	A	A	SNP	SYN	R1	CDS	BBM_01g03495	trans_orient:-	loc_in_cds:1920	codon_pos:3	pep:I->I	Ile-640-Ile
Chromosome1	1285927		G	-	A	A	A	A	A	A	A	SNP	SYN	R1	CDS	BBM_01g03500	trans_orient:-	loc_in_cds:1404	codon_pos:3	pep:N->N	Asn-468-Asn
Chromosome1	1291703		G	-	A	A	A	A	A	A	A	SNP		R1	Intergenic	BBM_01g03505	prev_gene(1288015-1291275)[<-(428)]	(-)	(+)	next_gene(1291849-1294911)[(146)-->]	BBM_01g03510
Chromosome1	1296652	CHREND	C	-	T	T	T	T	T	T	T	SNP		R1	Intergenic	BBM_01g03513	prev_gene(1296228-1296446)[<-(206)]	(-)	(+)	next_gene(1297889-1299501)[(1237)-->]	BBM_01g03515
Chromosome2	2297	CHREND			Indel	Indel	Indel	Indel	Indel	Indel	Indel	Indel	3	R1	CDS	BBM_02g00010	trans_orient:-, loc_in_cds:589, codon_pos:1, codon:GAG, INSERTION[3]
Chromosome2	9401		T	-	C	C	C	C	C	C	C	SNP		R1	intron	BBM_02g00035	+
Chromosome2	28226		A	-	G	G	G	G	G	G	G	SNP	SYN	R1	CDS	BBM_02g00105	trans_orient:-	loc_in_cds:813	codon_pos:3	pep:S->S	Ser-271-Ser
Chromosome2	32062		A	-	C	QUAL	QUAL	QUAL	QUAL	QUAL	QUAL	SNP*		R1	p3UTR	BBM_02g00110	+
Chromosome2	78360		G	-	A	A	A	A	A	A	A	SNP		R1	Intergenic	BBM_02g00215	prev_gene(74953-78246)[<-(114)]	(-)	(-)	next_gene(78406-80010)[(46)-->]	BBM_02g00220
Chromosome2	89209				Indel	Indel	Indel	Indel	Indel	Indel	Indel	Indel	4	R1	intron	BBM_02g00260	+
Chromosome2	89621		A	-	QUAL	QUAL	G	G	G	G	G	SNP*		R1	intron	BBM_02g00260	+
Chromosome2	89655		T	-	QUAL	QUAL	C	C	C	C	C	SNP*		R1	intron	BBM_02g00260	+
Chromosome2	91782		G	-	A	A	A	A	A	A	A	SNP	SYN	R1	CDS	BBM_02g00261	trans_orient:-	loc_in_cds:1020	codon_pos:3	pep:H->H	His-340-His
Chromosome2	95118		C	-	A	A	A	A	A	A	A	SNP	SYN	R1	CDS	BBM_02g00270	trans_orient:+	loc_in_cds:390	codon_pos:3	pep:P->P	Pro-130-Pro
Chromosome2	95229		A	-	G	G	G	G	G	G	G	SNP		R1	intron	BBM_02g00270	+
Chromosome2	102788		C	-	T	T	T	T	T	T	T	SNP		R1	p3UTR	BBM_02g00290	-
Chromosome2	104782		G	-	C	C	C	C	C	C	C	SNP	NSY	R1	CDS	BBM_02g00295	trans_orient:+	loc_in_cds:158	codon_pos:2	pep:G->A	Gly-53-Ala
Chromosome2	108892		G	-	A	A	A	A	A	A	A	SNP		R1	Intergenic	BBM_02g00305	prev_gene(107095-108846)[<-(46)]	(+)	(+)	next_gene(108905-109647)[(13)-->]	BBM_02g00306
Chromosome2	109182		G	-	A	A	A	A	A	A	A	SNP	SYN	R1	CDS	BBM_02g00306	trans_orient:+	loc_in_cds:237	codon_pos:3	pep:A->A	Ala-79-Ala
Chromosome2	116058		G	-	A	A	A	A	A	A	A	SNP	SYN	R1	CDS	BBM_02g00330	trans_orient:-	loc_in_cds:1909	codon_pos:1	pep:L->L	Leu-637-Leu
Chromosome2	118656		G	-	A	A	A	A	A	A	A	SNP		R1	p5UTR	BBM_02g00330	-
Chromosome2	121297		C	-	T	T	T	T	T	T	T	SNP		R1	Intergenic	BBM_02g00335	prev_gene(119114-121158)[<-(139)]	(-)	(-)	next_gene(121393-121989)[(96)-->]	BBM_02g00340
Chromosome2	125830				Indel	Indel	Indel	Indel	Indel	Indel	Indel	Indel-u	1/2/4	R1	intron	BBM_02g00345	+
Chromosome2	132546		C	-	T	QUAL	T	T	T	T	T	SNP*		R1	Intergenic	BBM_02g00380	prev_gene(130994-131977)[<-(569)]	(+)	(+)	next_gene(132842-133597)[(296)-->]	BBM_02g00385
Chromosome2	141188		G	-	A	A	A	A	A	A	A	SNP	SYN	R1	CDS	BBM_02g00415	trans_orient:+	loc_in_cds:1761	codon_pos:3	pep:R->R	Arg-587-Arg
Chromosome2	174060		G	-	A	QUAL	A	A	A	A	A	SNP*		R1	intron	BBM_02g00511	-
Chromosome2	196951				Indel	Indel	Indel	Indel	Indel	Indel	Indel	Indel-u	1/2	R1	intron	BBM_02g00565	-
Chromosome2	198082				Indel	Indel	Indel	Indel	Indel	Indel	Indel	Indel	3	R1	intron	BBM_02g00565	-
Chromosome2	209945		T	-	QUAL	QUAL	C	C	C	C	QUAL	SNP*	SYN	R1	CDS	BBM_02g00600	trans_orient:+	loc_in_cds:4314	codon_pos:3	pep:L->L	Leu-1438-Leu
Chromosome2	214869				Indel	Indel	Indel	Indel	Indel	Indel	Indel	Indel	2	R1	intron	BBM_02g00600	+
Chromosome2	220189				Indel	Indel	Indel	Indel	Indel	Indel	Indel	Indel-u	2/4/6	R1	Intergenic	BBM_02g00620	prev_gene(219493-220102)[<-(87)]	(+)	(+)	next_gene(220411-220784)[(222)-->]	BBM_02g00625
Chromosome2	222069		C	-	T	T	T	T	T	T	T	SNP	SYN	R1	CDS	BBM_02g00630	trans_orient:-	loc_in_cds:2229	codon_pos:3	pep:A->A	Ala-743-Ala
Chromosome2	228180		C	-	G	G	G	G	G	G	G	SNP		R1	Intergenic	BBM_02g00632	prev_gene(226812-227987)[<-(193)]	(+)	(+)	next_gene(228285-228925)[(105)-->]	BBM_02g00640
Chromosome2	229525		T	-	A	A	A	A	A	A	A	SNP	NSY	R1	CDS	BBM_02g00645	trans_orient:+	loc_in_cds:460	codon_pos:1	pep:L->I	Leu-154-Ile
Chromosome2	252171		G	-	A	A	A	A	A	A	A	SNP		R1	intron	BBM_02g00700	+
Chromosome2	259383		T	-	C	C	C	C	C	C	C	SNP	NSY	R1	CDS	BBM_02g00710	trans_orient:-	loc_in_cds:181	codon_pos:1	pep:M->V	Met-61-Val
Chromosome2	261244		G	-	A	QUAL	A	A	A	A	A	SNP*	NSY	R1	CDS	BBM_02g00720	trans_orient:-	loc_in_cds:1400	codon_pos:2	pep:T->I	Thr-467-Ile
Chromosome2	274957		C	-	T	T	T	T	T	T	T	SNP	SYN	R1	CDS	BBM_02g00735	trans_orient:-	loc_in_cds:810	codon_pos:3	pep:T->T	Thr-270-Thr
Chromosome2	276246		G	-	A	A	A	A	A	A	A	SNP	NSY	R1	CDS	BBM_02g00740	trans_orient:+	loc_in_cds:210	codon_pos:3	pep:M->I	Met-70-Ile
Chromosome2	288652		T	-	C	C	C	C	C	C	C	SNP		R1	intron	BBM_02g00765	+
Chromosome2	328192				Indel	Indel	Indel	Indel	Indel	Indel	Indel	Indel	1	R1	intron	BBM_02g00890	-
Chromosome2	344464		C	-	T	T	T	T	T	T	T	SNP	SYN	R1	CDS	BBM_02g00935	trans_orient:+	loc_in_cds:294	codon_pos:3	pep:S->S	Ser-98-Ser
Chromosome2	374977		C	-	T	T	T	T	T	T	T	SNP		R1	intron	BBM_02g01035	+
Chromosome2	398702		A	-	G	G	G	G	G	G	G	SNP		R1	p3UTR	BBM_02g01095	+
Chromosome2	399241		A	-	G	G	G	G	G	G	G	SNP	NSY	R1	CDS	BBM_02g01100	trans_orient:+	loc_in_cds:211	codon_pos:1	pep:T->A	Thr-71-Ala
Chromosome2	411358		T	-	G	G	G	G	G	G	G	SNP	SYN	R1	CDS	BBM_02g01150	trans_orient:-	loc_in_cds:1572	codon_pos:3	pep:V->V	Val-524-Val
Chromosome2	411484		T	-	G	G	G	G	G	G	G	SNP	SYN	R1	CDS	BBM_02g01150	trans_orient:-	loc_in_cds:1446	codon_pos:3	pep:T->T	Thr-482-Thr
Chromosome2	411562		G	-	T	T	T	T	T	T	T	SNP	SYN	R1	CDS	BBM_02g01150	trans_orient:-	loc_in_cds:1368	codon_pos:3	pep:P->P	Pro-456-Pro
Chromosome2	419049		C	-	T	T	T	T	T	T	T	SNP		R1	p5UTR	BBM_02g01170	+
Chromosome2	424490		G	-	A	A	A	A	A	A	A	SNP		R1	intron	BBM_02g01185	-
Chromosome2	440020				Indel	Indel	Indel	Indel	Indel	Indel	Indel	Indel	2	R1	Intergenic	BBM_02g01230	prev_gene(437956-439815)[<-(205)]	(-)	(-)	next_gene(440441-446214)[(421)-->]	BBM_02g01235
Chromosome2	440163		A	-	C	QUAL	C	C	C	C	C	SNP*		R1	Intergenic	BBM_02g01230	prev_gene(437956-439815)[<-(348)]	(-)	(-)	next_gene(440441-446214)[(278)-->]	BBM_02g01235
Chromosome2	446356		C	-	T	T	T	T	T	T	T	SNP	SYN	R1	CDS	BBM_02g01240	trans_orient:+	loc_in_cds:33	codon_pos:3	pep:Y->Y	Tyr-11-Tyr
Chromosome2	448530		T	-	G	G	G	G	G	G	G	SNP		R1	Intergenic	BBM_02g01240	prev_gene(446232-448249)[<-(281)]	(+)	(-)	next_gene(448679-450460)[(149)-->]	BBM_02g01245
Chromosome2	456029		C	-	T	T	T	T	T	T	T	SNP	NSY	R1	CDS	BBM_02g01260	trans_orient:-	loc_in_cds:1331	codon_pos:2	pep:G->E	Gly-444-Glu
Chromosome2	461631		A	-	G	G	G	G	G	G	G	SNP	SYN	R1	CDS	BBM_02g01275	trans_orient:-	loc_in_cds:669	codon_pos:3	pep:R->R	Arg-223-Arg
Chromosome2	463461		T	-	C	QUAL	C	C	C	C	C	SNP*	SYN	R1	CDS	BBM_02g01290	trans_orient:+	loc_in_cds:171	codon_pos:3	pep:D->D	Asp-57-Asp
Chromosome2	463580		A	-	G	G	G	G	G	G	G	SNP	NSY	R1	CDS	BBM_02g01290	trans_orient:+	loc_in_cds:290	codon_pos:2	pep:K->R	Lys-97-Arg
Chromosome2	465766		A	-	C	C	C	C	C	C	C	SNP	NSY	R1	CDS	BBM_02g01290	trans_orient:+	loc_in_cds:2476	codon_pos:1	pep:S->R	Ser-826-Arg
Chromosome2	466974		A	-	G	G	G	G	G	G	G	SNP	SYN	R1	CDS	BBM_02g01295	trans_orient:-	loc_in_cds:2055	codon_pos:3	pep:P->P	Pro-685-Pro
Chromosome2	469723		A	-	G	G	G	G	G	G	G	SNP		R1	Intergenic	BBM_02g01295	prev_gene(466761-469318)[<-(405)]	(-)	(+)	next_gene(469812-472908)[(89)-->]	BBM_02g01305
Chromosome2	476353		T	-	G	G	G	G	G	G	G	SNP	NSY	R1	CDS	BBM_02g01325	trans_orient:-	loc_in_cds:475	codon_pos:1	pep:K->Q	Lys-159-Gln
Chromosome2	487612				Indel	Indel	Indel	Indel	Indel	Indel	Indel	Indel	6	R1	Intergenic	BBM_02g01355	prev_gene(486581-487563)[<-(49)]	(-)	(+)	next_gene(487695-488047)[(83)-->]	BBM_02g01360
Chromosome2	513440		C	-	QUAL	QUAL	T	T	T	T	T	SNP*	NSY	R1	CDS	BBM_02g01450	trans_orient:-	loc_in_cds:8119	codon_pos:1	pep:A->T	Ala-2707-Thr
Chromosome2	521901		G	-	A	A	A	A	A	A	A	SNP		R1	p5UTR	BBM_02g01450	-
Chromosome2	522385		G	-	A	A	A	A	A	A	A	SNP	SYN	R1	CDS	BBM_02g01455	trans_orient:+	loc_in_cds:216	codon_pos:3	pep:S->S	Ser-72-Ser
Chromosome2	536289		C	-	A	A	A	A	A	A	A	SNP	NSY	R1	CDS	BBM_02g01466	trans_orient:-	loc_in_cds:6333	codon_pos:3	pep:E->D	Glu-2111-Asp
Chromosome2	543276		C	-	T	T	T	T	T	T	T	SNP	NSY	R1	CDS	BBM_02g01480	trans_orient:-	loc_in_cds:37	codon_pos:1	pep:V->I	Val-13-Ile
Chromosome2	545953		G	-	A	A	A	A	A	A	A	SNP	NSY	R1	CDS	BBM_02g01490	trans_orient:+	loc_in_cds:1028	codon_pos:2	pep:R->K	Arg-343-Lys
Chromosome2	545980		C	-	T	T	T	T	T	T	T	SNP	NSY	R1	CDS	BBM_02g01490	trans_orient:+	loc_in_cds:1055	codon_pos:2	pep:P->L	Pro-352-Leu
Chromosome2	548390		A	-	G	G	G	G	G	G	G	SNP	NSY	R1	CDS	BBM_02g01505	trans_orient:-	loc_in_cds:464	codon_pos:2	pep:I->T	Ile-155-Thr
Chromosome2	560131				Indel	Indel	Indel	Indel	Indel	Indel	Indel	Indel	4	R1	Intergenic	BBM_02g01540	prev_gene(559569-559989)[<-(142)]	(-)	(-)	next_gene(560257-561965)[(126)-->]	BBM_02g01541
Chromosome2	560796		T	-	C	QUAL	C	C	C	C	C	SNP*	SYN	R1	CDS	BBM_02g01541	trans_orient:-	loc_in_cds:1170	codon_pos:3	pep:Q->Q	Gln-390-Gln
Chromosome2	592771				Indel	Indel	Indel	Indel	Indel	Indel	Indel	Indel	4	R1	Intergenic	BBM_02g01611	prev_gene(590799-592450)[<-(321)]	(-)	(-)	next_gene(593043-594648)[(272)-->]	BBM_02g01625
Chromosome2	601130				Indel	Indel	Indel	Indel	Indel	Indel	Indel	Indel-u	2/4	R1	intron	BBM_02g01665	-
Chromosome2	604103		T	-	C	C	C	C	C	C	C	SNP	SYN	R1	CDS	BBM_02g01669	trans_orient:+	loc_in_cds:159	codon_pos:3	pep:Y->Y	Tyr-53-Tyr
Chromosome2	622525		G	-	A	A	A	A	A	A	A	SNP	NSY	R1	CDS	BBM_02g01735	trans_orient:+	loc_in_cds:2423	codon_pos:2	pep:S->N	Ser-808-Asn
Chromosome2	626080		T	-	C	C	C	C	C	C	C	SNP	NSY	R1	CDS	BBM_02g01740	trans_orient:+	loc_in_cds:1117	codon_pos:1	pep:S->P	Ser-373-Pro
Chromosome2	626347				Indel	Indel	Indel	Indel	Indel	Indel	Indel	Indel	1	R1	p3UTR	BBM_02g01740	+
Chromosome2	645277				Indel	Indel	Indel	Indel	Indel	Indel	Indel	Indel	1	R1	Intergenic	BBM_02g01785	prev_gene(641223-644614)[<-(663)]	(+)	(-)	next_gene(645466-646456)[(189)-->]	BBM_02g01790
Chromosome2	655315				Indel	Indel	Indel	Indel	Indel	Indel	Indel	Indel	1	R1	Intergenic	BBM_02g01820	prev_gene(654622-655311)[<-(4)]	(-)	(-)	next_gene(655488-662144)[(173)-->]	BBM_02g01825
Chromosome2	659008		A	-	QUAL	QUAL	G	G	G	G	G	SNP*	NSY	R1	CDS	BBM_02g01825	trans_orient:-	loc_in_cds:3137	codon_pos:2	pep:I->T	Ile-1046-Thr
Chromosome2	659434		C	-	QUAL	QUAL	T	T	T	T	QUAL	SNP*	NSY	R1	CDS	BBM_02g01825	trans_orient:-	loc_in_cds:2711	codon_pos:2	pep:C->Y	Cys-904-Tyr
Chromosome2	660809		C	-	T	T	T	T	T	T	T	SNP	NSY	R1	CDS	BBM_02g01825	trans_orient:-	loc_in_cds:1336	codon_pos:1	pep:D->N	Asp-446-Asn
Chromosome2	666463		C	-	A	A	A	A	A	A	A	SNP		R1	intron	BBM_02g01836	-
Chromosome2	690961		C	-	T	T	T	T	T	T	T	SNP	NSY	R1	CDS	BBM_02g01920	trans_orient:-	loc_in_cds:2713	codon_pos:1	pep:A->T	Ala-905-Thr
Chromosome2	700237		C	-	QUAL	T	T	T	T	T	T	SNP*		R1	Intergenic	BBM_02g01945	prev_gene(697401-699029)[<-(1208)]	(+)	(-)	next_gene(700266-703571)[(29)-->]	BBM_02g01950
Chromosome2	703579				Indel	Indel	Indel	Indel	Indel	Indel	Indel	Indel	8	R1	Intergenic	BBM_02g01950	prev_gene(700266-703571)[<-(8)]	(-)	(-)	next_gene(703948-705104)[(369)-->]	BBM_02g01955
Chromosome2	707626		T	-	C	C	C	C	C	C	C	SNP	SYN	R1	CDS	BBM_02g01960	trans_orient:-	loc_in_cds:3141	codon_pos:3	pep:L->L	Leu-1047-Leu
Chromosome2	722319		G	-	A	QUAL	A	A	A	A	A	SNP*		R1	Intergenic	BBM_02g01981	prev_gene(719264-721842)[<-(477)]	(-)	(-)	next_gene(722567-724908)[(248)-->]	BBM_02g02000
Chromosome2	726153		A	-	G	G	G	G	G	G	G	SNP	NSY	R1	CDS	BBM_02g02010	trans_orient:-	loc_in_cds:1550	codon_pos:2	pep:V->A	Val-517-Ala
Chromosome2	734734		A	-	G	G	G	G	G	G	G	SNP	NSY	R1	CDS	BBM_02g02025	trans_orient:+	loc_in_cds:2816	codon_pos:2	pep:E->G	Glu-939-Gly
Chromosome2	746089		C	-	G	G	G	G	G	G	G	SNP	NSY	R1	CDS	BBM_02g02055	trans_orient:+	loc_in_cds:945	codon_pos:3	pep:C->W	Cys-315-Trp
Chromosome2	752498				Indel	Indel	Indel	Indel	Indel	Indel	Indel	Indel	1	R1	p3UTR	BBM_02g02075	+
Chromosome2	757349		G	-	T	T	T	T	T	T	T	SNP	NSY	R1	CDS	BBM_02g02095	trans_orient:-	loc_in_cds:1319	codon_pos:2	pep:T->N	Thr-440-Asn
Chromosome2	757519		G	-	A	A	A	A	A	A	A	SNP	SYN	R1	CDS	BBM_02g02095	trans_orient:-	loc_in_cds:1149	codon_pos:3	pep:S->S	Ser-383-Ser
Chromosome2	771968		A	-	G	G	G	G	G	G	G	SNP	NSY	R1	CDS	BBM_02g02120	trans_orient:+	loc_in_cds:2737	codon_pos:1	pep:M->V	Met-913-Val
Chromosome2	772411		T	-	C	C	C	C	C	C	C	SNP	SYN	R1	CDS	BBM_02g02120	trans_orient:+	loc_in_cds:3180	codon_pos:3	pep:C->C	Cys-1060-Cys
Chromosome2	773430				Indel	Indel	Indel	Indel	Indel	Indel	Indel	Indel	2	R1	Intergenic	BBM_02g02120	prev_gene(768710-772897)[<-(533)]	(+)	(+)	next_gene(773721-774263)[(291)-->]	BBM_02g02125
Chromosome2	777938		T	-	C	C	C	C	C	C	C	SNP	NSY	R1	CDS	BBM_02g02150	trans_orient:+	loc_in_cds:452	codon_pos:2	pep:V->A	Val-151-Ala
Chromosome2	795617		G	-	A	A	A	A	A	A	A	SNP	NSY	R1	CDS	BBM_02g02206	trans_orient:-	loc_in_cds:2729	codon_pos:2	pep:T->I	Thr-910-Ile
Chromosome2	817137		G	-	A	A	A	A	A	A	A	SNP		R1	p5UTR	BBM_02g02275	-
Chromosome2	823467		T	-	C	C	C	C	C	C	C	SNP	SYN	R1	CDS*	BBM_02g02300	trans_orient:-	loc_in_cds:21	codon_pos:3	pep:S->S	Ser-7-Ser
Chromosome2	863390		C	-	T	T	T	T	T	T	T	SNP		R1	Intergenic	BBM_02g02410	prev_gene(858329-863371)[<-(19)]	(-)	(-)	next_gene(863937-865076)[(547)-->]	BBM_02g02415
Chromosome2	876694				Indel	Indel	Indel	Indel	Indel	Indel	Indel	Indel-u	2/4	R1	intron	BBM_02g02460	-
Chromosome2	890623		G	-	A	A	A	A	A	A	A	SNP	SYN	R1	CDS	BBM_02g02500	trans_orient:-	loc_in_cds:1716	codon_pos:3	pep:S->S	Ser-572-Ser
Chromosome2	913727		G	-	A	A	A	A	A	A	A	SNP	NSY	R1	CDS	BBM_02g02575	trans_orient:+	loc_in_cds:3058	codon_pos:1	pep:V->I	Val-1020-Ile
Chromosome2	926748		C	-	T	QUAL	T	T	T	T	T	SNP*	NSY	R1	CDS	BBM_02g02607	trans_orient:-	loc_in_cds:154	codon_pos:1	pep:A->T	Ala-52-Thr
Chromosome2	930871		C	-	T	T	T	T	T	T	T	SNP	SYN	R1	CDS	BBM_02g02608	trans_orient:+	loc_in_cds:3474	codon_pos:3	pep:V->V	Val-1158-Val
Chromosome2	986167		G	-	A	A	A	A	A	A	A	SNP	SYN	R1	CDS	BBM_02g02800	trans_orient:+	loc_in_cds:903	codon_pos:3	pep:G->G	Gly-301-Gly
Chromosome2	988810		A	-	T	T	T	T	T	T	T	SNP	NSY	R1	CDS	BBM_02g02805	trans_orient:-	loc_in_cds:602	codon_pos:2	pep:I->N	Ile-201-Asn
Chromosome2	991885		G	-	A	A	A	A	A	A	A	SNP	NSY	R1	CDS	BBM_02g02810	trans_orient:+	loc_in_cds:1996	codon_pos:1	pep:A->T	Ala-666-Thr
Chromosome2	992679		G	-	A	A	A	A	A	A	A	SNP		R1	Intergenic	BBM_02g02810	prev_gene(989890-992664)[<-(15)]	(+)	(-)	next_gene(992685-993609)[(6)-->]	BBM_02g02811
Chromosome2	1015299				Indel	Indel	Indel	Indel	Indel	Indel	Indel	Indel	1	R1	CDS	BBM_02g02890	trans_orient:+, loc_in_cds:439, codon_pos:1, codon:ATT, INSERTION[1]
Chromosome2	1051883		T	-	G	G	G	G	G	G	G	SNP		R1	p5UTR	BBM_02g02990	+
Chromosome2	1052035		A	-	G	G	G	G	G	G	G	SNP	SYN	R1	CDS	BBM_02g02990	trans_orient:+	loc_in_cds:135	codon_pos:3	pep:K->K	Lys-45-Lys
Chromosome2	1057208		C	-	T	T	T	T	T	T	T	SNP	NSY	R1	CDS	BBM_02g03000	trans_orient:-	loc_in_cds:418	codon_pos:1	pep:E->K	Glu-140-Lys
Chromosome2	1061756		A	-	G	G	G	G	G	G	G	SNP		R1	intron	BBM_02g03010	+
Chromosome2	1061909		T	-	C	C	C	C	C	C	C	SNP	SYN	R1	CDS	BBM_02g03010	trans_orient:+	loc_in_cds:2286	codon_pos:3	pep:S->S	Ser-762-Ser
Chromosome2	1062104		A	-	T	T	T	T	T	T	T	SNP		R1	intron	BBM_02g03010	+
Chromosome2	1078349		C	-	T	T	T	T	T	T	T	SNP	NSY	R1	CDS	BBM_02g03060	trans_orient:+	loc_in_cds:347	codon_pos:2	pep:T->I	Thr-116-Ile
Chromosome2	1081246		G	-	A	A	A	A	A	A	A	SNP	NSY	R1	CDS	BBM_02g03065	trans_orient:-	loc_in_cds:535	codon_pos:1	pep:P->S	Pro-179-Ser
Chromosome2	1086201		C	-	T	T	T	T	T	T	T	SNP	NSY	R1	CDS	BBM_02g03080	trans_orient:-	loc_in_cds:329	codon_pos:2	pep:G->D	Gly-110-Asp
Chromosome2	1088216		T	-	A	QUAL	A	A	A	A	A	SNP*	NSY	R1	CDS	BBM_02g03085	trans_orient:-	loc_in_cds:19	codon_pos:1	pep:M->L	Met-7-Leu
Chromosome2	1096931		A	-	G	G	G	G	G	G	G	SNP	NSY	R1	CDS	BBM_02g03110	trans_orient:+	loc_in_cds:693	codon_pos:3	pep:I->M	Ile-231-Met
Chromosome2	1098671		G	-	T	QUAL	T	T	T	T	T	SNP*	SYN	R1	CDS	BBM_02g03115	trans_orient:-	loc_in_cds:672	codon_pos:3	pep:L->L	Leu-224-Leu
Chromosome2	1102237		G	-	A	A	A	A	A	A	A	SNP		R1	Intergenic	BBM_02g03125	prev_gene(1101627-1102087)[<-(150)]	(+)	(+)	next_gene(1102316-1103014)[(79)-->]	BBM_02g03126
Chromosome2	1110392		A	-	G	G	G	G	G	G	G	SNP		R1	Intergenic	BBM_02g03140	prev_gene(1108914-1110343)[<-(49)]	(+)	(+)	next_gene(1110496-1111032)[(104)-->]	BBM_02g03145
Chromosome2	1111598		A	-	G	G	G	G	G	G	G	SNP	NSY	R1	CDS	BBM_02g03150	trans_orient:-	loc_in_cds:1495	codon_pos:1	pep:Y->H	Tyr-499-His
Chromosome2	1117167		A	-	G	G	G	G	G	G	G	SNP	SYN	R1	CDS	BBM_02g03165	trans_orient:+	loc_in_cds:201	codon_pos:3	pep:V->V	Val-67-Val
Chromosome2	1126367		G	-	A	A	A	A	A	A	A	SNP		R1	intron	BBM_02g03185	+
Chromosome2	1138378		C	-	T	T	T	T	T	T	T	SNP	SYN	R1	CDS	BBM_02g03225	trans_orient:+	loc_in_cds:108	codon_pos:3	pep:S->S	Ser-36-Ser
Chromosome2	1144228		A	-	T	QUAL	T	T	T	T	T	SNP*	NSY	R1	CDS	BBM_02g03255	trans_orient:+	loc_in_cds:118	codon_pos:1	pep:N->Y	Asn-40-Tyr
Chromosome2	1145067		A	-	G	G	G	G	G	G	G	SNP		R1	p3UTR	BBM_02g03260	-
Chromosome2	1150647		C	-	T	T	T	T	T	T	T	SNP	NSY	R1	CDS	BBM_02g03270	trans_orient:-	loc_in_cds:1927	codon_pos:1	pep:V->I	Val-643-Ile
Chromosome2	1162170		T	-	C	C	C	C	C	C	C	SNP	SYN	R1	CDS	BBM_02g03305	trans_orient:-	loc_in_cds:1653	codon_pos:3	pep:E->E	Glu-551-Glu
Chromosome2	1167604		T	-	C	C	C	C	C	C	C	SNP	SYN	R1	CDS	BBM_02g03325	trans_orient:-	loc_in_cds:1533	codon_pos:3	pep:T->T	Thr-511-Thr
Chromosome2	1175184		A	-	C	C	C	C	C	C	C	SNP	NSY	R1	CDS	BBM_02g03340	trans_orient:-	loc_in_cds:892	codon_pos:1	pep:F->V	Phe-298-Val
Chromosome2	1189686		T	-	C	C	C	C	C	C	C	SNP		R1	Intergenic	BBM_02g03385	prev_gene(1188945-1189477)[<-(209)]	(+)	(-)	next_gene(1190402-1191782)[(716)-->]	BBM_02g03395
Chromosome2	1189940				Indel	Indel	Indel	Indel	Indel	Indel	Indel	Indel-u	2	R1	Intergenic	BBM_02g03385	prev_gene(1188945-1189477)[<-(463)]	(+)	(-)	next_gene(1190402-1191782)[(462)-->]	BBM_02g03395
Chromosome2	1207347		T	-	C	QUAL	C	C	C	C	C	SNP*		R1	intron	BBM_02g03431	-
Chromosome2	1209536		C	-	T	T	T	T	T	T	T	SNP		R1	Intergenic	BBM_02g03445	prev_gene(1208536-1209288)[<-(248)]	(-)	(+)	next_gene(1209833-1211297)[(297)-->]	BBM_02g03450
Chromosome2	1210769		C	-	T	T	T	T	T	T	T	SNP	SYN	R1	CDS	BBM_02g03450	trans_orient:+	loc_in_cds:774	codon_pos:3	pep:D->D	Asp-258-Asp
Chromosome2	1216289		G	-	A	A	A	A	A	A	A	SNP	NSY	R1	CDS	BBM_02g03470	trans_orient:+	loc_in_cds:1018	codon_pos:1	pep:E->K	Glu-340-Lys
Chromosome2	1228633				Indel	Indel	Indel	Indel	Indel	Indel	Indel	Indel	5	R1	Intergenic	BBM_02g03500	prev_gene(1226664-1228060)[<-(573)]	(+)	(+)	next_gene(1229107-1229554)[(474)-->]	BBM_02g03505
Chromosome2	1244661		C	-	A	A	A	A	A	A	A	SNP	NSY	R1	CDS	BBM_02g03535	trans_orient:-	loc_in_cds:516	codon_pos:3	pep:Q->H	Gln-172-His
Chromosome2	1249739				Indel	Indel	Indel	Indel	Indel	Indel	Indel	Indel	3	R1	CDS	BBM_02g03560	trans_orient:-, loc_in_cds:203, codon_pos:2, codon:CAC, INSERTION[3]
Chromosome2	1257020		C	-	T	T	T	T	T	T	T	SNP		R1	p5UTR	BBM_02g03590	+
Chromosome2	1266160		C	-	A	A	A	A	A	A	A	SNP		R1	Intergenic	BBM_02g03620	prev_gene(1265384-1266037)[<-(123)]	(-)	(+)	next_gene(1267254-1267741)[(1094)-->]	BBM_02g03635
Chromosome2	1266984		G	-	A	QUAL	A	A	A	A	A	SNP*		R1	Intergenic	BBM_02g03620	prev_gene(1265384-1266037)[<-(947)]	(-)	(+)	next_gene(1267254-1267741)[(270)-->]	BBM_02g03635
Chromosome2	1270239		C	-	A	A	A	A	A	A	A	SNP		R1	intron	BBM_02g03645	+
Chromosome2	1279147				Indel	Indel	Indel	Indel	Indel	Indel	Indel	Indel	1	R1	Intergenic	BBM_02g03680	prev_gene(1277135-1278966)[<-(181)]	(-)	(-)	next_gene(1279172-1279575)[(25)-->]	BBM_02g03685
Chromosome2	1291856		T	-	G	G	G	G	G	G	G	SNP	NSY	R1	CDS	BBM_02g03710	trans_orient:+	loc_in_cds:1761	codon_pos:3	pep:D->E	Asp-587-Glu
Chromosome2	1319044		C	-	T	T	T	T	T	T	T	SNP	NSY	R1	CDS	BBM_02g03760	trans_orient:+	loc_in_cds:113	codon_pos:2	pep:S->F	Ser-38-Phe
Chromosome2	1323896		A	-	G	G	G	G	G	G	G	SNP		R1	p5UTR	BBM_02g03770	+
Chromosome2	1327065		G	-	T	T	T	T	T	T	T	SNP		R1	p5UTR	BBM_02g03785	+
Chromosome2	1334199		G	-	T	T	T	T	T	T	T	SNP		R1	Intergenic	BBM_02g03801	prev_gene(1331656-1334184)[<-(15)]	(-)	(-)	next_gene(1334229-1334517)[(30)-->]	BBM_02g03802
Chromosome2	1354157		T	-	C	C	C	C	C	C	C	SNP		R1	intron	BBM_02g03870	-
Chromosome2	1360113		G	-	A	A	A	A	A	A	A	SNP	SYN	R1	CDS	BBM_02g03890	trans_orient:+	loc_in_cds:687	codon_pos:3	pep:P->P	Pro-229-Pro
Chromosome2	1364290		C	-	A	A	A	A	A	A	A	SNP	NSY	R1	CDS	BBM_02g03905	trans_orient:-	loc_in_cds:1717	codon_pos:1	pep:D->Y	Asp-573-Tyr
Chromosome2	1375585		T	-	G	G	G	G	G	G	G	SNP		R1	intron	BBM_02g03935	-
Chromosome2	1379348				Indel	Indel	Indel	Indel	Indel	Indel	Indel	Indel	1	R1	Intergenic	BBM_02g03940	prev_gene(1378948-1379301)[<-(47)]	(-)	(-)	next_gene(1379387-1380129)[(39)-->]	BBM_02g03945
Chromosome2	1381034		G	-	T	T	T	T	T	T	T	SNP		R1	Intergenic	BBM_02g03950	prev_gene(1380193-1380939)[<-(95)]	(+)	(+)	next_gene(1381081-1381640)[(47)-->]	BBM_02g03955
Chromosome2	1391954		T	-	C	C	C	C	C	C	C	SNP		R1	Intergenic	BBM_02g03985	prev_gene(1390356-1391842)[<-(112)]	(-)	(+)	next_gene(1392009-1392305)[(55)-->]	BBM_02g03990
Chromosome2	1399747				Indel	Indel	Indel	Indel	Indel	Indel	Indel	Indel-u	4/6/8	R1	intron	BBM_02g04025	-
Chromosome2	1408697		G	-	A	A	A	A	A	A	A	SNP		R1	Intergenic	BBM_02g04050	prev_gene(1407838-1408320)[<-(377)]	(+)	(-)	next_gene(1409563-1411552)[(866)-->]	BBM_02g04055
Chromosome2	1408955		G	-	A	A	A	A	A	A	A	SNP		R1	Intergenic	BBM_02g04050	prev_gene(1407838-1408320)[<-(635)]	(+)	(-)	next_gene(1409563-1411552)[(608)-->]	BBM_02g04055
Chromosome2	1415172		C	-	T	T	T	T	T	T	T	SNP	NSY	R1	CDS	BBM_02g04060	trans_orient:-	loc_in_cds:2835	codon_pos:3	pep:M->I	Met-945-Ile
Chromosome2	1415744		T	-	QUAL	C	QUAL	C	C	C	C	SNP*		R1	intron	BBM_02g04060	-
Chromosome2	1415745		A	-	UNC	C	QUAL	C	C	C	C	SNP*		R1	intron	BBM_02g04060	-
Chromosome2	1415759		T	-	UNC	UNC	QUAL	A	A	QUAL	QUAL	SNP*		R1	intron	BBM_02g04060	-
Chromosome2	1415766				SNP	Indel	Indel	Indel	Indel	Indel	Indel	Mix	1	R1	intron	BBM_02g04060	-
Chromosome2	1415774				Indel	Indel	Indel	Indel	Indel	Indel	Indel	Indel	2	R1	intron	BBM_02g04060	-
Chromosome2	1419114		C	-	T	T	T	T	T	T	T	SNP	SYN	R1	CDS	BBM_02g04070	trans_orient:-	loc_in_cds:567	codon_pos:3	pep:S->S	Ser-189-Ser
Chromosome2	1435381		G	-	A	A	A	A	A	A	A	SNP	NSY	R1	CDS	BBM_02g04135	trans_orient:+	loc_in_cds:110	codon_pos:2	pep:S->N	Ser-37-Asn
Chromosome2	1442829				Indel	Indel	Indel	Indel	Indel	Indel	Indel	Indel	1	R1	intron	BBM_02g04155	-
Chromosome2	1473565		C	-	A	A	A	A	A	A	A	SNP		R1	p3UTR	BBM_02g04200	-
Chromosome2	1480802		T	-	C	C	C	C	C	C	C	SNP	NSY	R1	CDS	BBM_02g04220	trans_orient:-	loc_in_cds:1027	codon_pos:1	pep:T->A	Thr-343-Ala
Chromosome3	19701		T	-	C	C	C	C	C	C	C	SNP	SYN	R1	CDS	BBM_03g00050	trans_orient:+	loc_in_cds:2217	codon_pos:3	pep:S->S	Ser-739-Ser
Chromosome3	44054		G	-	A	A	A	A	A	A	A	SNP	SYN	R1	CDS	BBM_03g00125	trans_orient:+	loc_in_cds:1044	codon_pos:3	pep:K->K	Lys-348-Lys
Chromosome3	45876		T	-	A	A	A	A	A	A	A	SNP		R1	Intergenic	BBM_03g00125	prev_gene(42500-45265)[<-(611)]	(+)	(+)	next_gene(46013-47463)[(137)-->]	BBM_03g00126
Chromosome3	63949		T	-	C	C	C	C	C	C	C	SNP	NSY	R1	CDS	BBM_03g00175	trans_orient:-	loc_in_cds:296	codon_pos:2	pep:D->G	Asp-99-Gly
Chromosome3	83845		A	-	G	G	G	G	G	G	G	SNP	NSY	R1	CDS	BBM_03g00245	trans_orient:+	loc_in_cds:326	codon_pos:2	pep:Q->R	Gln-109-Arg
Chromosome3	133961		G	-	A	A	A	A	A	A	A	SNP		R1	Intergenic	BBM_03g00355	prev_gene(131882-133762)[<-(199)]	(+)	(+)	next_gene(134619-137719)[(658)-->]	BBM_03g00360
Chromosome3	134502				Indel	Indel	Indel	Indel	Indel	Indel	Indel	Indel	2	R1	Intergenic	BBM_03g00355	prev_gene(131882-133762)[<-(740)]	(+)	(+)	next_gene(134619-137719)[(117)-->]	BBM_03g00360
Chromosome3	155291		G	-	A	A	A	A	A	A	A	SNP		R1	Intergenic	BBM_03g00420	prev_gene(153646-154115)[<-(1176)]	(+)	(+)	next_gene(155354-155929)[(63)-->]	BBM_03g00425
Chromosome3	165873		T	-	C	C	C	C	C	C	C	SNP	SYN	R1	CDS	BBM_03g00445	trans_orient:+	loc_in_cds:154	codon_pos:1	pep:L->L	Leu-52-Leu
Chromosome3	180789		A	-	G	G	G	G	G	G	G	SNP	NSY	R1	CDS	BBM_03g00485	trans_orient:-	loc_in_cds:1696	codon_pos:1	pep:S->P	Ser-566-Pro
Chromosome3	208221				Indel	Indel	Indel	Indel	Indel	Indel	Indel	Indel	1	R1	Intergenic	BBM_03g00570	prev_gene(207131-208103)[<-(118)]	(+)	(+)	next_gene(208351-209509)[(130)-->]	BBM_03g00575
Chromosome3	240516		C	-	QUAL	A	A	A	A	A	A	SNP*	NSY	R1	CDS	BBM_03g00690	trans_orient:-	loc_in_cds:503	codon_pos:2	pep:G->V	Gly-168-Val
Chromosome3	240517		C	-	QUAL	T	T	T	T	T	T	SNP*	NSY	R1	CDS	BBM_03g00690	trans_orient:-	loc_in_cds:502	codon_pos:1	pep:G->R	Gly-168-Arg
Chromosome3	311207				Indel	Indel	Indel	Indel	Indel	Indel	Indel	Indel	2	R1	Intergenic	BBM_03g00890	prev_gene(309964-310353)[<-(854)]	(-)	(+)	next_gene(311456-311835)[(249)-->]	BBM_03g00895
Chromosome3	346131		C	-	A	A	A	A	A	A	A	SNP		R1	Intergenic	BBM_03g00990	prev_gene(343931-345835)[<-(296)]	(+)	(+)	next_gene(346618-347889)[(487)-->]	BBM_03g00995
Chromosome3	416812		G	-	T	T	T	T	T	T	T	SNP	NSY	R1	CDS*	BBM_03g01150	trans_orient:+	loc_in_cds:785	codon_pos:2	pep:G->V	Gly-262-Val
Chromosome3	460856		G	-	T	T	T	T	QUAL	T	QUAL	SNP*		R1	Intergenic	BBM_03g01295	prev_gene(456098-460549)[<-(307)]	(-)	(-)	next_gene(461106-462949)[(250)-->]	BBM_03g01300
Chromosome3	461024				Indel	Indel	Indel	Indel	Indel	Indel	Indel	Indel	1	R1	Intergenic	BBM_03g01295	prev_gene(456098-460549)[<-(475)]	(-)	(-)	next_gene(461106-462949)[(82)-->]	BBM_03g01300
Chromosome3	461052				Indel	Indel	Indel	Indel	Indel	Indel	Indel	Indel	1	R1	Intergenic	BBM_03g01295	prev_gene(456098-460549)[<-(503)]	(-)	(-)	next_gene(461106-462949)[(54)-->]	BBM_03g01300
Chromosome3	476539		A	-	G	G	G	G	G	G	G	SNP		R1	intron	BBM_03g01345	+
Chromosome3	553066				Indel	Indel	Indel	Indel	Indel	Indel	Indel	Indel	2	R1	intron	BBM_03g01595	-
Chromosome3	566171		C	-	T	QUAL	T	T	T	T	T	SNP*		R1	Intergenic	BBM_03g01620	prev_gene(563500-565026)[<-(1145)]	(+)	(+)	next_gene(566434-567317)[(263)-->]	BBM_03g01621
Chromosome3	593745		C	-	T	T	QUAL	QUAL	QUAL	QUAL	QUAL	SNP*		R1	p5UTR	BBM_03g01700	-
Chromosome3	597092		T	-	C	C	C	C	C	C	C	SNP		R1	intron	BBM_03g01705	+
Chromosome3	597949		T	-	C	C	C	C	C	C	C	SNP	SYN	R1	CDS	BBM_03g01705	trans_orient:+	loc_in_cds:3030	codon_pos:3	pep:V->V	Val-1010-Val
Chromosome3	694637		A	-	G	G	G	G	G	G	G	SNP	NSY	R1	CDS	BBM_03g01965	trans_orient:-	loc_in_cds:28	codon_pos:1	pep:W->R	Trp-10-Arg
Chromosome3	728440		C	-	A	A	A	A	A	A	A	SNP	SYN	R1	CDS	BBM_03g02085	trans_orient:+	loc_in_cds:598	codon_pos:1	pep:R->R	Arg-200-Arg
Chromosome3	762666		G	-	A	A	A	A	A	A	A	SNP		R1	Intergenic	BBM_03g02185	prev_gene(759146-761743)[<-(923)]	(+)	(+)	next_gene(762906-765574)[(240)-->]	BBM_03g02190
Chromosome3	867294		C	-	T	T	T	T	T	T	T	SNP		R1	p3UTR	BBM_03g02460	-
Chromosome3	873435		T	-	C	C	C	C	C	C	C	SNP		R1	p5UTR	BBM_03g02480	-
Chromosome3	907821				Indel	Indel	Indel	Indel	Indel	Indel	Indel	Indel	5	R1	p3UTR	BBM_03g02552	+
Chromosome3	931405		G	-	A	A	A	A	A	A	A	SNP	SYN	R1	CDS	BBM_03g02635	trans_orient:-	loc_in_cds:756	codon_pos:3	pep:Y->Y	Tyr-252-Tyr
Chromosome3	944819		T	-	C	C	C	C	C	C	C	SNP		R1	Intergenic	BBM_03g02670	prev_gene(944156-944657)[<-(162)]	(+)	(+)	next_gene(944893-945658)[(74)-->]	BBM_03g02675
Chromosome3	944953				Indel	Indel	Indel	Indel	Indel	Indel	Indel	Indel	1	R1	p5UTR	BBM_03g02675	+
Chromosome3	945620		T	-	C	C	C	C	C	C	C	SNP	SYN	R1	CDS	BBM_03g02675	trans_orient:+	loc_in_cds:553	codon_pos:1	pep:L->L	Leu-185-Leu
Chromosome3	945802		A	-	T	QUAL	T	T	T	T	T	SNP*		R1	p3UTR	BBM_03g02680	-
Chromosome3	946677		C	-	T	T	T	T	T	T	T	SNP	SYN	R1	CDS	BBM_03g02680	trans_orient:-	loc_in_cds:924	codon_pos:3	pep:T->T	Thr-308-Thr
Chromosome3	947013		T	-	C	C	C	C	C	C	C	SNP	SYN	R1	CDS	BBM_03g02680	trans_orient:-	loc_in_cds:588	codon_pos:3	pep:E->E	Glu-196-Glu
Chromosome3	947216		G	-	T	T	T	T	T	T	T	SNP	NSY	R1	CDS	BBM_03g02680	trans_orient:-	loc_in_cds:385	codon_pos:1	pep:P->T	Pro-129-Thr
Chromosome3	947985				Indel	Indel	Indel	Indel	Indel	Indel	Indel	Indel	1	R1	p5UTR	BBM_03g02680	-
Chromosome3	992003		A	-	T	T	T	T	T	T	T	SNP		R1	p3UTR*	BBM_03g02795	+
Chromosome3	1009254		C	-	T	T	T	T	T	T	T	SNP	SYN	R1	CDS	BBM_03g02850	trans_orient:+	loc_in_cds:1420	codon_pos:1	pep:L->L	Leu-474-Leu
Chromosome3	1023012		G	-	T	T	T	T	T	T	T	SNP	NSY	R1	CDS	BBM_03g02890	trans_orient:-	loc_in_cds:4613	codon_pos:2	pep:S->Y	Ser-1538-Tyr
Chromosome3	1072057		A	-	G	QUAL	-	G	G	G	G	SNP*	NSY	R1	CDS	BBM_03g03005	trans_orient:-	loc_in_cds:700	codon_pos:1	pep:Y->H	Tyr-234-His
Chromosome3	1108812				Indel	Indel	Indel	Indel	Indel	Indel	Indel	Indel	1	R1	Intergenic	BBM_03g03095	prev_gene(1107469-1108681)[<-(131)]	(-)	(-)	next_gene(1109758-1112021)[(946)-->]	BBM_03g03100
Chromosome3	1156384				Indel	Indel	Indel	Indel	Indel	Indel	Indel	Indel	2	R1	intron	BBM_03g03255	-
Chromosome3	1176868				Indel	Indel	Indel	Indel	Indel	Indel	Indel	Indel	2	R1	Intergenic	BBM_03g03325	prev_gene(1175820-1176587)[<-(281)]	(+)	(-)	next_gene(1176990-1179656)[(122)-->]	BBM_03g03330
Chromosome3	1197479				Indel	Indel	Indel	Indel	Indel	Indel	Indel	Indel	1	R1	Intergenic	BBM_03g03380	prev_gene(1196020-1197443)[<-(36)]	(+)	(-)	next_gene(1197491-1199351)[(12)-->]	BBM_03g03385
Chromosome3	1216612		T	-	C	C	C	C	C	C	C	SNP	SYN	R1	CDS	BBM_03g03440	trans_orient:+	loc_in_cds:1074	codon_pos:3	pep:N->N	Asn-358-Asn
Chromosome3	1217618		T	-	G	G	G	G	G	G	G	SNP		R1	intron	BBM_03g03445	-
Chromosome3	1217999		T	-	G	G	G	G	G	G	G	SNP		R1	p5UTR	BBM_03g03445	-
Chromosome3	1218096		G	-	A	A	A	A	A	A	A	SNP		R1	p5UTR	BBM_03g03445	-
Chromosome3	1264182		G	-	T	T	T	T	T	T	T	SNP	NSY	R1	CDS	BBM_03g03585	trans_orient:-	loc_in_cds:706	codon_pos:1	pep:R->S	Arg-236-Ser
Chromosome3	1265842		A	-	G	G	G	G	G	G	G	SNP	SYN	R1	CDS	BBM_03g03590	trans_orient:+	loc_in_cds:576	codon_pos:3	pep:V->V	Val-192-Val
Chromosome3	1270326		G	-	T	T	T	T	T	T	T	SNP	SYN	R1	CDS	BBM_03g03605	trans_orient:+	loc_in_cds:432	codon_pos:3	pep:V->V	Val-144-Val
Chromosome3	1272177		A	-	G	G	G	G	G	G	G	SNP	SYN	R1	CDS	BBM_03g03610	trans_orient:+	loc_in_cds:426	codon_pos:3	pep:K->K	Lys-142-Lys
Chromosome3	1275935		A	-	G	G	G	G	G	G	G	SNP	SYN	R1	CDS	BBM_03g03615	trans_orient:+	loc_in_cds:309	codon_pos:3	pep:E->E	Glu-103-Glu
Chromosome3	1279143				Indel	Indel	Indel	Indel	Indel	Indel	Indel	Indel	1	R1	intron	BBM_03g03625	+
Chromosome3	1298981		C	-	T	T	T	T	T	T	T	SNP	NSY	R1	CDS	BBM_03g03680	trans_orient:-	loc_in_cds:400	codon_pos:1	pep:E->K	Glu-134-Lys
Chromosome3	1303101		T	-	G	G	G	G	G	G	G	SNP	NSY	R1	CDS	BBM_03g03700	trans_orient:+	loc_in_cds:4	codon_pos:1	pep:F->V	Phe-2-Val
Chromosome3	1312079		G	-	A	A	A	A	A	A	A	SNP	SYN	R1	CDS	BBM_03g03720	trans_orient:-	loc_in_cds:2640	codon_pos:3	pep:N->N	Asn-880-Asn
Chromosome3	1313924		A	-	G	G	G	G	G	G	G	SNP	SYN	R1	CDS	BBM_03g03720	trans_orient:-	loc_in_cds:795	codon_pos:3	pep:C->C	Cys-265-Cys
Chromosome3	1332099				Indel	Indel	Indel	Indel	Indel	Indel	Indel	Indel*	4/6	R1	Intergenic	BBM_03g03750	prev_gene(1330435-1331466)[<-(633)]	(-)	(-)	next_gene(1332280-1333690)[(181)-->]	BBM_03g03755
Chromosome3	1335210		T	-	C	C	C	C	C	C	C	SNP	SYN	R1	CDS	BBM_03g03765	trans_orient:+	loc_in_cds:102	codon_pos:3	pep:Y->Y	Tyr-34-Tyr
Chromosome3	1338172				Indel	Indel	Indel	Indel	Indel	Indel	Indel	Indel	6	R1	intron	BBM_03g03770	-
Chromosome3	1341167		T	-	C	C	C	C	C	C	C	SNP		R1	Intergenic	BBM_03g03780	prev_gene(1339782-1341104)[<-(63)]	(-)	(-)	next_gene(1341510-1342820)[(343)-->]	BBM_03g03785
Chromosome3	1342875				Indel	Indel	Indel	Indel	Indel	Indel	Indel	Indel	1	R1	Intergenic	BBM_03g03785	prev_gene(1341510-1342820)[<-(55)]	(-)	(+)	next_gene(1342912-1343317)[(37)-->]	BBM_03g03786
Chromosome3	1343398		G	-	A	A	A	A	A	A	A	SNP	SYN	R1	CDS	BBM_03g03790	trans_orient:-	loc_in_cds:2892	codon_pos:3	pep:Y->Y	Tyr-964-Tyr
Chromosome3	1349361		A	-	G	G	G	G	G	G	G	SNP	NSY	R1	CDS	BBM_03g03795	trans_orient:-	loc_in_cds:245	codon_pos:2	pep:V->A	Val-82-Ala
Chromosome3	1349800		A	-	G	G	G	G	G	G	G	SNP	SYN	R1	CDS	BBM_03g03800	trans_orient:+	loc_in_cds:96	codon_pos:3	pep:K->K	Lys-32-Lys
Chromosome3	1350208		G	-	A	A	A	A	A	A	A	SNP	SYN	R1	CDS	BBM_03g03800	trans_orient:+	loc_in_cds:450	codon_pos:3	pep:R->R	Arg-150-Arg
Chromosome3	1350472		C	-	T	QUAL	T	T	T	T	T	SNP*	SYN	R1	CDS	BBM_03g03800	trans_orient:+	loc_in_cds:714	codon_pos:3	pep:R->R	Arg-238-Arg
Chromosome3	1351031		A	-	G	G	G	G	G	G	G	SNP	SYN	R1	CDS	BBM_03g03800	trans_orient:+	loc_in_cds:1209	codon_pos:3	pep:A->A	Ala-403-Ala
Chromosome3	1354796		G	-	A	A	A	A	A	A	A	SNP	SYN	R1	CDS	BBM_03g03810	trans_orient:+	loc_in_cds:687	codon_pos:3	pep:A->A	Ala-229-Ala
Chromosome3	1357637				Indel	Indel	Indel	Indel	Indel	Indel	Indel	Indel	2	R1	Intergenic	BBM_03g03815	prev_gene(1355886-1357186)[<-(451)]	(-)	(+)	next_gene(1357704-1359734)[(67)-->]	BBM_03g03820
Chromosome3	1385017		G	-	A	A	A	A	A	A	QUAL	SNP*	SYN	R1	CDS	BBM_03g03880	trans_orient:-	loc_in_cds:1920	codon_pos:3	pep:N->N	Asn-640-Asn
Chromosome3	1397557		A	-	G	G	G	G	G	G	G	SNP	NSY	R1	CDS	BBM_03g03910	trans_orient:+	loc_in_cds:793	codon_pos:1	pep:I->V	Ile-265-Val
Chromosome3	1411045		C	-	T	T	T	T	T	T	T	SNP	SYN	R1	CDS	BBM_03g03940	trans_orient:+	loc_in_cds:453	codon_pos:3	pep:D->D	Asp-151-Asp
Chromosome3	1428655		C	-	A	A	A	A	A	A	A	SNP	NSY	R1	CDS	BBM_03g03985	trans_orient:+	loc_in_cds:959	codon_pos:2	pep:P->H	Pro-320-His
Chromosome3	1429952		T	-	G	G	G	G	G	G	G	SNP	NSY	R1	CDS	BBM_03g03985	trans_orient:+	loc_in_cds:2256	codon_pos:3	pep:N->K	Asn-752-Lys
Chromosome3	1436270		C	-	T	T	T	T	T	T	T	SNP		R1	intron	BBM_03g04005	-
Chromosome3	1436376		C	-	T	T	T	T	T	T	T	SNP	SYN	R1	CDS	BBM_03g04005	trans_orient:-	loc_in_cds:1047	codon_pos:3	pep:R->R	Arg-349-Arg
Chromosome3	1441753		G	-	T	T	T	T	T	T	T	SNP		R1	intron	BBM_03g04011	+
Chromosome3	1442853		T	-	C	C	C	C	C	C	C	SNP		R1	Intergenic	BBM_03g04012	prev_gene(1441835-1442613)[<-(240)]	(+)	(-)	next_gene(1443181-1444198)[(328)-->]	BBM_03g04020
Chromosome3	1442899		T	-	C	C	C	C	C	C	C	SNP		R1	Intergenic	BBM_03g04012	prev_gene(1441835-1442613)[<-(286)]	(+)	(-)	next_gene(1443181-1444198)[(282)-->]	BBM_03g04020
Chromosome3	1443904		T	-	C	C	C	C	C	C	C	SNP	NSY	R1	CDS	BBM_03g04020	trans_orient:-	loc_in_cds:256	codon_pos:1	pep:T->A	Thr-86-Ala
Chromosome3	1453099		A	-	G	G	G	G	G	G	G	SNP	SYN	R1	CDS	BBM_03g04045	trans_orient:+	loc_in_cds:372	codon_pos:3	pep:E->E	Glu-124-Glu
Chromosome3	1456644		T	-	C	C	C	C	C	C	C	SNP	SYN	R1	CDS	BBM_03g04045	trans_orient:+	loc_in_cds:3897	codon_pos:3	pep:I->I	Ile-1299-Ile
Chromosome3	1463548		A	-	G	G	G	G	G	G	G	SNP	NSY	R1	CDS	BBM_03g04080	trans_orient:+	loc_in_cds:313	codon_pos:1	pep:R->G	Arg-105-Gly
Chromosome3	1468930		C	-	T	T	T	T	T	T	T	SNP	NSY	R1	CDS	BBM_03g04105	trans_orient:-	loc_in_cds:1378	codon_pos:1	pep:V->M	Val-460-Met
Chromosome3	1472003		G	-	A	A	A	A	A	A	A	SNP	NSY	R1	CDS	BBM_03g04115	trans_orient:-	loc_in_cds:917	codon_pos:2	pep:T->M	Thr-306-Met
Chromosome3	1473625		C	-	T	T	T	T	T	T	T	SNP	NSY	R1	CDS	BBM_03g04120	trans_orient:-	loc_in_cds:949	codon_pos:1	pep:A->T	Ala-317-Thr
Chromosome3	1478904				Indel	Indel	Indel	Indel	Indel	Indel	Indel	Indel	3	R1	CDS	BBM_03g04135	trans_orient:+, loc_in_cds:920, codon_pos:2, codon:CTT, INSERTION[3]
Chromosome3	1479634		A	-	G	G	G	G	G	G	G	SNP		R1	Intergenic	BBM_03g04135	prev_gene(1477985-1479544)[<-(90)]	(+)	(-)	next_gene(1480184-1485064)[(550)-->]	BBM_03g04140
Chromosome3	1479638		A	-	G	G	G	G	G	G	G	SNP		R1	Intergenic	BBM_03g04135	prev_gene(1477985-1479544)[<-(94)]	(+)	(-)	next_gene(1480184-1485064)[(546)-->]	BBM_03g04140
Chromosome3	1481225		T	-	C	QUAL	C	C	C	C	QUAL	SNP*	SYN	R1	CDS	BBM_03g04140	trans_orient:-	loc_in_cds:3840	codon_pos:3	pep:K->K	Lys-1280-Lys
Chromosome3	1482509		C	-	T	QUAL	T	T	T	T	T	SNP*	SYN	R1	CDS	BBM_03g04140	trans_orient:-	loc_in_cds:2556	codon_pos:3	pep:T->T	Thr-852-Thr
Chromosome3	1491962		C	-	T	T	T	T	T	T	T	SNP	NSY	R1	CDS	BBM_03g04165	trans_orient:-	loc_in_cds:82	codon_pos:1	pep:V->M	Val-28-Met
Chromosome3	1493163		A	-	G	G	G	G	G	G	G	SNP		R1	intron	BBM_03g04170	-
Chromosome3	1498340		A	-	C	C	C	C	C	C	C	SNP	NSY	R1	CDS	BBM_03g04181	trans_orient:-	loc_in_cds:128	codon_pos:2	pep:F->C	Phe-43-Cys
Chromosome3	1513603				Indel	Indel	Indel	Indel	Indel	Indel	Indel	Indel	10	R1	Intergenic	BBM_03g04221	prev_gene(1513022-1513479)[<-(124)]	(-)	(-)	next_gene(1513722-1518674)[(119)-->]	BBM_03g04222
Chromosome3	1514161		G	-	QUAL	A	A	A	A	A	A	SNP*	NSY	R1	CDS	BBM_03g04222	trans_orient:-	loc_in_cds:3965	codon_pos:2	pep:A->V	Ala-1322-Val
Chromosome3	1515081		A	-	G	QUAL	G	G	G	G	QUAL	SNP*	SYN	R1	CDS	BBM_03g04222	trans_orient:-	loc_in_cds:3045	codon_pos:3	pep:V->V	Val-1015-Val
Chromosome3	1518749		T	-	C	QUAL	QUAL	C	C	C	QUAL	SNP*		R1	Intergenic	BBM_03g04222	prev_gene(1513722-1518674)[<-(75)]	(-)	(-)	next_gene(1518755-1520145)[(6)-->]	BBM_03g04230
Chromosome3	1521405		C	-	T	T	T	T	T	T	T	SNP	NSY	R1	CDS	BBM_03g04235	trans_orient:-	loc_in_cds:508	codon_pos:1	pep:G->S	Gly-170-Ser
Chromosome3	1522428		A	-	G	G	G	G	G	G	G	SNP		R1	Intergenic	BBM_03g04235	prev_gene(1520725-1521912)[<-(516)]	(-)	(-)	next_gene(1522819-1524885)[(391)-->]	BBM_03g04240
Chromosome3	1538429		C	-	T	T	T	T	T	T	T	SNP		R1	intron	BBM_03g04270	+
Chromosome3	1539746		C	-	T	T	T	T	T	T	T	SNP		R1	p5UTR	BBM_03g04275	+
Chromosome3	1540883		C	-	T	T	T	T	T	T	T	SNP	SYN	R1	CDS	BBM_03g04280	trans_orient:-	loc_in_cds:282	codon_pos:3	pep:T->T	Thr-94-Thr
Chromosome3	1547431		T	-	C	C	C	C	C	C	C	SNP	NSY	R1	CDS	BBM_03g04310	trans_orient:-	loc_in_cds:2749	codon_pos:1	pep:T->A	Thr-917-Ala
Chromosome3	1549677				Indel	Indel	Indel	Indel	Indel	Indel	Indel	Indel	1	R1	intron	BBM_03g04310	-
Chromosome3	1550011		T	-	C	C	C	C	C	C	C	SNP	SYN	R1	CDS	BBM_03g04310	trans_orient:-	loc_in_cds:621	codon_pos:3	pep:Q->Q	Gln-207-Gln
Chromosome3	1556450				Indel	Indel	Indel	Indel	Indel	Indel	Indel	Indel-u	2/4	R1	intron	BBM_03g04335	-
Chromosome3	1560240		A	-	G	QUAL	G	G	G	G	G	SNP*		R1	Intergenic	BBM_03g04340	prev_gene(1559422-1560107)[<-(133)]	(+)	(-)	next_gene(1560241-1561026)[(1)-->]	BBM_03g04345
Chromosome3	1563268		G	-	A	A	A	A	A	A	A	SNP	SYN	R1	CDS	BBM_03g04347	trans_orient:+	loc_in_cds:840	codon_pos:3	pep:K->K	Lys-280-Lys
Chromosome3	1583775		C	-	T	T	T	T	T	T	T	SNP	SYN	R1	CDS	BBM_03g04425	trans_orient:+	loc_in_cds:478	codon_pos:1	pep:L->L	Leu-160-Leu
Chromosome3	1603319		G	-	A	A	A	A	A	A	A	SNP		R1	Intergenic	BBM_03g04480	prev_gene(1598959-1603009)[<-(310)]	(+)	(-)	next_gene(1603632-1604650)[(313)-->]	BBM_03g04485
Chromosome3	1609356		C	-	T	T	T	T	T	T	T	SNP	SYN	R1	CDS	BBM_03g04495	trans_orient:+	loc_in_cds:2400	codon_pos:3	pep:S->S	Ser-800-Ser
Chromosome3	1640159		T	-	C	C	C	C	C	C	C	SNP		R1	intron	BBM_03g04575	-
Chromosome3	1640861		A	-	G	G	G	G	G	G	G	SNP	NSY	R1	CDS	BBM_03g04575	trans_orient:-	loc_in_cds:124	codon_pos:1	pep:S->P	Ser-42-Pro
Chromosome3	1641397		T	-	C	C	C	C	C	C	C	SNP		R1	intron	BBM_03g04580	+
Chromosome3	1642866		T	-	A	A	A	A	A	A	A	SNP		R1	intron	BBM_03g04585	-
Chromosome3	1654099		G	-	A	A	A	A	A	A	A	SNP	NSY	R1	CDS	BBM_03g04605	trans_orient:+	loc_in_cds:674	codon_pos:2	pep:C->Y	Cys-225-Tyr
Chromosome3	1692685				Indel	Indel	Indel	Indel	Indel	Indel	Indel	Indel	2	R1	intron	BBM_03g04700	+
Chromosome3	1693618				Indel	Indel	Indel	Indel	Indel	Indel	Indel	Indel	2	R1	intron	BBM_03g04705	-
Chromosome3	1704518		A	-	G	G	G	G	G	G	G	SNP	SYN	R1	CDS	BBM_03g04740	trans_orient:+	loc_in_cds:1551	codon_pos:3	pep:V->V	Val-517-Val
Chromosome3	1707523		A	-	G	QUAL	G	G	G	G	G	SNP*		R1	Intergenic	BBM_03g04740	prev_gene(1702920-1707504)[<-(19)]	(+)	(+)	next_gene(1707992-1710034)[(469)-->]	BBM_03g04745
Chromosome3	1709510				Indel	Indel	Indel	Indel	Indel	Indel	Indel	Indel	3	R1	intron	BBM_03g04745	+
Chromosome3	1721344		A	-	C	C	C	C	C	C	C	SNP		R1	intron	BBM_03g04775	+
Chromosome3	1734721		G	-	A	A	A	A	A	A	A	SNP		R1	p3UTR	BBM_03g04805	-
Chromosome3	1737631				Indel	Indel	Indel	Indel	Indel	Indel	Indel	Indel	1	R1	Intergenic	BBM_03g04810	prev_gene(1735559-1737448)[<-(183)]	(+)	(-)	next_gene(1737703-1740011)[(72)-->]	BBM_03g04815
Chromosome3	1744266		C	-	G	QUAL	QUAL	G	G	G	G	SNP*		R1	Intergenic	BBM_03g04820	prev_gene(1740061-1744091)[<-(175)]	(+)	(-)	next_gene(1744296-1749865)[(30)-->]	BBM_03g04825
Chromosome3	1744291		A	-	G	QUAL	QUAL	QUAL	QUAL	QUAL	QUAL	SNP*		R1	Intergenic	BBM_03g04820	prev_gene(1740061-1744091)[<-(200)]	(+)	(-)	next_gene(1744296-1749865)[(5)-->]	BBM_03g04825
Chromosome3	1744292		G	-	A	QUAL	QUAL	QUAL	QUAL	QUAL	QUAL	SNP*		R1	Intergenic	BBM_03g04820	prev_gene(1740061-1744091)[<-(201)]	(+)	(-)	next_gene(1744296-1749865)[(4)-->]	BBM_03g04825
Chromosome3	1744292				SNP	SNP	Indel	Indel	SNP	Indel	SNP	Mix	1	R1	Intergenic	BBM_03g04820	prev_gene(1740061-1744091)[<-(201)]	(+)	(-)	next_gene(1744296-1749865)[(4)-->]	BBM_03g04825
Chromosome4	17460		G	-	A	A	A	A	A	A	A	SNP		R1	Intergenic	BBM_04g04885	prev_gene(16058-17019)[<-(441)]	(-)	(-)	next_gene(17718-18410)[(258)-->]	BBM_04g04886
Chromosome4	25220				Indel	Indel	Indel	Indel	Indel	Indel	Indel	Indel	2	R1	intron	BBM_04g04901	-
Chromosome4	27217		A	-	T	QUAL	QUAL	QUAL	T	T	QUAL	SNP*		R1	Intergenic	BBM_04g04915	prev_gene(25736-27142)[<-(75)]	(+)	(-)	next_gene(27662-28316)[(445)-->]	BBM_04g04920
Chromosome4	32643		G	-	A	A	A	A	A	A	A	SNP	SYN	R1	CDS	BBM_04g04950	trans_orient:+	loc_in_cds:279	codon_pos:3	pep:E->E	Glu-93-Glu
Chromosome4	42711		C	-	T	T	T	T	T	T	T	SNP	NSY	R1	CDS	BBM_04g04980	trans_orient:-	loc_in_cds:553	codon_pos:1	pep:D->N	Asp-185-Asn
Chromosome4	43422		A	-	G	G	G	G	G	G	G	SNP		R1	Intergenic	BBM_04g04980	prev_gene(41373-43313)[<-(109)]	(-)	(-)	next_gene(43739-44729)[(317)-->]	BBM_04g04985
Chromosome4	49432		G	-	A	A	A	A	A	A	A	SNP	NSY	R1	CDS	BBM_04g05001	trans_orient:+	loc_in_cds:1049	codon_pos:2	pep:S->N	Ser-350-Asn
Chromosome4	56166		T	-	C	C	C	C	C	C	C	SNP	SYN	R1	CDS	BBM_04g05020	trans_orient:+	loc_in_cds:2730	codon_pos:3	pep:C->C	Cys-910-Cys
Chromosome4	62302				Indel	Indel	Indel	Indel	Indel	Indel	Indel	Indel	8	R1	intron	BBM_04g05035	-
Chromosome4	67172				Indel	Indel	Indel	Indel	Indel	Indel	Indel	Indel-u	3/6	R1	CDS	BBM_04g05045	trans_orient:-, loc_in_cds:376, codon_pos:1, codon:TTT, INSERTION[3]
Chromosome4	72774				Indel	Indel	Indel	Indel	Indel	Indel	Indel	Indel	1	R1	Intergenic	BBM_04g05060	prev_gene(69907-72399)[<-(375)]	(-)	(-)	next_gene(73397-74381)[(623)-->]	BBM_04g05065
Chromosome4	73367				Indel	Indel	Indel	Indel	Indel	Indel	Indel	Indel	1	R1	Intergenic	BBM_04g05060	prev_gene(69907-72399)[<-(968)]	(-)	(-)	next_gene(73397-74381)[(30)-->]	BBM_04g05065
Chromosome4	75973		G	-	A	A	A	A	A	A	A	SNP	SYN	R1	CDS	BBM_04g05075	trans_orient:+	loc_in_cds:1401	codon_pos:3	pep:S->S	Ser-467-Ser
Chromosome4	77224		G	-	A	A	A	A	A	A	A	SNP		R1	Intergenic	BBM_04g05075	prev_gene(74404-76928)[<-(296)]	(+)	(+)	next_gene(77309-80209)[(85)-->]	BBM_04g05080
Chromosome4	80203		T	-	C	C	C	C	C	C	C	SNP	SYN	R1	CDS	BBM_04g05080	trans_orient:+	loc_in_cds:2895	codon_pos:3	pep:G->G	Gly-965-Gly
Chromosome4	80819		A	-	C	QUAL	C	C	C	C	C	SNP*	NSY	R1	CDS	BBM_04g05085	trans_orient:+	loc_in_cds:541	codon_pos:1	pep:K->Q	Lys-181-Gln
Chromosome4	86859		G	-	A	A	A	A	A	A	A	SNP	SYN	R1	CDS	BBM_04g05095	trans_orient:+	loc_in_cds:339	codon_pos:3	pep:L->L	Leu-113-Leu
Chromosome4	93985		A	-	C	C	C	C	C	C	C	SNP	NSY	R1	CDS	BBM_04g05100	trans_orient:-	loc_in_cds:241	codon_pos:1	pep:Y->D	Tyr-81-Asp
Chromosome4	95955		T	-	C	C	C	C	C	C	C	SNP		R1	Intergenic	BBM_04g05105	prev_gene(94247-95475)[<-(480)]	(+)	(+)	next_gene(95977-97571)[(22)-->]	BBM_04g05110
Chromosome4	98423		A	-	G	G	G	G	G	G	G	SNP	NSY	R1	CDS	BBM_04g05115	trans_orient:+	loc_in_cds:790	codon_pos:1	pep:T->A	Thr-264-Ala
Chromosome4	101106		A	-	G	G	G	G	G	G	G	SNP		R1	Intergenic	BBM_04g05120	prev_gene(99048-100407)[<-(699)]	(+)	(+)	next_gene(101250-103244)[(144)-->]	BBM_04g05125
Chromosome4	109078		T	-	C	C	C	C	C	C	C	SNP	RTH	R1	CDS	BBM_04g05145	trans_orient:-	loc_in_cds:648	codon_pos:3	pep:*->W	STP-216-Trp
Chromosome4	110652		A	-	G	G	G	G	G	G	G	SNP	SYN	R1	CDS	BBM_04g05150	trans_orient:+	loc_in_cds:231	codon_pos:3	pep:E->E	Glu-77-Glu
Chromosome4	115363		A	-	G	QUAL	G	G	G	G	G	SNP*		R1	intron	BBM_04g05170	-
Chromosome4	121034		A	-	G	G	G	G	G	G	G	SNP	NSY	R1	CDS	BBM_04g05176	trans_orient:+	loc_in_cds:1961	codon_pos:2	pep:K->R	Lys-654-Arg
Chromosome4	126312		G	-	A	A	A	A	A	A	A	SNP	NSY	R1	CDS	BBM_04g05195	trans_orient:+	loc_in_cds:1039	codon_pos:1	pep:A->T	Ala-347-Thr
Chromosome4	126487		G	-	A	QUAL	QUAL	QUAL	QUAL	QUAL	QUAL	SNP*		R1	intron	BBM_04g05195	+
Chromosome4	162369		A	-	C	C	C	C	C	C	C	SNP	NSY	R1	CDS	BBM_04g05270	trans_orient:+	loc_in_cds:1197	codon_pos:3	pep:K->N	Lys-399-Asn
Chromosome4	177958				Indel	Indel	Indel	Indel	Indel	Indel	Indel	Indel	1	R1	Intergenic	BBM_04g05310	prev_gene(176028-177485)[<-(473)]	(-)	(+)	next_gene(178352-179497)[(394)-->]	BBM_04g05315
Chromosome4	194763		T	-	C	C	C	C	C	C	C	SNP	NSY	R1	CDS	BBM_04g05345	trans_orient:-	loc_in_cds:871	codon_pos:1	pep:R->G	Arg-291-Gly
Chromosome4	200719		G	-	A	A	A	A	A	A	A	SNP	SYN	R1	CDS	BBM_04g05350	trans_orient:+	loc_in_cds:4257	codon_pos:3	pep:T->T	Thr-1419-Thr
Chromosome4	202158		G	-	A	A	A	A	A	A	A	SNP	NSY	R1	CDS	BBM_04g05350	trans_orient:+	loc_in_cds:5696	codon_pos:2	pep:G->D	Gly-1899-Asp
Chromosome4	220355				Indel	Indel	Indel	Indel	Indel	Indel	Indel	Indel	10	R1	Intergenic	BBM_04g05395	prev_gene(219046-220180)[<-(175)]	(-)	(-)	next_gene(220513-221119)[(158)-->]	BBM_04g05396
Chromosome4	225793		A	-	T	T	T	T	T	T	T	SNP		R1	Intergenic	BBM_04g05400	prev_gene(221229-225710)[<-(83)]	(-)	(-)	next_gene(225824-232393)[(31)-->]	BBM_04g05405
Chromosome4	282392		G	-	A	A	A	A	A	A	A	SNP	NSY	R1	CDS	BBM_04g05532	trans_orient:+	loc_in_cds:691	codon_pos:1	pep:A->T	Ala-231-Thr
Chromosome4	283596		C	-	T	T	T	T	T	T	T	SNP	SYN	R1	CDS	BBM_04g05540	trans_orient:-	loc_in_cds:1539	codon_pos:3	pep:E->E	Glu-513-Glu
Chromosome4	287800		G	-	A	A	A	A	A	A	A	SNP	NSY	R1	CDS	BBM_04g05555	trans_orient:+	loc_in_cds:487	codon_pos:1	pep:D->N	Asp-163-Asn
Chromosome4	295258		G	-	A	A	A	A	A	A	A	SNP		R1	Intergenic	BBM_04g05575	prev_gene(293337-295195)[<-(63)]	(+)	(+)	next_gene(295346-297252)[(88)-->]	BBM_04g05580
Chromosome4	298217		A	-	QUAL	G	G	G	G	G	G	SNP*		R1	intron	BBM_04g05585	+
Chromosome4	302033		C	-	T	T	T	T	T	T	T	SNP		R1	Intergenic	BBM_04g05585	prev_gene(297835-301297)[<-(736)]	(+)	(+)	next_gene(302215-303001)[(182)-->]	BBM_04g05590
Chromosome4	309401				Indel	Indel	Indel	Indel	Indel	Indel	Indel	Indel	2	R1	intron	BBM_04g05605	+
Chromosome4	317357				Indel	Indel	Indel	Indel	Indel	Indel	Indel	Indel	1	R1	Intergenic	BBM_04g05630	prev_gene(314279-316986)[<-(371)]	(-)	(-)	next_gene(317610-318280)[(253)-->]	BBM_04g05635
Chromosome4	320462		A	-	G	G	G	G	G	G	G	SNP	SYN	R1	CDS	BBM_04g05645	trans_orient:+	loc_in_cds:390	codon_pos:3	pep:Q->Q	Gln-130-Gln
Chromosome4	326565				Indel	Indel	Indel	Indel	Indel	Indel	Indel	Indel	2	R1	intron	BBM_04g05670	+
Chromosome4	338608		G	-	A	A	A	A	A	A	A	SNP		R1	intron	BBM_04g05715	-
Chromosome4	339147		G	-	T	T	T	T	T	T	T	SNP		R1	Intergenic	BBM_04g05715	prev_gene(338121-338854)[<-(293)]	(-)	(-)	next_gene(339160-341277)[(13)-->]	BBM_04g05720
Chromosome4	341014		C	-	A	A	A	A	A	A	A	SNP	NSY	R1	CDS	BBM_04g05720	trans_orient:-	loc_in_cds:209	codon_pos:2	pep:C->F	Cys-70-Phe
Chromosome4	341686		T	-	C	C	C	C	C	C	C	SNP		R1	Intergenic	BBM_04g05720	prev_gene(339160-341277)[<-(409)]	(-)	(+)	next_gene(342712-345335)[(1026)-->]	BBM_04g05725
Chromosome4	342531				Indel	Indel	Indel	Indel	Indel	Indel	Indel	Indel	2	R1	Intergenic	BBM_04g05720	prev_gene(339160-341277)[<-(1254)]	(-)	(+)	next_gene(342712-345335)[(181)-->]	BBM_04g05725
Chromosome4	348551		T	-	G	QUAL	G	G	G	G	G	SNP*	SYN	R1	CDS	BBM_04g05732	trans_orient:+	loc_in_cds:726	codon_pos:3	pep:S->S	Ser-242-Ser
Chromosome4	348590		A	-	C	QUAL	C	C	C	C	C	SNP*	SYN	R1	CDS	BBM_04g05732	trans_orient:+	loc_in_cds:765	codon_pos:3	pep:S->S	Ser-255-Ser
Chromosome4	351680		A	-	G	QUAL	G	G	G	G	G	SNP*	NSY	R1	CDS	BBM_04g05741	trans_orient:+	loc_in_cds:614	codon_pos:2	pep:K->R	Lys-205-Arg
Chromosome4	357208		T	-	C	C	C	C	C	C	C	SNP	NSY	R1	CDS*	BBM_04g05770	trans_orient:-	loc_in_cds:1756	codon_pos:1	pep:T->A	Thr-586-Ala
Chromosome4	358418		C	-	T	T	T	T	T	T	T	SNP	NSY	R1	CDS	BBM_04g05770	trans_orient:-	loc_in_cds:587	codon_pos:2	pep:R->K	Arg-196-Lys
Chromosome4	361808		G	-	T	T	T	T	T	T	T	SNP		R1	Intergenic	BBM_04g05780	prev_gene(359878-361543)[<-(265)]	(+)	(-)	next_gene(362193-364991)[(385)-->]	BBM_04g05785
Chromosome4	366048		A	-	QUAL	C	C	C	C	C	C	SNP*		R1	Intergenic	BBM_04g05785	prev_gene(362193-364991)[<-(1057)]	(-)	(-)	next_gene(366096-367307)[(48)-->]	BBM_04g05790
Chromosome4	366583		T	-	A	A	A	A	A	A	A	SNP	NSY	R1	CDS	BBM_04g05790	trans_orient:-	loc_in_cds:679	codon_pos:1	pep:M->L	Met-227-Leu
Chromosome4	374876		T	-	C	QUAL	C	C	C	C	C	SNP*		R1	intron	BBM_04g05820	+
Chromosome4	376484		T	-	C	C	C	C	C	C	C	SNP	SYN	R1	CDS	BBM_04g05825	trans_orient:+	loc_in_cds:280	codon_pos:1	pep:L->L	Leu-94-Leu
Chromosome4	376943		C	-	T	QUAL	T	T	T	T	T	SNP*	SYN	R1	CDS	BBM_04g05825	trans_orient:+	loc_in_cds:717	codon_pos:3	pep:D->D	Asp-239-Asp
Chromosome4	377459		A	-	C	C	C	C	C	C	C	SNP	NSY	R1	CDS	BBM_04g05830	trans_orient:+	loc_in_cds:175	codon_pos:1	pep:T->P	Thr-59-Pro
Chromosome4	378733		G	-	A	QUAL	A	A	A	A	A	SNP*	NSY	R1	CDS	BBM_04g05835	trans_orient:+	loc_in_cds:148	codon_pos:1	pep:G->S	Gly-50-Ser
Chromosome4	379110		A	-	G	G	G	G	G	G	G	SNP	SYN	R1	CDS	BBM_04g05835	trans_orient:+	loc_in_cds:525	codon_pos:3	pep:T->T	Thr-175-Thr
Chromosome4	385492		A	-	G	G	G	G	G	G	G	SNP		R1	intron	BBM_04g05855	-
Chromosome4	387473		C	-	A	QUAL	A	A	A	A	A	SNP*		R1	Intergenic	BBM_04g05856	prev_gene(385677-387468)[<-(5)]	(-)	(+)	next_gene(387511-388203)[(38)-->]	BBM_04g05857
Chromosome4	388435		T	-	C	C	C	C	C	C	C	SNP		R1	Intergenic	BBM_04g05857	prev_gene(387511-388203)[<-(232)]	(+)	(+)	next_gene(388786-389862)[(351)-->]	BBM_04g05858
Chromosome4	389787		A	-	G	G	G	G	G	G	G	SNP	SYN	R1	CDS	BBM_04g05858	trans_orient:+	loc_in_cds:1002	codon_pos:3	pep:E->E	Glu-334-Glu
Chromosome4	392922		G	-	T	T	T	T	T	T	T	SNP	SYN	R1	CDS	BBM_04g05880	trans_orient:-	loc_in_cds:387	codon_pos:3	pep:G->G	Gly-129-Gly
Chromosome4	393492		A	-	G	QUAL	G	G	G	G	G	SNP*	NSY	R1	CDS	BBM_04g05885	trans_orient:+	loc_in_cds:19	codon_pos:1	pep:N->D	Asn-7-Asp
Chromosome4	396864		G	-	A	A	A	A	A	A	A	SNP	SYN	R1	CDS	BBM_04g05886	trans_orient:-	loc_in_cds:624	codon_pos:3	pep:C->C	Cys-208-Cys
Chromosome4	401603		C	-	T	T	T	T	T	T	T	SNP		R1	Intergenic	BBM_04g05900	prev_gene(400353-401261)[<-(342)]	(+)	(-)	next_gene(401682-402506)[(79)-->]	BBM_04g05905
Chromosome4	407834		T	-	G	G	G	G	G	G	G	SNP	NSY	R1	CDS	BBM_04g05920	trans_orient:+	loc_in_cds:967	codon_pos:1	pep:S->A	Ser-323-Ala
Chromosome4	409286				Indel	Indel	Indel	Indel	Indel	Indel	Indel	Indel	3	R1	Intergenic	BBM_04g05925	prev_gene(408555-409008)[<-(278)]	(-)	(-)	next_gene(409596-413294)[(310)-->]	BBM_04g05926
Chromosome4	413379		T	-	C	C	C	C	C	C	C	SNP		R1	Intergenic	BBM_04g05926	prev_gene(409596-413294)[<-(85)]	(-)	(-)	next_gene(413499-413914)[(120)-->]	BBM_04g05940
Chromosome4	421392		C	-	A	A	A	A	A	A	A	SNP	SYN	R1	CDS	BBM_04g05960	trans_orient:-	loc_in_cds:2586	codon_pos:3	pep:A->A	Ala-862-Ala
Chromosome4	426530		G	-	A	A	A	A	A	A	A	SNP	SYN	R1	CDS	BBM_04g05970	trans_orient:+	loc_in_cds:306	codon_pos:3	pep:L->L	Leu-102-Leu
Chromosome4	428908		C	-	A	A	A	A	A	A	A	SNP	SYN	R1	CDS	BBM_04g05975	trans_orient:+	loc_in_cds:1092	codon_pos:3	pep:I->I	Ile-364-Ile
Chromosome4	429683		G	-	A	A	A	A	A	A	A	SNP		R1	Intergenic	BBM_04g05975	prev_gene(427398-429636)[<-(47)]	(+)	(-)	next_gene(429715-431686)[(32)-->]	BBM_04g05980
Chromosome4	433270		A	-	C	C	C	C	C	C	C	SNP	SYN	R1	CDS	BBM_04g05990	trans_orient:+	loc_in_cds:282	codon_pos:3	pep:I->I	Ile-94-Ile
Chromosome4	434733		C	-	A	A	A	A	A	A	A	SNP		R1	intron	BBM_04g05990	+
Chromosome4	435667		T	-	C	QUAL	C	C	C	C	C	SNP*		R1	Intergenic	BBM_04g05990	prev_gene(432989-435257)[<-(410)]	(+)	(-)	next_gene(435920-436708)[(253)-->]	BBM_04g05995
Chromosome4	458149		C	-	QUAL	T	T	T	T	T	T	SNP*		R1	intron	BBM_04g06060	+
Chromosome4	460558		G	-	T	T	T	T	T	T	T	SNP	NSY	R1	CDS	BBM_04g06065	trans_orient:+	loc_in_cds:679	codon_pos:1	pep:V->L	Val-227-Leu
Chromosome4	467497				Indel	Indel	Indel	Indel	Indel	Indel	Indel	Indel	2	R1	Intergenic	BBM_04g06080	prev_gene(465371-467386)[<-(111)]	(+)	(+)	next_gene(468254-469927)[(757)-->]	BBM_04g06085
Chromosome4	479004		C	-	QUAL	QUAL	QUAL	T	T	T	QUAL	SNP*	NSY	R1	CDS	BBM_04g06095	trans_orient:+	loc_in_cds:5977	codon_pos:1	pep:R->W	Arg-1993-Trp
Chromosome4	479244		C	-	QUAL	QUAL	A	A	A	A	A	SNP*	NSY	R1	CDS	BBM_04g06095	trans_orient:+	loc_in_cds:6217	codon_pos:1	pep:L->I	Leu-2073-Ile
Chromosome4	492167				Indel	Indel	Indel	Indel	Indel	Indel	Indel	Indel	1	R1	intron	BBM_04g06131	+
Chromosome4	500751		T	-	C	C	C	C	C	C	C	SNP		R1	Intergenic	BBM_04g06155	prev_gene(497976-499955)[<-(796)]	(-)	(-)	next_gene(501058-501842)[(307)-->]	BBM_04g06160
Chromosome4	503301		A	-	G	G	G	G	G	G	G	SNP		R1	Intergenic	BBM_04g06165	prev_gene(501941-502841)[<-(460)]	(+)	(-)	next_gene(503599-504515)[(298)-->]	BBM_04g06170
Chromosome4	509347		C	-	A	A	A	A	A	A	A	SNP	NSY	R1	CDS	BBM_04g06180	trans_orient:+	loc_in_cds:1762	codon_pos:1	pep:L->I	Leu-588-Ile
Chromosome4	509745		C	-	T	T	T	T	T	T	T	SNP		R1	Intergenic	BBM_04g06180	prev_gene(507542-509697)[<-(48)]	(+)	(-)	next_gene(509746-512435)[(1)-->]	BBM_04g06185
Chromosome4	517591		T	-	A	A	A	A	A	A	A	SNP	NSY	R1	CDS	BBM_04g06205	trans_orient:+	loc_in_cds:1382	codon_pos:2	pep:L->Q	Leu-461-Gln
Chromosome4	535194		T	-	G	G	G	G	G	G	G	SNP	NSY	R1	CDS	BBM_04g06231	trans_orient:+	loc_in_cds:564	codon_pos:3	pep:N->K	Asn-188-Lys
Chromosome4	539126		C	-	T	T	T	T	T	T	T	SNP	SYN	R1	CDS	BBM_04g06245	trans_orient:+	loc_in_cds:933	codon_pos:3	pep:V->V	Val-311-Val
Chromosome4	544836		C	-	T	QUAL	T	T	T	T	T	SNP*	NSY	R1	CDS	BBM_04g06255	trans_orient:+	loc_in_cds:637	codon_pos:1	pep:H->Y	His-213-Tyr
Chromosome4	550435		A	-	C	C	C	C	C	C	C	SNP	NSY	R1	CDS	BBM_04g06276	trans_orient:-	loc_in_cds:1500	codon_pos:3	pep:I->M	Ile-500-Met
Chromosome4	569459				Indel	Indel	Indel	Indel	Indel	Indel	Indel	Indel	2	R1	intron	BBM_04g06330	+
Chromosome4	571259		A	-	G	G	G	G	G	G	G	SNP	SYN	R1	CDS	BBM_04g06335	trans_orient:-	loc_in_cds:696	codon_pos:3	pep:A->A	Ala-232-Ala
Chromosome4	591401		G	-	QUAL	QUAL	QUAL	T	QUAL	T	QUAL	SNP*	NSY	R1	CDS	BBM_04g06375	trans_orient:+	loc_in_cds:4132	codon_pos:1	pep:D->Y	Asp-1378-Tyr
Chromosome4	596875		T	-	G	G	G	G	G	G	G	SNP		R1	Intergenic	BBM_04g06375	prev_gene(587060-596776)[<-(99)]	(+)	(-)	next_gene(597073-598639)[(198)-->]	BBM_04g06380
Chromosome4	598904		T	-	C	C	C	C	C	C	C	SNP	SYN	R1	CDS	BBM_04g06385	trans_orient:+	loc_in_cds:252	codon_pos:3	pep:Y->Y	Tyr-84-Tyr
Chromosome4	603539		C	-	T	T	T	T	T	T	T	SNP	SYN	R1	CDS	BBM_04g06395	trans_orient:+	loc_in_cds:2634	codon_pos:3	pep:N->N	Asn-878-Asn
Chromosome4	603868				Indel	Indel	Indel	Indel	Indel	Indel	Indel	Indel	4	R1	Intergenic	BBM_04g06395	prev_gene(600713-603616)[<-(252)]	(+)	(+)	next_gene(604008-605832)[(140)-->]	BBM_04g06400
Chromosome4	605642		A	-	G	G	G	G	G	G	G	SNP	NSY	R1	CDS	BBM_04g06400	trans_orient:+	loc_in_cds:1352	codon_pos:2	pep:D->G	Asp-451-Gly
Chromosome4	613673		C	-	T	T	T	T	T	T	T	SNP		R1	Intergenic	BBM_04g06426	prev_gene(613270-613643)[<-(30)]	(-)	(-)	next_gene(613847-616711)[(174)-->]	BBM_04g06427
Chromosome4	650246		A	-	G	G	G	G	G	G	G	SNP	SYN	R1	CDS	BBM_04g06530	trans_orient:-	loc_in_cds:144	codon_pos:3	pep:S->S	Ser-48-Ser
Chromosome4	669619		T	-	G	G	G	G	G	G	G	SNP		R1	Intergenic	BBM_04g06596	prev_gene(666652-669522)[<-(97)]	(+)	(+)	next_gene(669622-669948)[(3)-->]	BBM_04g06597
Chromosome4	674590		C	-	T	T	T	T	T	T	T	SNP	SYN	R1	CDS	BBM_04g06620	trans_orient:-	loc_in_cds:246	codon_pos:3	pep:G->G	Gly-82-Gly
Chromosome4	679625		C	-	A	A	A	A	A	A	A	SNP	SYN	R1	CDS	BBM_04g06630	trans_orient:+	loc_in_cds:504	codon_pos:3	pep:I->I	Ile-168-Ile
Chromosome4	684438		T	-	C	C	C	C	C	C	C	SNP		R1	intron	BBM_04g06645	+
Chromosome4	686046		G	-	C	C	C	C	C	C	C	SNP	NSY	R1	CDS	BBM_04g06650	trans_orient:-	loc_in_cds:923	codon_pos:2	pep:T->S	Thr-308-Ser
Chromosome4	687791		T	-	C	C	C	C	C	C	C	SNP		R1	intron	BBM_04g06660	-
Chromosome4	700223		A	-	QUAL	QUAL	QUAL	G	G	G	QUAL	SNP*		R1	p5UTR	BBM_04g06675	-
Chromosome4	709836		C	-	QUAL	QUAL	T	T	T	T	QUAL	SNP*	NSY	R1	CDS	BBM_04g06700	trans_orient:-	loc_in_cds:4555	codon_pos:1	pep:A->T	Ala-1519-Thr
Chromosome4	710311		G	-	QUAL	QUAL	QUAL	T	T	T	QUAL	SNP*	SYN	R1	CDS	BBM_04g06700	trans_orient:-	loc_in_cds:4080	codon_pos:3	pep:G->G	Gly-1360-Gly
Chromosome4	727253		G	-	A	A	A	A	A	A	A	SNP	SYN	R1	CDS	BBM_04g06740	trans_orient:+	loc_in_cds:372	codon_pos:3	pep:T->T	Thr-124-Thr
Chromosome4	729976		C	-	T	QUAL	QUAL	T	T	T	QUAL	SNP*	SYN	R1	CDS	BBM_04g06740	trans_orient:+	loc_in_cds:2400	codon_pos:3	pep:T->T	Thr-800-Thr
Chromosome4	737991		C	-	QUAL	T	T	T	T	T	QUAL	SNP*	SYN	R1	CDS	BBM_04g06765	trans_orient:+	loc_in_cds:648	codon_pos:3	pep:C->C	Cys-216-Cys
Chromosome4	741926		A	-	C	C	C	C	C	C	C	SNP		R1	Intergenic	BBM_04g06770	prev_gene(739834-741361)[<-(565)]	(+)	(+)	next_gene(742458-743340)[(532)-->]	BBM_04g06775
Chromosome4	764781		G	-	A	A	A	A	A	A	A	SNP	SYN	R1	CDS	BBM_04g06835	trans_orient:-	loc_in_cds:1041	codon_pos:3	pep:T->T	Thr-347-Thr
Chromosome4	766420		T	-	C	C	C	C	C	C	C	SNP		R1	Intergenic	BBM_04g06835	prev_gene(764754-765821)[<-(599)]	(-)	(-)	next_gene(766690-769710)[(270)-->]	BBM_04g06840
Chromosome4	766506		A	-	G	G	G	G	G	G	G	SNP		R1	Intergenic	BBM_04g06835	prev_gene(764754-765821)[<-(685)]	(-)	(-)	next_gene(766690-769710)[(184)-->]	BBM_04g06840
Chromosome4	767791		A	-	G	G	G	G	G	G	G	SNP	SYN	R1	CDS	BBM_04g06840	trans_orient:-	loc_in_cds:1920	codon_pos:3	pep:G->G	Gly-640-Gly
Chromosome4	770764		T	-	G	G	G	G	G	G	G	SNP	NSY	R1	CDS	BBM_04g06845	trans_orient:+	loc_in_cds:280	codon_pos:1	pep:S->A	Ser-94-Ala
Chromosome4	774177		C	-	T	T	T	T	T	T	T	SNP	NSY	R1	CDS	BBM_04g06856	trans_orient:-	loc_in_cds:460	codon_pos:1	pep:D->N	Asp-154-Asn
Chromosome4	776352		A	-	G	G	G	G	G	G	G	SNP	SYN	R1	CDS	BBM_04g06870	trans_orient:+	loc_in_cds:837	codon_pos:3	pep:E->E	Glu-279-Glu
Chromosome4	780667		T	-	C	C	C	C	C	C	C	SNP	SYN	R1	CDS	BBM_04g06890	trans_orient:+	loc_in_cds:214	codon_pos:1	pep:L->L	Leu-72-Leu
Chromosome4	781383		A	-	G	G	G	G	G	G	G	SNP	NSY	R1	CDS	BBM_04g06890	trans_orient:+	loc_in_cds:930	codon_pos:3	pep:I->M	Ile-310-Met
Chromosome4	787025		A	-	T	T	T	T	T	T	T	SNP		R1	Intergenic	BBM_04g06905	prev_gene(786110-786973)[<-(52)]	(-)	(-)	next_gene(788029-792515)[(1004)-->]	BBM_04g06910
Chromosome4	787250		T	-	G	QUAL	G	G	G	G	G	SNP*		R1	Intergenic	BBM_04g06905	prev_gene(786110-786973)[<-(277)]	(-)	(-)	next_gene(788029-792515)[(779)-->]	BBM_04g06910
Chromosome4	813473		G	-	C	C	C	C	C	C	C	SNP	NSY	R1	CDS	BBM_04g06975	trans_orient:-	loc_in_cds:2387	codon_pos:2	pep:T->S	Thr-796-Ser
Chromosome4	818913		G	-	A	A	A	A	A	A	A	SNP	SYN	R1	CDS	BBM_04g06980	trans_orient:+	loc_in_cds:2385	codon_pos:3	pep:K->K	Lys-795-Lys
Chromosome4	822519		T	-	C	C	C	C	C	C	C	SNP	SYN	R1	CDS	BBM_04g06985	trans_orient:-	loc_in_cds:879	codon_pos:3	pep:V->V	Val-293-Val
Chromosome4	828322		A	-	C	QUAL	C	C	C	C	C	SNP*		R1	intron	BBM_04g07005	-
Chromosome4	835949		T	-	C	QUAL	C	C	C	C	C	SNP*	NSY	R1	CDS	BBM_04g07015	trans_orient:-	loc_in_cds:298	codon_pos:1	pep:N->D	Asn-100-Asp
Chromosome4	836769		A	-	G	G	G	G	G	G	G	SNP		R1	Intergenic	BBM_04g07015	prev_gene(834295-836446)[<-(323)]	(-)	(-)	next_gene(836980-839103)[(211)-->]	BBM_04g07020
Chromosome4	840390		T	-	G	G	G	G	G	G	G	SNP	NSY	R1	CDS	BBM_04g07025	trans_orient:-	loc_in_cds:935	codon_pos:2	pep:N->T	Asn-312-Thr
Chromosome4	848505		T	-	G	G	G	G	G	G	G	SNP		R1	Intergenic	BBM_04g07035	prev_gene(847417-848282)[<-(223)]	(-)	(-)	next_gene(848519-850018)[(14)-->]	BBM_04g07040
Chromosome4	852244		A	-	G	G	G	G	G	G	G	SNP		R1	intron	BBM_04g07050	-
Chromosome4	870717		G	-	A	A	A	A	A	A	A	SNP	NSY	R1	CDS	BBM_04g07095	trans_orient:+	loc_in_cds:343	codon_pos:1	pep:E->K	Glu-115-Lys
Chromosome4	877296		T	-	C	C	C	C	C	C	C	SNP	NSY	R1	CDS	BBM_04g07115	trans_orient:-	loc_in_cds:754	codon_pos:1	pep:N->D	Asn-252-Asp
Chromosome4	881583				Indel	Indel	Indel	Indel	Indel	Indel	Indel	Indel	3	R1	Intergenic	BBM_04g07125	prev_gene(880082-881495)[<-(88)]	(+)	(+)	next_gene(881653-882792)[(70)-->]	BBM_04g07130
Chromosome4	889806		G	-	A	A	A	A	A	A	A	SNP	NSY	R1	CDS	BBM_04g07155	trans_orient:-	loc_in_cds:1181	codon_pos:2	pep:S->F	Ser-394-Phe
Chromosome4	905788		T	-	C	QUAL	C	C	C	C	C	SNP*	SYN	R1	CDS	BBM_04g07210	trans_orient:-	loc_in_cds:1164	codon_pos:3	pep:R->R	Arg-388-Arg
Chromosome4	908874		T	-	C	C	C	C	C	C	C	SNP		R1	Intergenic	BBM_04g07220	prev_gene(908374-908808)[<-(66)]	(-)	(-)	next_gene(909329-909787)[(455)-->]	BBM_04g07221
Chromosome4	951584		G	-	A	A	A	A	A	A	A	SNP	SYN	R1	CDS	BBM_04g07360	trans_orient:+	loc_in_cds:2043	codon_pos:3	pep:L->L	Leu-681-Leu
Chromosome4	1004657				Indel	Indel	Indel	Indel	Indel	Indel	Indel	Indel	1	R1	Intergenic	BBM_04g07502	prev_gene(1003255-1004632)[<-(25)]	(+)	(+)	next_gene(1005214-1007443)[(557)-->]	BBM_04g07515
Chromosome4	1022416		G	-	QUAL	A	A	A	A	A	A	SNP*		R1	Intergenic	BBM_04g07536	prev_gene(1018128-1018583)[<-(3833)]	(-)	(+)	next_gene(1022529-1023711)[(113)-->]	BBM_04g07540
Chromosome4	1031330		T	-	C	C	C	C	C	C	C	SNP		R1	Intergenic	BBM_04g07590	prev_gene(1029652-1031327)[<-(3)]	(+)	(+)	next_gene(1031394-1032538)[(64)-->]	BBM_04g07595
Chromosome4	1073916		C	-	T	T	T	T	T	T	T	SNP	SYN	R1	CDS	BBM_04g07740	trans_orient:+	loc_in_cds:699	codon_pos:3	pep:H->H	His-233-His
Chromosome4	1086888		T	-	QUAL	QUAL	C	C	C	C	QUAL	SNP*	SYN	R1	CDS	BBM_04g07791	trans_orient:+	loc_in_cds:994	codon_pos:1	pep:L->L	Leu-332-Leu
Chromosome4	1096616		T	-	C	C	C	C	C	C	C	SNP	NSY	R1	CDS	BBM_04g07810	trans_orient:-	loc_in_cds:1999	codon_pos:1	pep:M->V	Met-667-Val
Chromosome4	1155489		C	-	T	T	T	T	T	T	T	SNP	SYN	R1	CDS	BBM_04g07985	trans_orient:-	loc_in_cds:1098	codon_pos:3	pep:P->P	Pro-366-Pro
Chromosome4	1226694		C	-	A	A	A	A	A	A	A	SNP	SYN	R1	CDS	BBM_04g08160	trans_orient:+	loc_in_cds:1221	codon_pos:3	pep:I->I	Ile-407-Ile
Chromosome4	1233350		C	-	A	A	A	A	A	A	A	SNP		R1	p3UTR	BBM_04g08200	-
Chromosome4	1270225		A	-	G	G	G	G	G	G	G	SNP	NSY	R1	CDS	BBM_04g08310	trans_orient:+	loc_in_cds:550	codon_pos:1	pep:T->A	Thr-184-Ala
Chromosome4	1286836		A	-	G	G	G	G	G	G	G	SNP	NSY	R1	CDS	BBM_04g08360	trans_orient:+	loc_in_cds:4625	codon_pos:2	pep:D->G	Asp-1542-Gly
Chromosome4	1330242		A	-	G	QUAL	G	G	G	G	G	SNP*		R1	Intergenic	BBM_04g08485	prev_gene(1327452-1329987)[<-(255)]	(+)	(-)	next_gene(1330803-1331077)[(561)-->]	BBM_04g08490
Chromosome4	1354755		C	-	T	T	T	T	T	T	T	SNP	NSY	R1	CDS	BBM_04g08570	trans_orient:-	loc_in_cds:298	codon_pos:1	pep:E->K	Glu-100-Lys
Chromosome4	1359597		G	-	A	A	A	A	A	A	A	SNP		R1	Intergenic	BBM_04g08590	prev_gene(1358115-1359219)[<-(378)]	(+)	(+)	next_gene(1360061-1361973)[(464)-->]	BBM_04g08595
Chromosome4	1360367		G	-	A	A	A	A	A	A	A	SNP	NSY	R1	CDS	BBM_04g08595	trans_orient:+	loc_in_cds:47	codon_pos:2	pep:S->N	Ser-16-Asn
Chromosome4	1362382		T	-	G	G	G	G	G	G	G	SNP		R1	p5UTR	BBM_04g08600	+
Chromosome4	1365492		T	-	G	G	G	G	G	G	G	SNP	NSY	R1	CDS	BBM_04g08600	trans_orient:+	loc_in_cds:3065	codon_pos:2	pep:I->S	Ile-1022-Ser
Chromosome4	1401479		G	-	A	A	A	A	A	A	A	SNP	SYN	R1	CDS	BBM_04g08690	trans_orient:-	loc_in_cds:426	codon_pos:3	pep:Y->Y	Tyr-142-Tyr
Chromosome4	1409608				Indel	Indel	Indel	Indel	Indel	Indel	Indel	Indel*	1/3	R1	Intergenic	BBM_04g08720	prev_gene(1407735-1409595)[<-(13)]	(-)	(+)	next_gene(1409704-1411967)[(96)-->]	BBM_04g08722
Chromosome4	1435693				Indel	Indel	Indel	Indel	Indel	Indel	Indel	Indel	3	R1	CDS	BBM_04g08795	trans_orient:+, loc_in_cds:768, codon_pos:3, codon:TAC, DELETION[-3]
Chromosome4	1453610				Indel	Indel	Indel	Indel	Indel	Indel	Indel	Indel	2	R1	intron	BBM_04g08855	-
Chromosome4	1521557		C	-	T	T	T	T	T	T	T	SNP	SYN	R1	CDS	BBM_04g09065	trans_orient:-	loc_in_cds:123	codon_pos:3	pep:G->G	Gly-41-Gly
Chromosome4	1582201				Indel	Indel	Indel	Indel	Indel	Indel	Indel	Indel	1	R1	intron	BBM_04g09225	-
Chromosome4	1675562		T	-	C	C	C	C	C	C	C	SNP	SYN	R1	CDS	BBM_04g09575	trans_orient:+	loc_in_cds:834	codon_pos:3	pep:V->V	Val-278-Val
Chromosome4	1745836		G	-	A	A	A	A	A	A	A	SNP		R1	Intergenic	BBM_04g09756	prev_gene(1744611-1745424)[<-(412)]	(+)	(+)	next_gene(1745945-1747349)[(109)-->]	BBM_04g09760
Chromosome4	1767611		C	-	T	T	T	T	T	T	T	SNP	SYN	R1	CDS	BBM_04g09830	trans_orient:-	loc_in_cds:1209	codon_pos:3	pep:A->A	Ala-403-Ala
Chromosome4	1777980		C	-	T	T	T	T	T	T	T	SNP		R1	Intergenic	BBM_04g09866	prev_gene(1777270-1777650)[<-(330)]	(-)	(-)	next_gene(1778148-1778261)[(168)-->]	BBM_04g09867
Chromosome4	1780606		A	-	G	G	G	G	G	G	G	SNP		R1	intron	BBM_04g09870	-
Chromosome4	1787331		G	-	A	A	A	A	A	A	A	SNP		R1	p3UTR	BBM_04g09890	+
Chromosome4	1797960		A	-	T	T	T	T	T	T	T	SNP	NSY	R1	CDS	BBM_04g09930	trans_orient:-	loc_in_cds:675	codon_pos:3	pep:F->L	Phe-225-Leu
Chromosome4	1801515				Indel	Indel	Indel	Indel	Indel	Indel	Indel	Indel	2	R1	Intergenic	BBM_04g09935	prev_gene(1798773-1801250)[<-(265)]	(-)	(+)	next_gene(1801944-1803281)[(429)-->]	BBM_04g09940

## Sheet: Merged_9_errors
#CHROM	POS	CHR#	REF	R1	1438	Green	ATCC	GI	Nan	Naus	PRA	Type	Mut	Specif	Loc	Gene	Information
Chromosome2	228	CHREND		Indel	Indel	Indel	Indel	Indel	Indel	Indel	Indel	Indel-e	11	Err	Intergenic	BBM_02g00005	next_gene(386-1316)[(158)-->]	(-)
Chromosome2	3667	CHREND		Indel	Indel	Indel	Indel	Indel	Indel	Indel	Indel	Indel-e	1	Err	Intergenic	BBM_02g00010	prev_gene(2202-2885)[<-(782)]	(-)	(-)	next_gene(4436-6417)[(769)-->]	BBM_02g00011
Chromosome3	4173	CHREND		Indel	Indel	Indel	Indel	Indel	Indel	Indel	Indel	Indel-e	3	Err	Intergenic	BBM_03g00015	prev_gene(2291-3868)[<-(305)]	(-)	(-)	next_gene(5052-6630)[(879)-->]	BBM_03g00020
Chromosome3	174964		A	G	G	QUAL	G	G	G	G	G	SNP*		Error	Intergenic	BBM_03g00470	prev_gene(173774-174844)[<-(120)]	(-)	(-)	next_gene(175442-175907)[(478)-->]	BBM_03g00471
Chromosome3	1751694	CHREND		Indel	Indel	Indel	Indel	Indel	Indel	Indel	Indel	Indel-e	1	Err	Intergenic	BBM_03g04840	prev_gene(1750644-1751470)[<-(224)]	(-)	(+)	next_gene(1752893-1754209)[(1199)-->]	BBM_03g04845
Chromosome4	1815097	CHREND		Indel	Indel	Indel	Indel	Indel	Indel	Indel	Indel	Indel-e	3	Err	CDS	BBM_04g09980	trans_orient:-, loc_in_cds:683, codon_pos:2, codon:TAC, INSERTION[3]
Chromosome4	1815916	CHREND		Indel	Indel	Indel	Indel	Indel	Indel	Indel	Indel	Indel-e	1	Err	Intergenic	BBM_04g09980	prev_gene(1814775-1815779)[<-(137)]	(-)
Chromosome4	1816019	CHREND		Indel	Indel	Indel	Indel	Indel	Indel	Indel	Indel	Indel-e	1	Err	Intergenic	BBM_04g09980	prev_gene(1814775-1815779)[<-(240)]	(-)
Chromosome4	1816094	CHREND		Indel	Indel	Indel	Indel	Indel	Indel	Indel	Indel	Indel-e	1	Err	Intergenic	BBM_04g09980	prev_gene(1814775-1815779)[<-(315)]	(-)
